# Supplementary material for: The Okur-Chung Neurodevelopmental Syndrome Mutation CK2K198R Leads to a Rewiring of Kinase Specificity
Source: Front Mol Biosci. 2022 Apr 19;9:850661. doi: 10.3389/fmolb.2022.850661 (PMC9062000; doi:10.3389/fmolb.2022.850661)
Supplement: Supplementary file 2 [file Table1.XLSX]

## Sheet: Table of Contents
Table	Title
S1	All CK2 WT Identified Phosphopeptides
S2	All CK2 K198R Identified Phosphopeptides
S3	Aligned CK2WT Data
S4	Aligned CK2K198R Data
S5	CK2WT Probability Look Up Table
S6	CK2K198R Probability Look Up Table
S7	Predicted Phosphorylation Sites

## Sheet: Table S1 - CK2 WT All
Supplementary Table S1 - All CK2WT Identified Phosphopeptides
All tryptic phosphopeptides identified in CK2WT ProPeL experiments. High confidence sites (probability of modification ≥ 0.9) were selected and extended using peptidextener for subsequent analysis with pLogo.
UniProt ID	Protein Name	Amino acid	Phospho (STY) Probabilities
A0A140N1P7	Cof-like hydrolase	S	S(1)APYFLEILDK
A0A140N1P7	Cof-like hydrolase	S	S(1)NLEDGVAFAIEK
A0A140N1Q5	Small heat shock protein IbpA	S	LFNHLENNQS(0.316)QS(0.329)NGGY(0.303)PPY(0.052)NVELVDENHYR
A0A140N1Q5	Small heat shock protein IbpA	S	NFDLS(1)PLY(1)R
A0A140N1Q5	Small heat shock protein IbpA	S	S(1)AIGFDR
A0A140N1Q5	Small heat shock protein IbpA	T	T(0.998)Y(0.002)LYQGIAER
A0A140N1Q5	Small heat shock protein IbpA	Y	NFDLS(1)PLY(1)R
A0A140N1Q5	Small heat shock protein IbpA	S	NFDLS(1)PLY(1)R
A0A140N1Q5	Small heat shock protein IbpA	S	S(1)AIGFDR
A0A140N1Q5	Small heat shock protein IbpA	T	T(0.941)Y(0.059)LYQGIAER
A0A140N1Q5	Small heat shock protein IbpA	Y	NFDLS(1)PLY(1)R
A0A140N201	EIICBA-Mtl	S	DSFDDS(0.875)S(0.125)ANLFK
A0A140N201	EIICBA-Mtl	S	GAS(1)PLSAGDVTNDLSHVR
A0A140N201	EIICBA-Mtl	S	GAS(0.008)PLS(0.99)AGDVT(0.002)NDLSHVR
A0A140N201	EIICBA-Mtl	S	AES(0.478)KGAS(0.478)PLS(0.045)AGDVTNDLSHVR
A0A140N201	EIICBA-Mtl	S	GAS(1)PLS(1)AGDVTNDLSHVR
A0A140N201	EIICBA-Mtl	S	GAS(1)PLS(1)AGDVTNDLSHVR
A0A140N201	EIICBA-Mtl	S	DSLKDS(1)FDDSSANLFK
A0A140N201	EIICBA-Mtl	S	DSLKDSFDDS(0.837)S(0.163)ANLFK
A0A140N201	EIICBA-Mtl	S	DSFDDS(0.112)S(0.888)ANLFK
A0A140N201	EIICBA-Mtl	S	VKDS(0.971)LKDS(0.028)FDDSSANLFK
A0A140N201	EIICBA-Mtl	S	NNEHIQVIT(0.4)S(0.6)LTNALDDESVIER
A0A140N201	EIICBA-Mtl	S	NNEHIQVIT(0.001)S(0.001)LT(0.001)NALDDES(0.997)VIER
A0A140N201	EIICBA-Mtl	S	QVPQAQHIS(0.004)LT(0.02)NFLDS(0.954)GLY(0.004)T(0.012)S(0.003)LT(0.002)ER
A0A140N201	EIICBA-Mtl	T	GASPLSAGDVT(0.999)NDLS(0.001)HVR
A0A140N201	EIICBA-Mtl	T	EKLT(0.856)PT(0.046)Y(0.043)LGES(0.055)IAVPHGTVEAK
A0A140N201	EIICBA-Mtl	T	NNEHIQVIT(0.445)S(0.445)LT(0.11)NALDDESVIER
A0A140N201	EIICBA-Mtl	S	DSFDDS(0.801)S(0.199)ANLFK
A0A140N201	EIICBA-Mtl	S	DSFDDS(0.012)S(0.988)ANLFK
A0A140N201	EIICBA-Mtl	S	GAS(0.976)PLS(0.024)AGDVTNDLSHVR
A0A140N201	EIICBA-Mtl	S	NNEHIQVIT(0.454)S(0.454)LT(0.092)NALDDESVIER
A0A140N201	EIICBA-Mtl	S	QVPQAQHIS(0.316)LT(0.316)NFLDS(0.316)GLY(0.043)T(0.007)S(0.001)LTER
A0A140N201	EIICBA-Mtl	S	QVPQAQHIS(0.316)LT(0.316)NFLDS(0.316)GLY(0.043)T(0.007)S(0.001)LTER
A0A140N201	EIICBA-Mtl	T	GASPLS(0.003)AGDVT(0.961)NDLS(0.035)HVR
A0A140N201	EIICBA-Mtl	T	NNEHIQVIT(0.454)S(0.454)LT(0.092)NALDDESVIER
A0A140N201	EIICBA-Mtl	T	QVPQAQHIS(0.316)LT(0.316)NFLDS(0.316)GLY(0.043)T(0.007)S(0.001)LTER
A0A140N2D6	Sulfur carrier protein TusA	T	T(1)DLFSSPDHTLDALGLR
A0A140N2D6	Sulfur carrier protein TusA	T	T(0.999)DLFS(0.001)SPDHTLDALGLR
A0A140N2D9	Chromosomal replication initiator protein DnaA	S	S(1)GWDNVPAPAEPTYR
A0A140N2F9	Oxidoreductase domain protein	S	HAKPEEQAPIY(0.045)S(0.318)HIHFT(0.318)S(0.318)DLDEVLNDPDVK
A0A140N2F9	Oxidoreductase domain protein	S	HAKPEEQAPIY(0.045)S(0.318)HIHFT(0.318)S(0.318)DLDEVLNDPDVK
A0A140N2F9	Oxidoreductase domain protein	T	HAKPEEQAPIY(0.045)S(0.318)HIHFT(0.318)S(0.318)DLDEVLNDPDVK
A0A140N2F9	Oxidoreductase domain protein	S	HAKPEEQAPIY(0.238)S(0.254)HIHFT(0.254)S(0.254)DLDEVLNDPDVK
A0A140N2F9	Oxidoreductase domain protein	S	HAKPEEQAPIY(0.238)S(0.254)HIHFT(0.254)S(0.254)DLDEVLNDPDVK
A0A140N2F9	Oxidoreductase domain protein	T	HAKPEEQAPIY(0.238)S(0.254)HIHFT(0.254)S(0.254)DLDEVLNDPDVK
A0A140N2J1	33 kDa chaperonin	S	NNAS(1)PADPQVH
A0A140N2J1	33 kDa chaperonin	T	LYHEEEVT(1)VY(1)DPQDVEFK
A0A140N2J1	33 kDa chaperonin	Y	LYHEEEVT(1)VY(1)DPQDVEFK
A0A140N2L6	Xylose isomerase domain protein TIM barrel	S	HLHIVDS(0.197)DGAS(0.711)DT(0.062)HY(0.03)IPGEGK
A0A140N2L6	Xylose isomerase domain protein TIM barrel	S	HLHIVDS(1)DGAS(0.982)DT(0.018)HYIPGEGK
A0A140N2L6	Xylose isomerase domain protein TIM barrel	S	HLHIVDS(1)DGAS(0.982)DT(0.018)HYIPGEGK
A0A140N2L6	Xylose isomerase domain protein TIM barrel	Y	DASELGY(1)DGIEIWGGRPHAFAPDLK
A0A140N2L6	Xylose isomerase domain protein TIM barrel	S	HLHIVDS(1)DGAS(0.987)DT(0.013)HYIPGEGK
A0A140N2L6	Xylose isomerase domain protein TIM barrel	S	HLHIVDS(1)DGAS(0.987)DT(0.013)HYIPGEGK
A0A140N2L6	Xylose isomerase domain protein TIM barrel	T	HLHIVDS(0.642)DGAS(0.642)DT(0.677)HY(0.04)IPGEGK
A0A140N2L6	Xylose isomerase domain protein TIM barrel	Y	DASELGY(1)DGIEIWGGRPHAFAPDLK
A0A140N2L7	Ribonuclease PH	S	GGIES(1)IVATQK
A0A140N2S3	50S ribosomal protein L22	S	TSHITVVVS(1)DR
A0A140N2S3	50S ribosomal protein L22	S	TSHITVVVS(1)DR
A0A140N2U0	DNA-directed RNA polymerase subunit alpha	S	IHS(1)EEDERPIGR
A0A140N2U0	DNA-directed RNA polymerase subunit alpha	S	IHS(1)EEDERPIGR
A0A140N2U0	DNA-directed RNA polymerase subunit alpha	S	LENWPPAS(1)IADE
A0A140N2U0	DNA-directed RNA polymerase subunit alpha	S	LLVDACY(0.004)S(0.996)PVER
A0A140N2U0	DNA-directed RNA polymerase subunit alpha	S	LVDIEQVS(0.646)S(0.709)T(0.646)HAK
A0A140N2U0	DNA-directed RNA polymerase subunit alpha	S	LVDIEQVS(0.646)S(0.709)T(0.646)HAK
A0A140N2U0	DNA-directed RNA polymerase subunit alpha	S	MQGS(1)VT(1)EFLKPR
A0A140N2U0	DNA-directed RNA polymerase subunit alpha	S	S(0.851)LT(0.149)EIKDVLASR
A0A140N2U0	DNA-directed RNA polymerase subunit alpha	T	LVDIEQVS(0.646)S(0.709)T(0.646)HAK
A0A140N2U0	DNA-directed RNA polymerase subunit alpha	T	MQGS(1)VT(1)EFLKPR
A0A140N2U0	DNA-directed RNA polymerase subunit alpha	S	IHS(1)EEDERPIGR
A0A140N2U0	DNA-directed RNA polymerase subunit alpha	S	LVDIEQVS(0.465)S(0.465)T(0.07)HAK
A0A140N2U0	DNA-directed RNA polymerase subunit alpha	S	LVDIEQVS(0.132)S(0.736)T(0.132)HAK
A0A140N2U0	DNA-directed RNA polymerase subunit alpha	S	MQGS(1)VT(1)EFLKPR
A0A140N2U0	DNA-directed RNA polymerase subunit alpha	T	LVDIEQVS(0.028)S(0.486)T(0.486)HAK
A0A140N2U0	DNA-directed RNA polymerase subunit alpha	T	MQGS(1)VT(1)EFLKPR
A0A140N2U8	Glycine--tRNA ligase beta subunit	S	DPQQIIS(1)GNEK
A0A140N2U8	Glycine--tRNA ligase beta subunit	S	DPQQIIS(1)GNEK
A0A140N2U8	Glycine--tRNA ligase beta subunit	S	VIPATILGIQS(1)DR
A0A140N2U8	Glycine--tRNA ligase beta subunit	S	VS(0.002)NILAKS(0.999)DEVLS(1)DR
A0A140N2U8	Glycine--tRNA ligase beta subunit	S	VS(0.002)NILAKS(0.999)DEVLS(1)DR
A0A140N2U8	Glycine--tRNA ligase beta subunit	S	DPQQIIS(1)GNEK
A0A140N2U8	Glycine--tRNA ligase beta subunit	S	VSNILAKS(1)DEVLS(1)DR
A0A140N2U8	Glycine--tRNA ligase beta subunit	S	VSNILAKS(1)DEVLS(1)DR
A0A140N2U8	Glycine--tRNA ligase beta subunit	S	VIPATILGIQS(1)DR
A0A140N2U8	Glycine--tRNA ligase beta subunit	T	DKLEPYFT(1)EGR
A0A140N2U8	Glycine--tRNA ligase beta subunit	T	LADAEFFFNT(1)DR
A0A140N2X4	Ribosomal protein L11 methyltransferase	S	NGVS(0.991)DRLELY(0.009)LPK
A0A140N2Z9	30S ribosomal protein S9	S	GGGIS(1)GQAGAIR
A0A140N2Z9	30S ribosomal protein S9	S	S(1)LEQYFGR
A0A140N2Z9	30S ribosomal protein S9	S	S(1)LEQYFGR
A0A140N307	IS600 orf	S	THDLLEVEDAS(1)EAIR
A0A140N307	IS600 orf	Y	GVNIKEY(1)NVR
A0A140N307	IS600 orf	S	THDLLEVEDAS(1)EAIR
A0A140N319	RNase adapter protein RapZ	S	NLS(0.089)LES(0.911)AIDKESDLLEPLR
A0A140N332	ABC transporter related	S	YPAGDYHADLLPGS(1)
A0A140N394	Two component transcriptional regulator, winged helix family	S	QANELPGAPS(1)QEEAVIAFGK
A0A140N394	Two component transcriptional regulator, winged helix family	S	QANELPGAPS(1)QEEAVIAFGK
A0A140N3A3	NUDIX hydrolase	S	GLIDPGES(1)VY(1)EAANR
A0A140N3A3	NUDIX hydrolase	Y	GLIDPGES(1)VY(1)EAANR
A0A140N3A3	NUDIX hydrolase	S	GLIDPGES(1)VY(1)EAANR
A0A140N3A3	NUDIX hydrolase	Y	GLIDPGES(1)VY(1)EAANR
A0A140N3B4	Uronate isomerase	S	LAGET(1)LS(1)EHEVAQFK
A0A140N3B4	Uronate isomerase	S	LGEVS(0.998)DT(0.002)DIRR
A0A140N3B4	Uronate isomerase	T	LAGET(1)LS(1)EHEVAQFK
A0A140N3B4	Uronate isomerase	T	MVGT(1)T(1)DDPIDSLEHHAEIAK
A0A140N3B4	Uronate isomerase	T	MVGT(1)T(1)DDPIDSLEHHAEIAK
A0A140N3B4	Uronate isomerase	Y	DQPIFDY(1)HCHLPPQQIAEDYR
A0A140N3B4	Uronate isomerase	Y	NLY(1)DIWLK
A0A140N3B4	Uronate isomerase	S	LGEVS(0.967)DT(0.033)DIR
A0A140N3B4	Uronate isomerase	T	MVGT(1)T(1)DDPIDSLEHHAEIAK
A0A140N3B4	Uronate isomerase	T	MVGT(1)T(1)DDPIDSLEHHAEIAK
A0A140N3C3	Ribosomal RNA large subunit methyltransferase G	S	S(1)HLDNGFR
A0A140N3E6	Bifunctional glutamine synthetase adenylyltransferase/adenylyl-removing enzyme	S	LGGGELNFS(0.744)S(0.256)DIDLIFAWPEHGCTQGGR
A0A140N3E6	Bifunctional glutamine synthetase adenylyltransferase/adenylyl-removing enzyme	S	LGGGELNFS(0.5)S(0.5)DIDLIFAWPEHGCTQGGR
A0A140N3E6	Bifunctional glutamine synthetase adenylyltransferase/adenylyl-removing enzyme	S	LGGGELNFS(0.5)S(0.5)DIDLIFAWPEHGCTQGGR
A0A140N3E6	Bifunctional glutamine synthetase adenylyltransferase/adenylyl-removing enzyme	S	VFNELIGDDES(0.856)ET(0.144)QEESLSEQWR
A0A140N3G6	Small heat shock protein IbpB	S	IAISERPALNS(1)
A0A140N3G6	Small heat shock protein IbpB	S	IAIS(1)ERPALNS(1)
A0A140N3G6	Small heat shock protein IbpB	S	IAIS(1)ERPALNS(1)
A0A140N3G6	Small heat shock protein IbpB	S	IAIS(1)ERPALNS(1)
A0A140N3G6	Small heat shock protein IbpB	S	IAIS(1)ERPALNS(1)
A0A140N3G7	50S ribosomal protein L3	T	TQDAT(1)HGNSLSHR
A0A140N3G7	50S ribosomal protein L3	S	GAVPGAT(0.19)GS(0.81)DLIVKPAVK
A0A140N3G7	50S ribosomal protein L3	T	TQDAT(0.994)HGNS(0.006)LSHR
A0A140N3H4	50S ribosomal protein L14	S	FDGNACVLLNNNS(0.991)EQPIGT(0.009)R
A0A140N3I2	Adenine deaminase	T	FAFT(0.836)T(0.164)LEVT(1)E
A0A140N3I2	Adenine deaminase	T	FAFT(0.836)T(0.164)LEVT(1)E
A0A140N3I2	Adenine deaminase	T	FAFT(0.979)T(0.021)LEVT(1)E
A0A140N3I2	Adenine deaminase	T	FAFT(0.979)T(0.021)LEVT(1)E
A0A140N3I5	2,5-didehydrogluconate reductase	S	S(1)IDTAAAYK
A0A140N3K3	Hydrogenase assembly chaperone hypC/hupF	S	QMDYDIT(0.041)S(0.959)A
A0A140N3K3	Hydrogenase assembly chaperone hypC/hupF	S	QMDYDIT(0.07)S(0.93)A
A0A140N3L9	50S ribosomal protein L28	S	FWVES(1)EKR
A0A140N3L9	50S ribosomal protein L28	S	S(1)RVCQVTGK
A0A140N3L9	50S ribosomal protein L28	T	GIDT(1)VLAELR
A0A140N3L9	50S ribosomal protein L28	S	S(1)RVCQVTGK
A0A140N3N3	tRNA (guanine-N(7)-)-methyltransferase	S	NLS(0.997)ES(0.003)NDYVPR
A0A140N3N3	tRNA (guanine-N(7)-)-methyltransferase	S	NLS(1)ESNDYVPR
A0A140N3P8	Aerobic respiration control sensor protein	S	MMPGY(0.008)VS(0.992)VLES(0.108)NLT(0.892)AQDKK
A0A140N3P8	Aerobic respiration control sensor protein	S	MMPGY(0.035)VS(0.955)VLES(0.587)NLT(0.423)AQDK
A0A140N3P8	Aerobic respiration control sensor protein	T	MMPGY(0.015)VS(0.985)VLES(0.004)NLT(0.996)AQDK
A0A140N3Q3	L-lactate dehydrogenase	S	NVEDLS(1)EVALR
A0A140N3T4	Translation initiation factor IF-2	S	RENELEEAVMS(1)DR
A0A140N3T4	Translation initiation factor IF-2	S	KGS(0.954)S(0.046)LQQGFQKPAQAVNR
A0A140N3T4	Translation initiation factor IF-2	S	MAEENKWT(1)DNAEPTEDS(0.618)S(0.381)DYHVTTSQHAR
A0A140N3T4	Translation initiation factor IF-2	S	WT(0.274)DNAEPT(0.58)EDS(0.559)S(0.553)DY(0.031)HVT(0.001)T(0.001)SQHAR
A0A140N3T4	Translation initiation factor IF-2	S	QTLIDHLNQKNS(1)GPDK
A0A140N3T4	Translation initiation factor IF-2	S	QAEDES(1)DREVEGGR
A0A140N3T4	Translation initiation factor IF-2	S	S(1)VQIEVR
A0A140N3T4	Translation initiation factor IF-2	T	ENELEEAVMS(1)DRDT(1)GAAAEPR
A0A140N3T4	Translation initiation factor IF-2	T	LENMFANMT(1)EGEVHEVNIVLK
A0A140N3T4	Translation initiation factor IF-2	T	MAEENKWT(1)DNAEPTEDS(0.618)S(0.381)DYHVTTSQHAR
A0A140N3T4	Translation initiation factor IF-2	T	WTDNAEPT(0.999)EDS(0.534)S(0.466)DYHVTTSQHAR
A0A140N3T4	Translation initiation factor IF-2	S	RENELEEAVMS(1)DR
A0A140N3T4	Translation initiation factor IF-2	S	KGS(0.92)S(0.08)LQQGFQKPAQAVNR
A0A140N3T4	Translation initiation factor IF-2	S	QTLIDHLNQKNS(1)GPDK
A0A140N3T4	Translation initiation factor IF-2	S	S(0.008)KS(0.992)VQIEVR
A0A140N3T4	Translation initiation factor IF-2	S	WTDNAEPT(0.585)EDS(0.585)S(0.585)DY(0.161)HVT(0.028)T(0.032)S(0.025)QHAR
A0A140N3T4	Translation initiation factor IF-2	S	WTDNAEPT(0.585)EDS(0.585)S(0.585)DY(0.161)HVT(0.028)T(0.032)S(0.025)QHAR
A0A140N3T4	Translation initiation factor IF-2	T	ENELEEAVMS(1)DRDT(1)GAAAEPR
A0A140N3T4	Translation initiation factor IF-2	T	LENMFANMT(1)EGEVHEVNIVLK
A0A140N3T4	Translation initiation factor IF-2	T	WTDNAEPT(0.585)EDS(0.585)S(0.585)DY(0.161)HVT(0.028)T(0.032)S(0.025)QHAR
A0A140N3T4	Translation initiation factor IF-2	S	RENELEEAVMS(1)DR
A0A140N3T4	Translation initiation factor IF-2	S	KGS(0.848)S(0.152)LQQGFQKPAQAVNR
A0A140N3T4	Translation initiation factor IF-2	S	MAEENKWT(0.012)DNAEPT(0.875)EDS(0.875)S(0.875)DY(0.341)HVT(0.014)T(0.006)S(0.003)QHAR
A0A140N3T4	Translation initiation factor IF-2	S	MAEENKWT(0.012)DNAEPT(0.875)EDS(0.875)S(0.875)DY(0.341)HVT(0.014)T(0.006)S(0.003)QHAR
A0A140N3T4	Translation initiation factor IF-2	S	QTLIDHLNQKNS(1)GPDK
A0A140N3T4	Translation initiation factor IF-2	S	S(0.182)KS(0.818)VQIEVR
A0A140N3T4	Translation initiation factor IF-2	T	MAEENKWT(1)DNAEPT(0.993)EDS(0.528)S(0.464)DY(0.013)HVT(0.001)TSQHAR
A0A140N3T4	Translation initiation factor IF-2	T	MAEENKWT(1)DNAEPT(0.993)EDS(0.528)S(0.464)DY(0.013)HVT(0.001)TSQHAR
A0A140N3T4	Translation initiation factor IF-2	Y	MAEENKWT(0.989)DNAEPT(0.747)EDS(0.747)S(0.725)DY(0.767)HVT(0.016)T(0.007)S(0.003)QHAR
A0A140N417	G/U mismatch-specific DNA glycosylase	T	VIYQAGFT(1)DR
A0A140N420	L-fucose isomerase	S	LDGLAEHGIIHLINSGSAALDGS(1)CK
A0A140N420	L-fucose isomerase	T	VQAVDMT(1)ELRR
A0A140N420	L-fucose isomerase	Y	ACQNY(0.993)GPLY(0.007)K
A0A140N452	Sensor protein QseC	S	VQTEVAQLS(1)DDDPQAR
A0A140N452	Sensor protein QseC	S	VQTEVAQLS(1)DDDPQAR
A0A140N457	Guanylate kinase	T	DAFLEHAEVFGNY(0.001)YGT(0.824)S(0.175)R
A0A140N457	Guanylate kinase	S	S(0.5)S(0.5)LIQALLK
A0A140N457	Guanylate kinase	S	S(0.5)S(0.5)LIQALLK
A0A140N465	Coenzyme A biosynthesis bifunctional protein CoaBC	S	NLDLICANDVS(0.019)QPT(0.449)QGFNS(0.532)DNNALHLFWQDGDK
A0A140N465	Coenzyme A biosynthesis bifunctional protein CoaBC	S	NLDLICANDVSQPT(0.001)QGFNS(0.999)DNNALHLFWQDGDK
A0A140N465	Coenzyme A biosynthesis bifunctional protein CoaBC	S	NLDLICANDVS(0.108)QPT(0.14)QGFNS(0.752)DNNALHLFWQDGDK
A0A140N477	Sulfatase	T	DYDT(1)GLPTQGVK
A0A140N487	2-amino-3-ketobutyrate coenzyme A ligase	S	ALGGAS(0.996)GGY(0.009)T(0.996)AAR
A0A140N487	2-amino-3-ketobutyrate coenzyme A ligase	T	ALGGAS(0.996)GGY(0.009)T(0.996)AAR
A0A140N487	2-amino-3-ketobutyrate coenzyme A ligase	T	GEFYQQLT(1)NDLET(1)AR
A0A140N487	2-amino-3-ketobutyrate coenzyme A ligase	T	GEFYQQLT(1)NDLET(1)AR
A0A140N487	2-amino-3-ketobutyrate coenzyme A ligase	S	ALGGAS(0.99)GGY(0.014)T(0.996)AAR
A0A140N487	2-amino-3-ketobutyrate coenzyme A ligase	T	ALGGAS(0.99)GGY(0.014)T(0.996)AAR
A0A140N487	2-amino-3-ketobutyrate coenzyme A ligase	T	GEFY(0.075)QQLT(0.926)NDLET(0.999)AR
A0A140N487	2-amino-3-ketobutyrate coenzyme A ligase	T	GEFY(0.075)QQLT(0.926)NDLET(0.999)AR
A0A140N4A2	PTS system, glucitol/sorbitol-specific IIA subunit	S	YPVT(1)AVGS(1)VAEDNLR
A0A140N4A2	PTS system, glucitol/sorbitol-specific IIA subunit	T	YPVT(1)AVGS(1)VAEDNLR
A0A140N4A2	PTS system, glucitol/sorbitol-specific IIA subunit	S	YPVTAVGS(1)VAEDNLR
A0A140N4F0	Beta sliding clamp	S	FS(0.27)LS(0.256)T(0.256)LPAADFPNLDDWQS(0.217)EVEFT(0.001)LPQATMK
A0A140N4F2	Cold-shock DNA-binding domain protein	S	DVFVHFSAIQNDGYKS(1)LDEGQK
A0A140N4F2	Cold-shock DNA-binding domain protein	T	GPAAGNVT(0.828)S(0.172)L
A0A140N4F2	Cold-shock DNA-binding domain protein	S	GPAAGNVT(1)S(1)L
A0A140N4F2	Cold-shock DNA-binding domain protein	T	GPAAGNVT(1)S(1)L
A0A140N4F2	Cold-shock DNA-binding domain protein	S	GPAAGNVT(1)S(1)L
A0A140N4F2	Cold-shock DNA-binding domain protein	S	VS(0.001)FT(0.999)IES(1)GAK
A0A140N4F2	Cold-shock DNA-binding domain protein	T	GPAAGNVT(1)S(1)L
A0A140N4F2	Cold-shock DNA-binding domain protein	T	VS(0.001)FT(0.999)IES(1)GAK
A0A140N4F6	Ribose-5-phosphate isomerase A	S	GQIEGAVS(0.8)S(0.165)S(0.034)DASTEK
A0A140N4F6	Ribose-5-phosphate isomerase A	S	GQIEGAVS(0.85)S(0.129)S(0.02)DAST(0.001)EK
A0A140N4G2	Protein-export protein SecB	S	S(1)EQNNTEMTFQIQR
A0A140N4G2	Protein-export protein SecB	T	GTFPQLNLAPVNFDALFMNYLQQQAGEGT(1)EEHQDA
A0A140N4G2	Protein-export protein SecB	S	DIS(1)FEAPNAPHVFQK
A0A140N4G2	Protein-export protein SecB	S	S(1)EQNNTEMTFQIQR
A0A140N4G2	Protein-export protein SecB	T	GTFPQLNLAPVNFDALFMNYLQQQAGEGT(1)EEHQDA
A0A140N4G2	Protein-export protein SecB	T	S(0.377)EQNNT(0.61)EMT(0.014)FQIQR
A0A140N4G2	Protein-export protein SecB	S	S(1)EQNNTEMTFQIQR
A0A140N4G2	Protein-export protein SecB	T	GTFPQLNLAPVNFDALFMNYLQQQAGEGT(1)EEHQDA
A0A140N4G4	Glycine dehydrogenase (decarboxylating)	Y	NLFCSCVPISEY(1)Q
A0A140N4G4	Glycine dehydrogenase (decarboxylating)	Y	RLDDVY(1)GDR
A0A140N4G4	Glycine dehydrogenase (decarboxylating)	S	NLFCSCVPIS(1)EY(1)Q
A0A140N4G4	Glycine dehydrogenase (decarboxylating)	Y	NLFCSCVPIS(1)EY(1)Q
A0A140N4G4	Glycine dehydrogenase (decarboxylating)	S	NLFCSCVPIS(0.991)EY(0.009)Q
A0A140N4G4	Glycine dehydrogenase (decarboxylating)	Y	NLFCSCVPISEY(1)Q
A0A140N4H3	30S ribosomal protein S12	S	GALDCS(1)GVKDR
A0A140N4H3	30S ribosomal protein S12	S	S(1)NVPALEACPQK
A0A140N4H3	30S ribosomal protein S12	S	S(1)NVPALEACPQKR
A0A140N4H3	30S ribosomal protein S12	T	AT(1)VNQLVR
A0A140N4K1	30S ribosomal protein S3	S	EFADNLDS(1)DFK
A0A140N4K1	30S ribosomal protein S3	S	LVADSIT(0.029)S(0.971)QLER
A0A140N4K1	30S ribosomal protein S3	S	EFADNLDS(1)DFK
A0A140N4K1	30S ribosomal protein S3	S	LVADS(0.009)IT(0.041)S(0.951)QLER
A0A140N4M5	Inositol-1-monophosphatase	S	DELS(1)DALKR
A0A140N4M5	Inositol-1-monophosphatase	S	DELS(1)DALKR
A0A140N4M5	Inositol-1-monophosphatase	S	GS(1)NDFVTNVDK
A0A140N4M5	Inositol-1-monophosphatase	S	NYETPDAVEAS(1)QK
A0A140N4M5	Inositol-1-monophosphatase	S	NYETPDAVEAS(1)QK
A0A140N4M9	Protein Smg	T	VDQDKLEQDLT(1)DAGFER
A0A140N4N5	RecBCD enzyme subunit RecB	S	S(1)DVAETLDPLR
A0A140N4N5	RecBCD enzyme subunit RecB	S	S(1)DVAETLDPLRLPLQGER
A0A140N4P3	4-hydroxy-3-methylbut-2-en-1-yl diphosphate synthase (flavodoxin)	S	VGFDILKS(1)LRIR
A0A140N4P6	Sodium/pantothenate symporter	T	FGTSVPQAT(0.53)VLT(0.271)T(0.198)DK
A0A140N4P6	Sodium/pantothenate symporter	T	FGT(0.001)S(0.005)VPQAT(0.219)VLT(0.218)T(0.558)DK
A0A140N4Q0	Transcriptional regulator, LacI family	S	YTDNALVES(0.032)NNIS(0.968)GGEK
A0A140N4Q6	Transcriptional regulator, LysR family	S	AKDVLS(0.5)NLS(0.5)ELDGLFQQDATSISGK
A0A140N4Q6	Transcriptional regulator, LysR family	S	AKDVLS(0.5)NLS(0.5)ELDGLFQQDATSISGK
A0A140N4Q8	Uracil transporter	T	LISVLRPEEVVLDAEDADIT(1)DK
A0A140N4Q8	Uracil transporter	T	LISVLRPEEVVLDAEDADIT(1)DK
A0A140N4S5	PBS lyase HEAT domain protein repeat-containing protein	S	FDDNEIIT(0.266)S(0.734)AIDK
A0A140N4S5	PBS lyase HEAT domain protein repeat-containing protein	Y	NTVY(1)DDIIEAAGELGDK
A0A140N4S5	PBS lyase HEAT domain protein repeat-containing protein	S	FDDNEIIT(0.149)S(0.851)AIDK
A0A140N4S5	PBS lyase HEAT domain protein repeat-containing protein	T	NT(0.613)VY(0.387)DDIIEAAGELGDK
A0A140N4S5	PBS lyase HEAT domain protein repeat-containing protein	Y	EY(1)GLYNQCK
A0A140N4S7	Glutathione S-transferase domain protein	T	DSFLAS(0.201)LT(0.799)EAER
A0A140N4S7	Glutathione S-transferase domain protein	S	DSFLAS(1)LT(1)EAER
A0A140N4S7	Glutathione S-transferase domain protein	T	DSFLAS(1)LT(1)EAER
A0A140N4S7	Glutathione S-transferase domain protein	S	DSFLAS(1)LT(1)EAER
A0A140N4S7	Glutathione S-transferase domain protein	T	DSFLAS(1)LT(1)EAER
A0A140N4T5	Transcriptional regulator, LysR family	S	HQLAQSQQLRPEQAAES(1)ED
A0A140N4U8	Uncharacterized MFS-type transporter YhhS	S	RPPEHVPEAAS(0.076)S(0.462)S(0.462)
A0A140N4U8	Uncharacterized MFS-type transporter YhhS	S	RPPEHVPEAAS(0.076)S(0.462)S(0.462)
A0A140N4U8	Uncharacterized MFS-type transporter YhhS	S	RPPEHVPEAAS(0.058)S(0.471)S(0.471)
A0A140N4U8	Uncharacterized MFS-type transporter YhhS	S	RPPEHVPEAAS(0.058)S(0.471)S(0.471)
A0A140N4V0	PTS IIA-like nitrogen-regulatory protein PtsN	T	T(0.989)NNDT(0.008)T(0.003)LQLSSVLNR
A0A140N4V0	PTS IIA-like nitrogen-regulatory protein PtsN	T	AAQSDEELY(0.002)QIIT(0.494)DT(0.494)EGT(0.01)PDEA
A0A140N4V0	PTS IIA-like nitrogen-regulatory protein PtsN	T	AAQSDEELY(0.002)QIIT(0.494)DT(0.494)EGT(0.01)PDEA
A0A140N4V0	PTS IIA-like nitrogen-regulatory protein PtsN	T	AAQSDEELYQIIT(0.001)DT(0.029)EGT(0.97)PDEA
A0A140N4V0	PTS IIA-like nitrogen-regulatory protein PtsN	T	T(1)NNDTTLQLSSVLNR
A0A140N4V0	PTS IIA-like nitrogen-regulatory protein PtsN	T	MT(0.333)NNDT(0.333)T(0.333)LQLSSVLNR
A0A140N4V0	PTS IIA-like nitrogen-regulatory protein PtsN	T	MT(0.333)NNDT(0.333)T(0.333)LQLSSVLNR
A0A140N4V0	PTS IIA-like nitrogen-regulatory protein PtsN	T	AAQSDEELYQIITDT(0.006)EGT(0.993)PDEA
A0A140N4V0	PTS IIA-like nitrogen-regulatory protein PtsN	T	MT(1)NNDTTLQLSSVLNR
A0A140N4V0	PTS IIA-like nitrogen-regulatory protein PtsN	T	T(0.333)NNDT(0.333)T(0.333)LQLSSVLNR
A0A140N4V0	PTS IIA-like nitrogen-regulatory protein PtsN	T	T(0.333)NNDT(0.333)T(0.333)LQLSSVLNR
A0A140N4V1	Ethanolamine ammonia-lyase light chain	S	FLADHS(0.5)RS(0.5)K
A0A140N4V1	Ethanolamine ammonia-lyase light chain	S	FLADHS(0.5)RS(0.5)K
A0A140N4V4	Cell division ATP-binding protein FtsE	S	NFPIQLS(1)GGEQQR
A0A140N4V4	Cell division ATP-binding protein FtsE	S	NFPIQLS(1)GGEQQR
A0A140N4V7	Phosphotransferase system EIIC	S	GVILT(0.056)S(0.944)DQVQVVFGPGK
A0A140N4V7	Phosphotransferase system EIIC	T	GVILT(0.573)S(0.427)DQVQVVFGPGK
A0A140N4W8	Extracellular solute-binding protein family 1	S	EAGIQFDESQFVPTVS(0.015)GY(0.001)Y(0.001)S(0.782)DS(0.201)K
A0A140N4Y7	ATP-dependent RNA helicase DeaD	S	NGYNS(1)AALNGDMNQALR
A0A140N4Y7	ATP-dependent RNA helicase DeaD	S	VQQQLES(1)S(1)DLDQYR
A0A140N4Y7	ATP-dependent RNA helicase DeaD	S	VQQQLES(1)S(1)DLDQYR
A0A140N4Y7	ATP-dependent RNA helicase DeaD	S	NGYNS(1)AALNGDMNQALR
A0A140N4Y7	ATP-dependent RNA helicase DeaD	Y	NGY(0.5)NS(0.5)AALNGDMNQALR
A0A140N4Y8	Protein RecA	S	ELLLS(0.001)NPNS(0.014)T(0.014)PDFS(0.485)VDDS(0.485)EGVAET(0.002)NEDF
A0A140N4Y8	Protein RecA	S	ELLLS(0.001)NPNS(0.014)T(0.014)PDFS(0.485)VDDS(0.485)EGVAET(0.002)NEDF
A0A140N4Y8	Protein RecA	S	ELLLS(0.001)NPNS(0.001)T(0.009)PDFS(0.487)VDDS(0.487)EGVAET(0.015)NEDF
A0A140N4Y8	Protein RecA	S	ELLLS(0.001)NPNS(0.001)T(0.009)PDFS(0.487)VDDS(0.487)EGVAET(0.015)NEDF
A0A140N4Z4	Transcriptional regulator, DeoR family	S	QQGY(0.004)VS(0.742)T(0.254)EELVEHFSVSPQTIR
A0A140N4Z4	Transcriptional regulator, DeoR family	S	QQGY(0.195)VS(0.814)T(0.991)EELVEHFSVSPQTIR
A0A140N4Z4	Transcriptional regulator, DeoR family	T	QQGY(0.195)VS(0.814)T(0.991)EELVEHFSVSPQTIR
A0A140N500	Transcriptional regulator, MarR family	S	LDQMEQDGVVLEAMS(1)
A0A140N500	Transcriptional regulator, MarR family	S	MDS(0.817)S(0.182)FT(0.002)PIEQMLK
A0A140N500	Transcriptional regulator, MarR family	S	LDQMEQDGVVLEAMS(1)
A0A140N508	Bacterioferritin	T	DEEGHIDWLET(1)ELDLIQK
A0A140N508	Bacterioferritin	Y	EAIGY(0.968)ADS(0.032)VHDYVSR
A0A140N510	Phosphoenolpyruvate carboxykinase (ATP)	T	EDGTIDFDDGS(0.007)KT(0.985)ENT(0.007)R
A0A140N510	Phosphoenolpyruvate carboxykinase (ATP)	S	EDGTIDFDDGS(0.622)KT(0.377)ENT(0.001)R
A0A140N510	Phosphoenolpyruvate carboxykinase (ATP)	S	GDVAVFFGLS(0.805)GT(0.195)GK
A0A140N510	Phosphoenolpyruvate carboxykinase (ATP)	S	NTY(0.002)AS(0.997)PEQWQEK
A0A140N510	Phosphoenolpyruvate carboxykinase (ATP)	T	DALLENVT(1)VR
A0A140N510	Phosphoenolpyruvate carboxykinase (ATP)	T	EDGTIDFDDGS(0.112)KT(0.518)ENT(0.37)R
A0A140N510	Phosphoenolpyruvate carboxykinase (ATP)	T	EDGTIDFDDGS(0.293)KT(0.28)ENT(0.426)R
A0A140N510	Phosphoenolpyruvate carboxykinase (ATP)	T	GDVAVFFGLS(0.5)GT(0.5)GK
A0A140N510	Phosphoenolpyruvate carboxykinase (ATP)	T	LFIDNFDKY(0.315)T(0.343)DT(0.343)PAGAALVAAGPK
A0A140N510	Phosphoenolpyruvate carboxykinase (ATP)	T	LFIDNFDKY(0.315)T(0.343)DT(0.343)PAGAALVAAGPK
A0A140N510	Phosphoenolpyruvate carboxykinase (ATP)	S	EDGTIDFDDGS(0.541)KT(0.36)ENT(0.099)R
A0A140N510	Phosphoenolpyruvate carboxykinase (ATP)	S	GDVAVFFGLS(0.805)GT(0.195)GK
A0A140N510	Phosphoenolpyruvate carboxykinase (ATP)	T	EDGTIDFDDGS(0.066)KT(0.894)ENT(0.041)R
A0A140N528	30S ribosomal protein S19	S	AVES(1)GDKKPLR
A0A140N530	YfcL protein	S	AIGAGELS(1)PR
A0A140N530	YfcL protein	S	GHLTLAIAELES(0.986)GDDHS(0.014)AQAVHTTVSQSLEK
A0A140N530	YfcL protein	S	AIGAGELS(1)PR
A0A140N536	Signal recognition particle protein	T	MFDNLT(1)DR
A0A140N536	Signal recognition particle protein	S	LPGMGQIPDNVKS(1)QMDDK
A0A140N536	Signal recognition particle protein	T	MFDNLT(1)DR
A0A140N536	Signal recognition particle protein	S	LPGMGQIPDNVKS(1)QMDDK
A0A140N536	Signal recognition particle protein	T	MFDNLT(1)DR
A0A140N537	30S ribosomal protein S8	S	S(1)MQDPIADMLTR
A0A140N537	30S ribosomal protein S8	S	S(1)MQDPIADMLTR
A0A140N545	Altronate dehydratase	S	FGLECGGS(1)DGLSGITANPMLGR
A0A140N545	Altronate dehydratase	S	TNLS(1)DLDQYR
A0A140N545	Altronate dehydratase	T	AGGIT(0.815)T(0.185)LEDK
A0A140N545	Altronate dehydratase	T	ETNNAEGT(1)DGVFLFSHTYGCSQLGDDHINTR
A0A140N545	Altronate dehydratase	S	T(0.001)NLS(0.999)DLDQYR
A0A140N548	30S ribosomal protein S4	T	REGT(1)DLFLK
A0A140N548	30S ribosomal protein S4	S	LS(0.961)DY(0.039)GVQLR
A0A140N548	30S ribosomal protein S4	T	REGT(1)DLFLK
A0A140N560	NADH-quinone oxidoreductase subunit B	T	IAVT(1)NLRT(1)PDEI
A0A140N560	NADH-quinone oxidoreductase subunit B	T	IAVT(1)NLRT(1)PDEI
A0A140N560	NADH-quinone oxidoreductase subunit B	T	MDY(0.001)T(0.87)LT(0.129)R
A0A140N560	NADH-quinone oxidoreductase subunit B	T	QEIVT(1)DPLEQEVNK
A0A140N560	NADH-quinone oxidoreductase subunit B	T	IAVT(1)NLRT(1)PDEI
A0A140N560	NADH-quinone oxidoreductase subunit B	T	IAVT(1)NLRT(1)PDEI
A0A140N560	NADH-quinone oxidoreductase subunit B	T	QEIVT(1)DPLEQEVNK
A0A140N564	Signal recognition particle receptor FtsY	S	ASEQAVEEQPQAHTEAEAETFAADVVEVTEQVAES(1)EK
A0A140N564	Signal recognition particle receptor FtsY	T	AS(0.001)EQAVEEQPQAHT(0.805)EAEAET(0.194)FAADVVEVTEQVAESEK
A0A140N564	Signal recognition particle receptor FtsY	S	AS(0.486)EQAVEEQPQAHT(0.257)EAEAET(0.257)FAADVVEVT(0.001)EQVAESEK
A0A140N564	Signal recognition particle receptor FtsY	S	ASEQAVEEQPQAHTEAEAETFAADVVEVTEQVAES(1)EK
A0A140N564	Signal recognition particle receptor FtsY	T	ASEQAVEEQPQAHT(1)EAEAETFAADVVEVTEQVAESEK
A0A140N564	Signal recognition particle receptor FtsY	T	AS(0.006)EQAVEEQPQAHT(0.408)EAEAET(0.585)FAADVVEVT(0.003)EQVAES(0.998)EK
A0A140N564	Signal recognition particle receptor FtsY	S	ASEQAVEEQPQAHT(0.957)EAEAET(0.042)FAADVVEVTEQVAES(1)EK
A0A140N564	Signal recognition particle receptor FtsY	T	ASEQAVEEQPQAHT(0.957)EAEAET(0.042)FAADVVEVTEQVAES(1)EK
A0A140N568	YheO domain protein	S	SLLT(0.003)NET(0.15)S(0.847)ELDLLDQRPFDQTDFDILK
A0A140N582	Cell shape determining protein, MreB/Mrl family	S	ALEMIDMHGGDLFS(1)EE
A0A140N582	Cell shape determining protein, MreB/Mrl family	S	HEIGS(0.906)AY(0.094)PGDEVR
A0A140N582	Cell shape determining protein, MreB/Mrl family	S	ALEMIDMHGGDLFS(1)EE
A0A140N582	Cell shape determining protein, MreB/Mrl family	S	IKHEIGS(1)AY(1)PGDEVR
A0A140N582	Cell shape determining protein, MreB/Mrl family	Y	IKHEIGS(1)AY(1)PGDEVR
A0A140N587	Bifunctional polymyxin resistance protein ArnA	S	TVDLT(0.278)DKPS(0.722)
A0A140N587	Bifunctional polymyxin resistance protein ArnA	S	EDHYEVYGLDIGS(0.988)DAIS(0.012)R
A0A140N587	Bifunctional polymyxin resistance protein ArnA	S	TVDLT(0.122)DKPS(0.878)
A0A140N587	Bifunctional polymyxin resistance protein ArnA	T	TVDLT(0.998)DKPS(0.002)
A0A140N587	Bifunctional polymyxin resistance protein ArnA	S	TVDLT(0.122)DKPS(0.878)
A0A140N587	Bifunctional polymyxin resistance protein ArnA	T	TVDLT(0.979)DKPS(0.021)
A0A140N5A3	50S ribosomal protein L5	Y	EQIIFPEIDY(1)DKVDR
A0A140N5A3	50S ribosomal protein L5	S	GLDITITTT(0.001)AKS(0.999)DEEGR
A0A140N5A3	50S ribosomal protein L5	S	LLDNAAADLAAIS(0.974)GQKPLIT(0.026)K
A0A140N5A3	50S ribosomal protein L5	T	GLDITIT(0.032)T(0.534)T(0.11)AKS(0.323)DEEGR
A0A140N5A3	50S ribosomal protein L5	Y	LHDY(0.5)Y(0.5)KDEVVK
A0A140N5A3	50S ribosomal protein L5	Y	LHDY(0.5)Y(0.5)KDEVVK
A0A140N5A3	50S ribosomal protein L5	S	GLDITITT(0.007)T(0.048)AKS(0.945)DEEGR
A0A140N5A3	50S ribosomal protein L5	S	LLDNAAADLAAIS(0.878)GQKPLIT(0.122)K
A0A140N5A3	50S ribosomal protein L5	Y	EQIIFPEIDY(1)DKVDR
A0A140N5A9	Fe/S biogenesis protein NfuA	S	IS(1)DAAQAHFAK
A0A140N5A9	Fe/S biogenesis protein NfuA	T	VFVINPGTPNAECGVSYCPPDAVEAT(0.833)DT(0.167)ALK
A0A140N5B4	30S ribosomal protein S13	S	ISELS(1)EGQIDTLRDEVAK
A0A140N5B4	30S ribosomal protein S13	S	ISELS(1)EGQIDTLR
A0A140N5B4	30S ribosomal protein S13	S	IS(1)ELS(0.999)EGQIDT(0.001)LR
A0A140N5B4	30S ribosomal protein S13	S	ISELS(1)EGQIDTLR
A0A140N5B5	Iron-containing alcohol dehydrogenase	S	VLITYGGGS(1)VKK
A0A140N5B5	Iron-containing alcohol dehydrogenase	S	VWNITEGS(1)DDERIDAAIAATR
A0A140N5B5	Iron-containing alcohol dehydrogenase	S	VLIT(0.001)Y(0.001)GGGS(0.998)VK
A0A140N5B5	Iron-containing alcohol dehydrogenase	S	VWNIT(0.012)EGS(0.988)DDER
A0A140N5B6	Phosphotransferase system, phosphocarrier protein HPr	S	NDEGT(0.341)EAEANS(0.659)VIALLMLDSAK
A0A140N5B6	Phosphotransferase system, phosphocarrier protein HPr	T	NDEGT(1)EAEANSVIALLMLDSAK
A0A140N5B6	Phosphotransferase system, phosphocarrier protein HPr	T	NDEGT(1)EAEANSVIALLMLDSAK
A0A140N5B7	Iron-binding protein IscA	S	DECGCGES(1)FHV
A0A140N5B7	Iron-binding protein IscA	S	S(0.979)IT(0.022)LS(0.956)DS(0.043)AAAR
A0A140N5B7	Iron-binding protein IscA	S	S(0.016)IT(0.985)LS(0.975)DS(0.024)AAAR
A0A140N5B7	Iron-binding protein IscA	S	S(0.002)IT(0.043)LS(0.961)DS(0.993)AAAR
A0A140N5B7	Iron-binding protein IscA	T	S(0.016)IT(0.985)LS(0.975)DS(0.024)AAAR
A0A140N5B7	Iron-binding protein IscA	S	S(0.999)IT(0.001)LS(0.961)DS(0.039)AAAR
A0A140N5B7	Iron-binding protein IscA	S	SIT(0.01)LS(0.991)DS(1)AAAR
A0A140N5B7	Iron-binding protein IscA	S	SIT(0.01)LS(0.991)DS(1)AAAR
A0A140N5B7	Iron-binding protein IscA	T	SIT(1)LS(0.977)DS(0.023)AAAR
A0A140N5C4	Uncharacterized protein	S	QLS(1)AWEAGILTR
A0A140N5C4	Uncharacterized protein	S	ATHADS(0.997)AVNVT(0.003)K
A0A140N5C8	Alpha-2-macroglobulin	S	DNALMLS(1)LLEENK
A0A140N5D3	Glutathione S-transferase domain protein	S	HDAS(1)DFETNTEDKR
A0A140N5D3	Glutathione S-transferase domain protein	S	HDAS(0.998)DFET(0.001)NT(0.001)EDKR
A0A140N5D3	Glutathione S-transferase domain protein	S	IGDGDQFS(0.839)S(0.161)GFVEVNPNSK
A0A140N5D3	Glutathione S-transferase domain protein	S	HDAS(1)DFETNTEDKR
A0A140N5D7	50S ribosomal protein L21	S	MYAVFQS(1)GGK
A0A140N5E1	Ribulose-phosphate 3-epimerase	S	IDES(1)GFDIR
A0A140N5E7	Exopolyphosphatase	S	LKIEEES(0.704)T(0.296)PEIAA
A0A140N5E8	Phosphoglucosamine mutase	S	AEAGIVIS(0.001)AS(0.999)HNPFYDNGIK
A0A140N5E8	Phosphoglucosamine mutase	S	AEAGIVIS(0.018)AS(0.982)HNPFYDNGIK
A0A140N5E8	Phosphoglucosamine mutase	S	EIS(0.996)CVDS(0.004)AELGK
A0A140N5E8	Phosphoglucosamine mutase	T	Y(0.001)FGT(0.999)DGIR
A0A140N5E8	Phosphoglucosamine mutase	S	AEAGIVIS(0.232)AS(0.768)HNPFYDNGIK
A0A140N5F4	Polyribonucleotide nucleotidyltransferase	S	GDIS(1)EFAPR
A0A140N5F4	Polyribonucleotide nucleotidyltransferase	S	GDIS(1)EFAPR
A0A140N5F4	Polyribonucleotide nucleotidyltransferase	T	EAT(0.552)EQS(0.448)QPAAAPEAPAAEQGE
A0A140N5F4	Polyribonucleotide nucleotidyltransferase	S	EGLVHIS(1)QIADK
A0A140N5G5	Mannitol dehydrogenase domain protein	S	DPLS(1)DKIR
A0A140N5H1	Uncharacterized protein	S	DYS(1)EGASGLLR
A0A140N5H1	Uncharacterized protein	S	DY(0.012)S(0.988)EGAS(1)GLLR
A0A140N5H1	Uncharacterized protein	S	LAES(1)EAS(1)NDQAPVQMPR
A0A140N5H1	Uncharacterized protein	S	LAES(1)EAS(1)NDQAPVQMPR
A0A140N5H1	Uncharacterized protein	Y	AELDEY(0.999)REELVS(0.001)HFAR
A0A140N5H1	Uncharacterized protein	Y	QQQALQY(1)ELEK
A0A140N5H1	Uncharacterized protein	S	DYS(1)EGASGLLR
A0A140N5H1	Uncharacterized protein	S	DY(0.003)S(0.997)EGAS(1)GLLR
A0A140N5H1	Uncharacterized protein	S	LAES(1)EAS(1)NDQAPVQMPR
A0A140N5H1	Uncharacterized protein	S	LAES(1)EAS(1)NDQAPVQMPR
A0A140N5H6	Biosynthetic arginine decarboxylase	S	S(1)DDMSMGLPSSAGEHGVLR
A0A140N5H6	Biosynthetic arginine decarboxylase	S	S(0.371)DDMS(0.537)MGLPS(0.083)S(0.01)AGEHGVLR
A0A140N5H6	Biosynthetic arginine decarboxylase	S	S(1)DDMSMGLPSSAGEHGVLR
A0A140N5H6	Biosynthetic arginine decarboxylase	S	S(0.975)DDMS(0.941)MGLPS(0.067)S(0.017)AGEHGVLR
A0A140N5H6	Biosynthetic arginine decarboxylase	S	S(0.159)DDMS(0.841)MGLPS(0.929)S(0.071)AGEHGVLR
A0A140N5H6	Biosynthetic arginine decarboxylase	S	S(0.202)DDMS(0.796)MGLPS(0.431)S(0.571)AGEHGVLR
A0A140N5H6	Biosynthetic arginine decarboxylase	S	SMQEVAMS(0.803)S(0.155)QEAS(0.042)K
A0A140N5H6	Biosynthetic arginine decarboxylase	S	S(1)DDMSMGLPSSAGEHGVLR
A0A140N5H6	Biosynthetic arginine decarboxylase	S	S(0.383)DDMS(0.721)MGLPS(0.484)S(0.412)AGEHGVLR
A0A140N5H6	Biosynthetic arginine decarboxylase	S	S(0.616)DDMS(0.384)MGLPS(0.959)S(0.041)AGEHGVLR
A0A140N5I0	Peptidyl-prolyl cis-trans isomerase	S	SKLS(1)DQEIEQTLQAFEAR
A0A140N5I0	Peptidyl-prolyl cis-trans isomerase	S	SKLS(1)DQEIEQTLQAFEAR
A0A140N5I0	Peptidyl-prolyl cis-trans isomerase	S	S(0.567)KLS(0.433)DQEIEQTLQAFEAR
A0A140N5I1	GTP cyclohydrolase 1	S	DSVIGLS(1)K
A0A140N5I1	GTP cyclohydrolase 1	S	DSVIGLS(1)K
A0A140N5K8	50S ribosomal protein L4	S	DAQS(1)ALTVSETTFGR
A0A140N5K8	50S ribosomal protein L4	S	S(1)GGVTFAAR
A0A140N5K8	50S ribosomal protein L4	T	DAQSALT(0.997)VS(0.003)ETTFGR
A0A140N5K8	50S ribosomal protein L4	T	DAQSALTVS(0.093)ET(0.733)T(0.175)FGR
A0A140N5K8	50S ribosomal protein L4	T	DAT(1)GIDPVSLIAFDK
A0A140N5K8	50S ribosomal protein L4	S	DAQS(1)ALTVSETTFGR
A0A140N5K8	50S ribosomal protein L4	S	DAQSALT(0.012)VS(0.926)ET(0.05)T(0.012)FGR
A0A140N5K8	50S ribosomal protein L4	S	S(1)GGVT(1)FAAR
A0A140N5K8	50S ribosomal protein L4	T	DAQSALT(0.998)VS(0.002)ETTFGR
A0A140N5K8	50S ribosomal protein L4	T	DAQSALTVS(0.03)ET(0.779)T(0.191)FGR
A0A140N5K8	50S ribosomal protein L4	T	S(1)GGVT(1)FAAR
A0A140N5L3	ATP-dependent zinc metalloprotease FtsH	S	TPNPGNT(0.149)MS(0.851)EQLGDK
A0A140N5L3	ATP-dependent zinc metalloprotease FtsH	S	RDVRPPAGWEEPGAS(0.94)NNS(0.059)GDNGS(0.001)PK
A0A140N5L3	ATP-dependent zinc metalloprotease FtsH	S	DVRPPAGWEEPGAS(0.865)NNS(0.906)GDNGS(0.229)PK
A0A140N5L3	ATP-dependent zinc metalloprotease FtsH	S	LAEEIIY(0.087)GPEHVS(0.86)T(0.865)GAS(0.189)NDIK
A0A140N5L3	ATP-dependent zinc metalloprotease FtsH	S	TPNPGNT(0.028)MS(0.972)EQLGDK
A0A140N5L3	ATP-dependent zinc metalloprotease FtsH	T	LAEEIIY(0.087)GPEHVS(0.86)T(0.865)GAS(0.189)NDIK
A0A140N5L3	ATP-dependent zinc metalloprotease FtsH	S	DVRPPAGWEEPGAS(0.873)NNS(0.888)GDNGS(0.239)PK
A0A140N5L3	ATP-dependent zinc metalloprotease FtsH	S	RDVRPPAGWEEPGAS(0.001)NNS(0.99)GDNGS(0.008)PK
A0A140N5L3	ATP-dependent zinc metalloprotease FtsH	S	TPNPGNT(0.017)MS(0.983)EQLGDK
A0A140N5L7	50S ribosomal protein L24	T	DDEVIVLT(1)GK
A0A140N5L7	50S ribosomal protein L24	T	RDDEVIVLT(1)GKDK
A0A140N5L7	50S ribosomal protein L24	S	FFKS(0.754)NS(0.493)ET(0.754)IK
A0A140N5L7	50S ribosomal protein L24	T	RDDEVIVLT(1)GKDK
A0A140N5L7	50S ribosomal protein L24	T	FFKS(0.754)NS(0.493)ET(0.754)IK
A0A140N5L9	Cysteine synthase	S	T(0.012)DLIS(0.073)VAVEPT(0.429)DS(0.485)PVIAQALAGEEIKPGPHK
A0A140N5L9	Cysteine synthase	S	LQEDES(0.861)FT(0.139)NK
A0A140N5L9	Cysteine synthase	S	S(1)KIFEDNSLTIGHTPLVR
A0A140N5L9	Cysteine synthase	S	VIGITNEEAIS(0.5)T(0.5)AR
A0A140N5L9	Cysteine synthase	S	YLLLQQFS(1)NPANPEIHEK
A0A140N5L9	Cysteine synthase	T	ALGANLVLT(1)EGAK
A0A140N5L9	Cysteine synthase	T	GKTDLISVAVEPT(0.784)DS(0.216)PVIAQALAGEEIKPGPHK
A0A140N5L9	Cysteine synthase	T	TTGPEIWEDT(1)DGQVDVFIAGVGTGGTLTGVSR
A0A140N5L9	Cysteine synthase	T	VIGITNEEAIS(0.5)T(0.5)AR
A0A140N5L9	Cysteine synthase	T	YLSTALFADLFT(1)EK
A0A140N5M2	tRNA pseudouridine synthase B	S	DINGVLLLDKPQGMS(0.44)S(0.56)NDALQK
A0A140N5M2	tRNA pseudouridine synthase B	S	T(0.542)DT(0.542)S(0.914)DADGQIVEERPVT(0.001)FS(0.001)AEQLAAALDTFR
A0A140N5M2	tRNA pseudouridine synthase B	T	T(0.667)DT(0.667)S(0.667)DADGQIVEERPVTFSAEQLAAALDTFR
A0A140N5M2	tRNA pseudouridine synthase B	T	T(0.667)DT(0.667)S(0.667)DADGQIVEERPVTFSAEQLAAALDTFR
A0A140N5M9	Uncharacterized protein	T	QIINAIDNMT(1)DIEQEK
A0A140N5M9	Uncharacterized protein	Y	IAEY(1)APGAR
A0A140N5M9	Uncharacterized protein	T	QIINAIDNMT(1)DIEQEK
A0A140N5N0	GCN5-related N-acetyltransferase	S	SFES(1)DAEAK
A0A140N5N0	GCN5-related N-acetyltransferase	S	WPGT(1)ES(1)AFQVHR
A0A140N5N0	GCN5-related N-acetyltransferase	T	WPGT(1)ES(1)AFQVHR
A0A140N5N2	Uncharacterized protein	T	RYPGTHDY(0.001)AT(0.999)DK
A0A140N5P0	Ribosomal RNA small subunit methyltransferase I	S	QHQS(0.39)ADNS(0.578)QGQLY(0.032)IVPTPIGNLADITQR
A0A140N5P0	Ribosomal RNA small subunit methyltransferase I	S	LQEGQNIALVS(1)DAGT(1)PLINDPGYHLVR
A0A140N5P0	Ribosomal RNA small subunit methyltransferase I	S	QHQS(0.91)ADNS(0.09)QGQLYIVPTPIGNLADITQR
A0A140N5P0	Ribosomal RNA small subunit methyltransferase I	T	LQEGQNIALVS(1)DAGT(1)PLINDPGYHLVR
A0A140N5P0	Ribosomal RNA small subunit methyltransferase I	S	LQEGQNIALVS(0.999)DAGT(0.999)PLINDPGY(0.002)HLVR
A0A140N5P0	Ribosomal RNA small subunit methyltransferase I	T	LQEGQNIALVS(0.999)DAGT(0.999)PLINDPGY(0.002)HLVR
A0A140N5P6	Putative transferase	S	QIRPLS(1)DEEK
A0A140N5P6	Putative transferase	S	S(1)DVLHPYR
A0A140N5P6	Putative transferase	T	WKDEYLDQGNQT(1)QP
A0A140N5P6	Putative transferase	S	AGLRY(1)S(1)ANNYVK
A0A140N5P6	Putative transferase	S	QIRPLS(1)DEEK
A0A140N5P6	Putative transferase	S	S(1)DVLHPY(1)RDLFPQIGQR
A0A140N5P6	Putative transferase	T	WKDEY(1)LDQGNQT(1)QP
A0A140N5P6	Putative transferase	Y	AGLRY(1)S(1)ANNYVK
A0A140N5P6	Putative transferase	Y	S(1)DVLHPY(1)RDLFPQIGQR
A0A140N5P6	Putative transferase	Y	WKDEY(1)LDQGNQT(1)QP
A0A140N5P6	Putative transferase	S	AGLRY(1)S(1)ANNYVK
A0A140N5P6	Putative transferase	S	QIRPLS(1)DEEK
A0A140N5P6	Putative transferase	S	S(1)DVLHPY(1)RDLFPQIGQR
A0A140N5P6	Putative transferase	T	WKDEYLDQGNQT(1)QP
A0A140N5P6	Putative transferase	Y	AGLRY(1)S(1)ANNYVK
A0A140N5P6	Putative transferase	Y	WKDEY(1)LDQGNQT(1)QP
A0A140N5P6	Putative transferase	Y	S(1)DVLHPY(1)RDLFPQIGQR
A0A140N5R7	Uncharacterized protein	T	KQPDPET(1)LPPT(1)L
A0A140N5R7	Uncharacterized protein	T	KQPDPET(1)LPPT(1)L
A0A140N5R7	Uncharacterized protein	T	KQPDPET(1)LPPT(1)L
A0A140N5R7	Uncharacterized protein	T	KQPDPET(1)LPPT(1)L
A0A140N5S6	3',5'-cyclic adenosine monophosphate phosphodiesterase CpdA	S	FQPDT(0.13)AS(0.87)EGY
A0A140N5S6	3',5'-cyclic adenosine monophosphate phosphodiesterase CpdA	S	FQPDT(0.109)AS(0.891)EGY
A0A140N5S7	50S ribosomal protein L3 glutamine methyltransferase	S	HEPELGLAS(0.64)GT(0.36)DGLK
A0A140N5S7	50S ribosomal protein L3 glutamine methyltransferase	S	VQYDLIVT(0.001)NPPY(0.03)VDAEDMS(0.966)DLPNEY(0.003)R
A0A140N5S7	50S ribosomal protein L3 glutamine methyltransferase	S	HEPELGLAS(1)GT(1)DGLK
A0A140N5S7	50S ribosomal protein L3 glutamine methyltransferase	S	VQYDLIVTNPPYVDAEDMS(1)DLPNEYR
A0A140N5S7	50S ribosomal protein L3 glutamine methyltransferase	T	HEPELGLAS(1)GT(1)DGLK
A0A140N5S7	50S ribosomal protein L3 glutamine methyltransferase	S	HEPELGLAS(1)GT(1)DGLK
A0A140N5S7	50S ribosomal protein L3 glutamine methyltransferase	S	VQYDLIVTNPPYVDAEDMS(1)DLPNEYR
A0A140N5S7	50S ribosomal protein L3 glutamine methyltransferase	T	HEPELGLAS(1)GT(1)DGLK
A0A140N5T4	Ribose import ATP-binding protein RbsA	S	DISDAIQQGIS(0.736)YLT(0.264)EDR
A0A140N5T4	Ribose import ATP-binding protein RbsA	T	DISDAIQQGIS(0.004)YLT(0.996)EDR
A0A140N5U5	Sialic acid transporter NanT	S	S(0.319)T(0.319)T(0.319)T(0.044)QNIPWYR
A0A140N5U5	Sialic acid transporter NanT	T	S(0.319)T(0.319)T(0.319)T(0.044)QNIPWYR
A0A140N5U5	Sialic acid transporter NanT	T	S(0.319)T(0.319)T(0.319)T(0.044)QNIPWYR
A0A140N5V1	Glyoxalase	S	NLSNFAS(0.104)LGS(0.858)ECT(0.038)VDR
A0A140N5V1	Glyoxalase	T	LT(0.516)IGT(0.48)DIDT(0.005)AEVLEEMGAEHVPCPVDDIVVDEDNK
A0A140N5V1	Glyoxalase	T	LT(0.043)IGT(0.957)DIDTAEVLEEMGAEHVPCPVDDIVVDEDNK
A0A140N5V1	Glyoxalase	T	LT(0.301)IGT(0.34)DIDT(0.359)AEVLEEMGAEHVPCPVDDIVVDEDNK
A0A140N5V1	Glyoxalase	T	LT(0.333)IGT(0.333)DIDT(0.333)AEVLEEMGAEHVPCPVDDIVVDEDNK
A0A140N5V1	Glyoxalase	T	LT(0.333)IGT(0.333)DIDT(0.333)AEVLEEMGAEHVPCPVDDIVVDEDNK
A0A140N5V1	Glyoxalase	T	LT(0.333)IGT(0.333)DIDT(0.333)AEVLEEMGAEHVPCPVDDIVVDEDNK
A0A140N5V9	Aldo/keto reductase	S	ELAQIDQHIADGELNLWQAS(0.572)S(0.428)DK
A0A140N5X5	DNA primase	T	ALET(0.005)ALPY(0.205)MT(0.79)DGR
A0A140N5X7	Purine ribonucleoside efflux pump NepI	S	S(1)EFIAENR
A0A140N5X7	Purine ribonucleoside efflux pump NepI	S	S(1)EFIAENR
A0A140N5X9	Ribosomal RNA large subunit methyltransferase E	S	WLQEHFS(1)DK
A0A140N5X9	Ribosomal RNA large subunit methyltransferase E	S	WLQEHFS(1)DKY(1)VQQAQK
A0A140N5X9	Ribosomal RNA large subunit methyltransferase E	T	EVYIVAT(1)GR
A0A140N5X9	Ribosomal RNA large subunit methyltransferase E	Y	WLQEHFS(1)DKY(1)VQQAQK
A0A140N5X9	Ribosomal RNA large subunit methyltransferase E	S	VQVVMS(0.983)DMAPNMS(0.013)GT(0.004)PAVDIPR
A0A140N5X9	Ribosomal RNA large subunit methyltransferase E	S	WLQEHFS(1)DKY(1)VQQAQK
A0A140N5X9	Ribosomal RNA large subunit methyltransferase E	Y	WLQEHFS(1)DKY(1)VQQAQK
A0A140N5Y3	Multifunctional CCA protein	S	TGFES(1)ADYPQGR
A0A140N5Y3	Multifunctional CCA protein	S	VEQLALT(1)S(1)EADVR
A0A140N5Y3	Multifunctional CCA protein	T	VEQLALT(1)S(1)EADVR
A0A140N5Y7	Ribosome-binding factor A	S	RVNPDDS(1)KED
A0A140N613	YicC domain protein	S	MQS(1)DEGEINPVDILR
A0A140N613	YicC domain protein	S	MQS(1)DEGEINPVDILR
A0A140N619	Glycerol-3-phosphate dehydrogenase	S	PLVAS(1)DDDPSGR
A0A140N619	Glycerol-3-phosphate dehydrogenase	S	NHGLLHS(1)GAR
A0A140N619	Glycerol-3-phosphate dehydrogenase	S	YAVT(1)DAES(0.999)ARECIS(0.001)ENQILK
A0A140N619	Glycerol-3-phosphate dehydrogenase	T	YAVT(1)DAES(0.995)ARECIS(0.005)ENQILK
A0A140N619	Glycerol-3-phosphate dehydrogenase	S	ECIS(1)ENQILK
A0A140N619	Glycerol-3-phosphate dehydrogenase	S	PLVAS(0.998)DDDPS(0.002)GR
A0A140N619	Glycerol-3-phosphate dehydrogenase	S	TPAWLS(1)EGR
A0A140N619	Glycerol-3-phosphate dehydrogenase	S	YAVT(1)DAES(0.949)ARECIS(0.051)ENQILK
A0A140N619	Glycerol-3-phosphate dehydrogenase	T	YAVT(1)DAES(0.949)ARECIS(0.051)ENQILK
A0A140N626	DNA gyrase subunit A	S	VAEPVDEEDLDT(0.01)IDGS(0.99)AAEGDDEIAPEVDVDDEPEEE
A0A140N626	DNA gyrase subunit A	S	VAEPVDEEDLDT(0.002)IDGS(0.998)AAEGDDEIAPEVDVDDEPEEE
A0A140N627	S-adenosylmethionine synthase	S	HLFT(0.006)S(0.014)ES(0.006)VS(0.974)EGHPDK
A0A140N627	S-adenosylmethionine synthase	S	HLFTSES(0.006)VS(0.994)EGHPDK
A0A140N632	Threonine/serine transporter TdcC	S	S(0.317)T(0.317)S(0.317)DS(0.05)IVSSQTK
A0A140N632	Threonine/serine transporter TdcC	S	S(0.317)T(0.317)S(0.317)DS(0.05)IVSSQTK
A0A140N632	Threonine/serine transporter TdcC	T	S(0.317)T(0.317)S(0.317)DS(0.05)IVSSQTK
A0A140N640	2,3-bisphosphoglycerate-independent phosphoglycerate mutase	S	QMGNS(1)EVGHVNLGAGR
A0A140N640	2,3-bisphosphoglycerate-independent phosphoglycerate mutase	S	QMGNS(1)EVGHVNLGAGR
A0A140N640	2,3-bisphosphoglycerate-independent phosphoglycerate mutase	S	QMGNS(1)EVGHVNLGAGR
A0A140N643	Hydrogenase expression/formation protein	S	ISPHQLGLADVLS(1)ALR
A0A140N643	Hydrogenase expression/formation protein	T	DEEVPALFT(1)NK
A0A140N649	Aldehyde dehydrogenase (NAD(+))	Y	MTNNPPSAQIKPGEY(1)GFPLK
A0A140N652	UPF0149 protein YgfB	T	VAALLCHDT(0.002)FT(0.004)HPQPT(0.995)APEVQKPTLH
A0A140N652	UPF0149 protein YgfB	T	LDKVT(1)GET(1)GEAIDDLR
A0A140N652	UPF0149 protein YgfB	T	LDKVT(1)GET(1)GEAIDDLR
A0A140N652	UPF0149 protein YgfB	T	VAALLCHDT(0.063)FT(0.059)HPQPT(0.876)APEVQKPT(0.001)LH
A0A140N652	UPF0149 protein YgfB	T	LDKVT(1)GET(1)GEAIDDLR
A0A140N652	UPF0149 protein YgfB	T	LDKVT(1)GET(1)GEAIDDLR
A0A140N652	UPF0149 protein YgfB	T	VAALLCHDT(0.005)FT(0.005)HPQPT(0.989)APEVQKPT(1)LH
A0A140N652	UPF0149 protein YgfB	T	VAALLCHDT(0.005)FT(0.005)HPQPT(0.989)APEVQKPT(1)LH
A0A140N660	UPF0352 protein YejL	S	ALQS(0.5)S(0.5)INEDK
A0A140N660	UPF0352 protein YejL	S	ALQS(0.5)S(0.5)INEDK
A0A140N666	Aminotransferase class I and II	T	AT(1)DALCNYDGPQGK
A0A140N666	Aminotransferase class I and II	T	AT(1)DALCNYDGPQGK
A0A140N679	Phosphofructokinase	T	DGEVT(1)DFNFSGFEVTPADWER
A0A140N679	Phosphofructokinase	T	DGEVT(0.988)DFNFS(0.01)GFEVT(0.001)PADWER
A0A140N683	RNA polymerase sigma factor RpoD	S	EPIS(0.016)MET(0.001)PIGDDEDS(0.415)HLGDFIEDT(0.257)T(0.311)LELPLDSATTESLR
A0A140N683	RNA polymerase sigma factor RpoD	S	IEDGINQVQCS(0.948)VAEY(0.052)PEAITYLLEQYDR
A0A140N683	RNA polymerase sigma factor RpoD	T	AAT(1)HDVLAGLT(1)AR
A0A140N683	RNA polymerase sigma factor RpoD	T	AAT(1)HDVLAGLT(1)AR
A0A140N683	RNA polymerase sigma factor RpoD	T	EPIS(0.124)MET(0.026)PIGDDEDS(0.026)HLGDFIEDT(0.68)T(0.144)LELPLDSATTESLR
A0A140N683	RNA polymerase sigma factor RpoD	T	EPIS(0.091)MET(0.019)PIGDDEDS(0.074)HLGDFIEDT(0.407)T(0.407)LELPLDSATTESLR
A0A140N683	RNA polymerase sigma factor RpoD	T	FGIDMNT(0.997)DHT(0.003)LEEVGK
A0A140N683	RNA polymerase sigma factor RpoD	T	SHAT(1)AQEEILK
A0A140N683	RNA polymerase sigma factor RpoD	T	SHAT(1)AQEEILK
A0A140N689	NAD kinase	T	GNLGFLT(1)DLDPDNAQQQLADVLEGHYISEK
A0A140N6A4	Acetyl-CoA acetyltransferase	T	FKDEIVPVMT(0.022)QS(0.022)NGQT(0.037)LVVDT(0.92)DEQPR
A0A140N6A5	Chaperone protein ClpB	S	RLDMLNEELS(1)DKER
A0A140N6A5	Chaperone protein ClpB	T	AHPDVFNILLQVLDDGRLT(1)DGQGR
A0A140N6A5	Chaperone protein ClpB	T	LPQVEGT(1)GGDVQPSQDLVR
A0A140N6A5	Chaperone protein ClpB	T	LVGAPPGYVGYEEGGYLT(1)EAVR
A0A140N6A5	Chaperone protein ClpB	S	AIDLIDEAAS(1)S(1)IR
A0A140N6A5	Chaperone protein ClpB	S	AIDLIDEAAS(1)S(1)IR
A0A140N6A5	Chaperone protein ClpB	S	AIQQQIENPLAQQILS(1)GELVPGK
A0A140N6A5	Chaperone protein ClpB	S	ALANFMFDS(1)DEAMVR
A0A140N6A5	Chaperone protein ClpB	S	AS(0.012)LS(0.949)GT(0.029)QT(0.01)IK
A0A140N6A5	Chaperone protein ClpB	S	QYS(1)ELEEEWKAEK
A0A140N6A5	Chaperone protein ClpB	S	GYEIHIS(1)DEALK
A0A140N6A5	Chaperone protein ClpB	S	RLDMLNEELS(1)DKER
A0A140N6A5	Chaperone protein ClpB	S	LEQQALMKES(0.999)DEAS(0.001)K
A0A140N6A5	Chaperone protein ClpB	S	LEQQALMKES(0.368)DEAS(0.632)K
A0A140N6A5	Chaperone protein ClpB	S	LLS(1)ENGY(1)DPVYGAR
A0A140N6A5	Chaperone protein ClpB	S	MQIDS(1)KPEELDR
A0A140N6A5	Chaperone protein ClpB	S	MS(1)ELQYGK
A0A140N6A5	Chaperone protein ClpB	S	WTGIPVS(1)R
A0A140N6A5	Chaperone protein ClpB	T	AHPDVFNILLQVLDDGRLT(1)DGQGR
A0A140N6A5	Chaperone protein ClpB	T	ASLS(0.001)GT(0.928)QT(0.071)IK
A0A140N6A5	Chaperone protein ClpB	T	YTIDLT(1)ER
A0A140N6A5	Chaperone protein ClpB	T	LPQVEGT(1)GGDVQPSQDLVR
A0A140N6A5	Chaperone protein ClpB	T	LVGAPPGYVGYEEGGY(1)LT(1)EAVR
A0A140N6A5	Chaperone protein ClpB	T	NKVT(1)DAEIAEVLAR
A0A140N6A5	Chaperone protein ClpB	T	QLEAAT(1)QLEGK
A0A140N6A5	Chaperone protein ClpB	T	T(1)DINQALNR
A0A140N6A5	Chaperone protein ClpB	Y	LLS(1)ENGY(1)DPVYGAR
A0A140N6A5	Chaperone protein ClpB	Y	LLSENGY(0.001)DPVY(0.999)GAR
A0A140N6A5	Chaperone protein ClpB	Y	LVGAPPGY(1)VGY(1)EEGGYLTEAVR
A0A140N6A5	Chaperone protein ClpB	Y	LVGAPPGY(1)VGY(1)EEGGYLTEAVR
A0A140N6A5	Chaperone protein ClpB	Y	LVGAPPGYVGYEEGGY(1)LT(1)EAVR
A0A140N6A5	Chaperone protein ClpB	S	AIDLIDEAAS(0.787)S(0.213)IR
A0A140N6A5	Chaperone protein ClpB	S	AS(0.5)LS(0.5)GT(0.5)QT(0.5)IKAELEQAK
A0A140N6A5	Chaperone protein ClpB	S	ASLS(0.977)GT(0.022)QT(0.001)IK
A0A140N6A5	Chaperone protein ClpB	S	QYS(1)ELEEEWK
A0A140N6A5	Chaperone protein ClpB	S	GGES(1)VNDQGAEDQRQALKK
A0A140N6A5	Chaperone protein ClpB	S	RLDMLNEELS(1)DKER
A0A140N6A5	Chaperone protein ClpB	S	LEQQALMKES(0.982)DEAS(0.018)KK
A0A140N6A5	Chaperone protein ClpB	S	LLS(1)ENGY(1)DPVYGAR
A0A140N6A5	Chaperone protein ClpB	S	NTVVIMT(0.006)S(0.033)NLGS(0.961)DLIQER
A0A140N6A5	Chaperone protein ClpB	S	WTGIPVS(1)R
A0A140N6A5	Chaperone protein ClpB	T	AS(0.5)LS(0.5)GT(0.5)QT(0.5)IKAELEQAK
A0A140N6A5	Chaperone protein ClpB	T	ASLS(0.675)GT(0.357)QT(0.968)IKAELEQAK
A0A140N6A5	Chaperone protein ClpB	T	GT(1)LADILK
A0A140N6A5	Chaperone protein ClpB	T	KY(0.002)T(0.998)IDLT(1)ER
A0A140N6A5	Chaperone protein ClpB	T	YTIDLT(1)ER
A0A140N6A5	Chaperone protein ClpB	T	LPQVEGT(1)GGDVQPSQDLVR
A0A140N6A5	Chaperone protein ClpB	T	LVGAPPGYVGYEEGGY(1)LT(1)EAVR
A0A140N6A5	Chaperone protein ClpB	T	NKVT(1)DAEIAEVLAR
A0A140N6A5	Chaperone protein ClpB	T	QLEAAT(1)QLEGK
A0A140N6A5	Chaperone protein ClpB	Y	GY(1)EIHISDEALK
A0A140N6A5	Chaperone protein ClpB	Y	LLS(1)ENGY(1)DPVYGAR
A0A140N6A5	Chaperone protein ClpB	Y	LVGAPPGY(1)VGY(1)EEGGYLTEAVR
A0A140N6A5	Chaperone protein ClpB	Y	LVGAPPGY(1)VGY(1)EEGGYLTEAVR
A0A140N6A5	Chaperone protein ClpB	Y	LVGAPPGYVGYEEGGY(1)LT(1)EAVR
A0A140N6B4	Cellulose biosynthesis protein BcsE	S	LLDDAVERS(0.5)S(0.5)
A0A140N6B4	Cellulose biosynthesis protein BcsE	S	LLDDAVERS(0.5)S(0.5)
A0A140N6C1	DNA gyrase subunit B	S	SNSYDS(0.781)S(0.178)S(0.041)IK
A0A140N6C1	DNA gyrase subunit B	S	SNSY(0.001)DS(0.333)S(0.333)S(0.333)IK
A0A140N6C1	DNA gyrase subunit B	S	SNSY(0.001)DS(0.333)S(0.333)S(0.333)IK
A0A140N6C1	DNA gyrase subunit B	S	ELIYQPT(0.027)LT(0.972)EADLS(0.999)DEQT(0.001)VTR
A0A140N6C1	DNA gyrase subunit B	T	ELIYQPT(0.027)LT(0.972)EADLS(0.999)DEQT(0.001)VTR
A0A140N6C1	DNA gyrase subunit B	T	THGVDT(0.99)DY(0.01)PLDHEFITGGEYR
A0A140N6C1	DNA gyrase subunit B	Y	ELIY(0.451)QPT(0.265)LT(0.3)EADLS(0.97)DEQT(0.007)VT(0.008)R
A0A140N6C1	DNA gyrase subunit B	S	DPALS(1)ELYLVEGDSAGGSAK
A0A140N6C1	DNA gyrase subunit B	S	DPALS(1)ELYLVEGDS(0.994)AGGS(0.006)AK
A0A140N6C1	DNA gyrase subunit B	S	ELIYQPT(0.192)LT(0.808)EADLS(0.999)DEQT(0.001)VTR
A0A140N6C1	DNA gyrase subunit B	T	ELIY(0.002)QPT(0.11)LT(0.887)EADLS(0.996)DEQT(0.003)VTR
A0A140N6C6	Elongation factor 4	S	IIQICGGLS(1)DR
A0A140N6C6	Elongation factor 4	S	EMEAQVLDS(1)MDLER
A0A140N6C6	Elongation factor 4	S	IIQICGGLS(1)DR
A0A140N6C6	Elongation factor 4	S	IIQICGGLS(1)DR
A0A140N6D3	Uncharacterized protein	S	TTPT(0.01)PQPGS(0.99)DEINR
A0A140N6D3	Uncharacterized protein	S	AAGDAPLS(0.798)GT(0.553)ET(0.534)T(0.115)LPAPPR
A0A140N6D3	Uncharacterized protein	T	AAGDAPLS(0.798)GT(0.553)ET(0.534)T(0.115)LPAPPR
A0A140N6D3	Uncharacterized protein	T	AAGDAPLS(0.798)GT(0.553)ET(0.534)T(0.115)LPAPPR
A0A140N6D6	Uncharacterized protein	T	AAGLDT(0.882)S(0.118)KL
A0A140N6D6	Uncharacterized protein	T	AAGLDT(0.858)S(0.142)KL
A0A140N6E2	Glucan 1,3-alpha-glucosidase	S	ITYVS(1)EAEDNHR
A0A140N6E2	Glucan 1,3-alpha-glucosidase	S	ITYVS(1)EAEDNHR
A0A140N6E2	Glucan 1,3-alpha-glucosidase	S	ITYVS(1)EAEDNHR
A0A140N6E5	D-tagatose-1,6-bisphosphate aldolase subunit GatZ	S	EQLSYVIGTEVPVPGGEAS(1)AIQSVHITQVEDAANTLR
A0A140N6E5	D-tagatose-1,6-bisphosphate aldolase subunit GatZ	S	AAVLCFAAES(1)VAT(1)DCQR
A0A140N6E5	D-tagatose-1,6-bisphosphate aldolase subunit GatZ	S	IHLDAS(0.534)MS(0.466)CAGDPIPLAPETVAER
A0A140N6E5	D-tagatose-1,6-bisphosphate aldolase subunit GatZ	S	IHLDAS(0.106)MS(0.894)CAGDPIPLAPETVAER
A0A140N6E5	D-tagatose-1,6-bisphosphate aldolase subunit GatZ	S	IQS(1)GELS(1)AIPHQLIMDK
A0A140N6E5	D-tagatose-1,6-bisphosphate aldolase subunit GatZ	S	IQS(1)GELS(1)AIPHQLIMDK
A0A140N6E5	D-tagatose-1,6-bisphosphate aldolase subunit GatZ	S	MVY(0.035)EAHS(0.875)T(0.88)DY(0.11)QT(0.1)R
A0A140N6E5	D-tagatose-1,6-bisphosphate aldolase subunit GatZ	T	AAVLCFAAES(1)VAT(1)DCQR
A0A140N6E5	D-tagatose-1,6-bisphosphate aldolase subunit GatZ	T	EAIFALAQIEQELT(1)APENR
A0A140N6E5	D-tagatose-1,6-bisphosphate aldolase subunit GatZ	T	MVY(0.035)EAHS(0.875)T(0.88)DY(0.11)QT(0.1)R
A0A140N6E5	D-tagatose-1,6-bisphosphate aldolase subunit GatZ	T	T(1)GFNDSLLDIR
A0A140N6E5	D-tagatose-1,6-bisphosphate aldolase subunit GatZ	S	IQS(1)GELS(1)AIPHQLIMDK
A0A140N6E5	D-tagatose-1,6-bisphosphate aldolase subunit GatZ	S	IQS(1)GELS(1)AIPHQLIMDK
A0A140N6E7	Peptide chain release factor 2	S	QAMEDNKS(1)DIGWGSQIR
A0A140N6E7	Peptide chain release factor 2	S	TEIIEES(1)EGEVAGIK
A0A140N6E7	Peptide chain release factor 2	S	S(0.5)S(0.5)LEAVVDTLDQMK
A0A140N6E7	Peptide chain release factor 2	S	S(0.5)S(0.5)LEAVVDTLDQMK
A0A140N6E7	Peptide chain release factor 2	S	GFKT(1)EIIEES(1)EGEVAGIK
A0A140N6E7	Peptide chain release factor 2	S	IQDLT(1)ERS(1)DVLR
A0A140N6E7	Peptide chain release factor 2	S	QAMEDNKS(1)DIGWGSQIR
A0A140N6E7	Peptide chain release factor 2	T	GFKT(1)EIIEES(1)EGEVAGIK
A0A140N6E7	Peptide chain release factor 2	T	IQDLT(1)ERS(1)DVLR
A0A140N6E7	Peptide chain release factor 2	T	ITHIPT(0.006)GIVT(0.994)QCQNDR
A0A140N6E7	Peptide chain release factor 2	Y	GYLDY(1)DAKK
A0A140N6E7	Peptide chain release factor 2	S	ERS(1)S(1)LEAVVDT(0.001)LDQMK
A0A140N6E7	Peptide chain release factor 2	S	ERS(1)S(1)LEAVVDT(0.001)LDQMK
A0A140N6E7	Peptide chain release factor 2	S	GFKT(1)EIIEES(1)EGEVAGIK
A0A140N6E7	Peptide chain release factor 2	S	IQDLT(1)ERS(1)DVLR
A0A140N6E7	Peptide chain release factor 2	S	QAMEDNKS(1)DIGWGS(1)QIR
A0A140N6E7	Peptide chain release factor 2	S	QAMEDNKS(1)DIGWGS(1)QIR
A0A140N6E7	Peptide chain release factor 2	T	GFKT(1)EIIEES(1)EGEVAGIK
A0A140N6E7	Peptide chain release factor 2	T	IQDLT(1)ERS(1)DVLR
A0A140N6E7	Peptide chain release factor 2	Y	GYLDY(1)DAKK
A0A140N6F1	Cytochrome-c3 hydrogenase	S	DEAPQAPWEGTTIPAY(0.001)DGWS(0.999)DDGK
A0A140N6F1	Cytochrome-c3 hydrogenase	S	DEAPQAPWEGTTIPAYDGWS(1)DDGK
A0A140N6F1	Cytochrome-c3 hydrogenase	S	GAVNYLS(1)VPEFPTDSK
A0A140N6F1	Cytochrome-c3 hydrogenase	T	GAVNYLS(1)VPEFPT(0.818)DS(0.182)K
A0A140N6F1	Cytochrome-c3 hydrogenase	T	GDHT(0.882)T(0.118)FVKPNIPATGEFK
A0A140N6F1	Cytochrome-c3 hydrogenase	Y	NFNDDVGPY(0.802)EQS(0.196)LVGT(0.002)PVADPNKPLEVVR
A0A140N6F1	Cytochrome-c3 hydrogenase	S	DEAPQAPWEGTTIPAYDGWS(1)DDGK
A0A140N6F1	Cytochrome-c3 hydrogenase	S	NFNDDVGPY(0.469)EQS(0.523)LVGT(0.008)PVADPNKPLEVVR
A0A140N6F4	Flavohemoprotein	S	GQFDS(1)EGLMDLSK
A0A140N6F4	Flavohemoprotein	S	GQFDS(1)EGLMDLSK
A0A140N6G0	Enolase	S	QYPIVSIEDGLDES(1)DWDGFAYQTK
A0A140N6G0	Enolase	S	S(0.998)GET(0.002)EDATIADLAVGTAAGQIK
A0A140N6G0	Enolase	T	S(0.449)GET(0.449)EDAT(0.103)IADLAVGTAAGQIK
A0A140N6G0	Enolase	Y	DAGY(0.965)T(0.035)AVISHR
A0A140N6G0	Enolase	S	QYPIVSIEDGLDES(1)DWDGFAYQTK
A0A140N6G0	Enolase	S	S(0.998)GET(0.002)EDATIADLAVGTAAGQIK
A0A140N6G0	Enolase	T	S(0.417)GET(0.555)EDAT(0.031)IADLAVGT(0.997)AAGQIK
A0A140N6G0	Enolase	T	S(0.417)GET(0.555)EDAT(0.031)IADLAVGT(0.997)AAGQIK
A0A140N6H0	Formamidopyrimidine-DNA glycosylase	S	DFLQS(1)DGKPGYFAQELQVYGR
A0A140N6H0	Formamidopyrimidine-DNA glycosylase	S	DFLQS(1)DGKPGYFAQELQVYGR
A0A140N6H0	Formamidopyrimidine-DNA glycosylase	S	ELEGHNVLTHLGPEPLS(1)DDFNGEYLHQK
A0A140N6H0	Formamidopyrimidine-DNA glycosylase	S	DFLQS(1)DGKPGYFAQELQVYGR
A0A140N6H0	Formamidopyrimidine-DNA glycosylase	S	ELEGHNVLT(0.001)HLGPEPLS(0.998)DDFNGEY(0.001)LHQK
A0A140N6H6	Alcohol dehydrogenase zinc-binding domain protein	S	GVIKIS(1)D
A0A140N6I0	Transcriptional regulator, LacI family	S	HSVSTPSLEAS(0.403)HHAT(0.298)S(0.298)D
A0A140N6I0	Transcriptional regulator, LacI family	S	RHSVSTPSLEASHHAT(1)S(1)D
A0A140N6I0	Transcriptional regulator, LacI family	S	IGYLCSNHS(0.021)IS(0.979)DAEDR
A0A140N6I0	Transcriptional regulator, LacI family	T	HSVSTPSLEASHHAT(1)S(1)D
A0A140N6I0	Transcriptional regulator, LacI family	S	HS(0.001)VS(0.028)T(0.031)PS(0.05)LEAS(0.891)HHAT(0.999)S(1)D
A0A140N6I0	Transcriptional regulator, LacI family	S	HS(0.001)VS(0.028)T(0.031)PS(0.05)LEAS(0.891)HHAT(0.999)S(1)D
A0A140N6I0	Transcriptional regulator, LacI family	S	IGYLCSNHSIS(1)DAEDR
A0A140N6I0	Transcriptional regulator, LacI family	S	LAVHS(0.924)AMES(0.056)LS(0.019)Y(0.001)HPNANAR
A0A140N6I0	Transcriptional regulator, LacI family	S	LVT(0.187)FGEPDES(0.798)GGEQAMT(0.015)ELLGR
A0A140N6I0	Transcriptional regulator, LacI family	T	HSVSTPSLEAS(0.001)HHAT(1)S(1)D
A0A140N6I0	Transcriptional regulator, LacI family	S	HS(0.002)VS(0.008)T(0.009)PS(0.019)LEAS(0.981)HHAT(0.99)S(0.991)D
A0A140N6I0	Transcriptional regulator, LacI family	S	HSVSTPSLEASHHAT(1)S(1)D
A0A140N6I0	Transcriptional regulator, LacI family	T	HSVSTPSLEASHHAT(1)S(1)D
A0A140N6I5	Selenide, water dikinase	S	DLLCDPQT(0.5)S(0.5)GGLLLAVMPEAENEVK
A0A140N6I5	Selenide, water dikinase	S	VLETILHS(1)EQAK
A0A140N6I5	Selenide, water dikinase	T	DLLCDPQT(0.5)S(0.5)GGLLLAVMPEAENEVK
A0A140N6I5	Selenide, water dikinase	T	FVDPNLLVGNET(1)R
A0A140N6I7	SseB family protein	S	S(0.894)ET(0.106)KNELEDLLEK
A0A140N6I7	SseB family protein	T	S(0.5)ET(0.5)KNELEDLLEK
A0A140N6I7	SseB family protein	S	S(1)ET(1)KNELEDLLEK
A0A140N6I7	SseB family protein	T	AAT(1)EPAHRPAFFR
A0A140N6I7	SseB family protein	T	S(1)ET(1)KNELEDLLEK
A0A140N6I7	SseB family protein	S	S(1)ET(1)KNELEDLLEK
A0A140N6I7	SseB family protein	T	S(1)ET(1)KNELEDLLEK
A0A140N6I8	Peptidase M23	T	EAMRKGT(0.364)T(0.364)Y(0.272)K
A0A140N6I8	Peptidase M23	T	EAMRKGT(0.364)T(0.364)Y(0.272)K
A0A140N6I9	5'/3'-nucleotidase SurE	S	ILLS(1)NDDGVHAPGIQTLAK
A0A140N6J0	DNA-directed RNA polymerase subunit omega	T	ERQEQQEQEAAELQAVT(1)AIAEGR
A0A140N6J6	Histidine--tRNA ligase	T	AIGEVT(1)DVVEK
A0A140N6J8	Alpha-D-glucosyl-1-phosphate uridylyltransferase	T	NAVENHFDT(0.816)S(0.179)Y(0.005)ELESLLEQR
A0A140N6J8	Alpha-D-glucosyl-1-phosphate uridylyltransferase	S	IVEFIEKPDQPQT(0.054)LDS(0.946)DIMAVGR
A0A140N6J8	Alpha-D-glucosyl-1-phosphate uridylyltransferase	S	MPGDLS(0.962)EY(0.518)S(0.518)VIQT(0.001)K
A0A140N6J8	Alpha-D-glucosyl-1-phosphate uridylyltransferase	S	MPGDLS(0.962)EY(0.518)S(0.518)VIQT(0.001)K
A0A140N6J8	Alpha-D-glucosyl-1-phosphate uridylyltransferase	S	NAVENHFDT(0.854)S(0.573)Y(0.573)ELESLLEQR
A0A140N6J8	Alpha-D-glucosyl-1-phosphate uridylyltransferase	T	NAVENHFDT(0.968)S(0.031)Y(0.001)ELESLLEQR
A0A140N6J8	Alpha-D-glucosyl-1-phosphate uridylyltransferase	Y	MPGDLS(0.962)EY(0.518)S(0.518)VIQT(0.001)K
A0A140N6J8	Alpha-D-glucosyl-1-phosphate uridylyltransferase	Y	NAVENHFDT(0.854)S(0.573)Y(0.573)ELESLLEQR
A0A140N6J8	Alpha-D-glucosyl-1-phosphate uridylyltransferase	S	IVEFIEKPDQPQT(0.5)LDS(0.5)DIMAVGR
A0A140N6J8	Alpha-D-glucosyl-1-phosphate uridylyltransferase	S	MPGDLS(0.98)EY(0.973)S(0.046)VIQT(0.001)K
A0A140N6J8	Alpha-D-glucosyl-1-phosphate uridylyltransferase	T	IVEFIEKPDQPQT(0.5)LDS(0.5)DIMAVGR
A0A140N6J8	Alpha-D-glucosyl-1-phosphate uridylyltransferase	T	NAVENHFDT(0.696)S(0.301)Y(0.003)ELESLLEQR
A0A140N6J8	Alpha-D-glucosyl-1-phosphate uridylyltransferase	Y	MPGDLS(0.98)EY(0.973)S(0.046)VIQT(0.001)K
A0A140N6K5	Deoxyuridine 5'-triphosphate nucleotidohydrolase	S	EFPLPT(0.003)Y(0.039)AT(0.947)S(0.627)GS(0.384)AGLDLR
A0A140N6K5	Deoxyuridine 5'-triphosphate nucleotidohydrolase	S	EFPLPT(0.008)Y(0.065)AT(0.759)S(0.39)GS(0.778)AGLDLR
A0A140N6K5	Deoxyuridine 5'-triphosphate nucleotidohydrolase	T	EFPLPT(0.003)Y(0.039)AT(0.947)S(0.627)GS(0.384)AGLDLR
A0A140N6L6	DnaA regulatory inactivator Hda	S	LQPLS(1)DEDKLQALQLR
A0A140N6M2	Fructosamine kinase	S	ECDLAMLPLHTEQPPQIY(0.047)DGY(0.252)QS(0.652)VS(0.048)PLPADFLER
A0A140N6M4	ADP-L-glycero-D-manno-heptose-6-epimerase	S	EIPFLY(0.032)AS(0.397)S(0.397)AAT(0.282)Y(0.259)GGRT(0.314)S(0.314)DFIES(0.004)R
A0A140N6M4	ADP-L-glycero-D-manno-heptose-6-epimerase	S	EIPFLY(0.032)AS(0.397)S(0.397)AAT(0.282)Y(0.259)GGRT(0.314)S(0.314)DFIES(0.004)R
A0A140N6M4	ADP-L-glycero-D-manno-heptose-6-epimerase	S	T(0.194)S(0.806)DFIESR
A0A140N6M4	ADP-L-glycero-D-manno-heptose-6-epimerase	S	LFEGS(1)ENFKR
A0A140N6M4	ADP-L-glycero-D-manno-heptose-6-epimerase	T	EIPFLY(0.032)AS(0.397)S(0.397)AAT(0.282)Y(0.259)GGRT(0.314)S(0.314)DFIES(0.004)R
A0A140N6M4	ADP-L-glycero-D-manno-heptose-6-epimerase	T	YQAFT(0.997)QADLT(0.003)NLR
A0A140N6M4	ADP-L-glycero-D-manno-heptose-6-epimerase	Y	AAGY(1)DKPFK
A0A140N6M4	ADP-L-glycero-D-manno-heptose-6-epimerase	Y	EY(0.999)EKPLNVY(0.001)GYSK
A0A140N6M4	ADP-L-glycero-D-manno-heptose-6-epimerase	S	T(0.12)S(0.88)DFIESR
A0A140N6N0	Phenylalanine--tRNA ligase alpha subunit	T	IENGGLHPVT(1)R
A0A140N6N0	Phenylalanine--tRNA ligase alpha subunit	S	SHLAELVAS(1)AK
A0A140N6N1	Glycerol-3-phosphate dehydrogenase	S	DDIVWTYSGVRPLCDDES(0.966)DS(0.034)PQAITR
A0A140N6N1	Glycerol-3-phosphate dehydrogenase	S	T(0.002)YGS(0.002)NS(0.002)ELLLGNAGT(0.069)VS(0.923)DLGEDFGHEFYEAELK
A0A140N6N1	Glycerol-3-phosphate dehydrogenase	Y	GFEY(0.982)S(0.018)DCWVDDAR
A0A140N6N1	Glycerol-3-phosphate dehydrogenase	S	PLCDDES(0.974)DS(0.026)PQAITR
A0A140N6N1	Glycerol-3-phosphate dehydrogenase	Y	Y(0.989)LEHY(0.011)EFR
A0A140N6N3	Phosphoribosylaminoimidazole-succinocarboxamide synthase	S	GEVVLGDEFS(0.968)PDGS(0.032)R
A0A140N6N3	Phosphoribosylaminoimidazole-succinocarboxamide synthase	S	LLS(1)DT(1)ECLVK
A0A140N6N3	Phosphoribosylaminoimidazole-succinocarboxamide synthase	S	TVY(0.045)S(0.956)T(0.999)ENPDLLVLEFR
A0A140N6N3	Phosphoribosylaminoimidazole-succinocarboxamide synthase	T	LLS(1)DT(1)ECLVK
A0A140N6N3	Phosphoribosylaminoimidazole-succinocarboxamide synthase	T	TVY(0.045)S(0.956)T(0.999)ENPDLLVLEFR
A0A140N6N3	Phosphoribosylaminoimidazole-succinocarboxamide synthase	S	LLS(1)DT(1)ECLVK
A0A140N6N3	Phosphoribosylaminoimidazole-succinocarboxamide synthase	S	T(0.001)VY(0.072)S(0.952)T(0.975)ENPDLLVLEFR
A0A140N6N3	Phosphoribosylaminoimidazole-succinocarboxamide synthase	T	LLS(1)DT(1)ECLVK
A0A140N6N3	Phosphoribosylaminoimidazole-succinocarboxamide synthase	T	T(0.001)VY(0.072)S(0.952)T(0.975)ENPDLLVLEFR
A0A140N6N3	Phosphoribosylaminoimidazole-succinocarboxamide synthase	Y	T(0.045)VY(0.687)S(0.635)T(0.632)ENPDLLVLEFR
A0A140N6N6	Pseudouridine synthase	S	VEFSAPSGQDGEIS(0.5)S(0.5)
A0A140N6N6	Pseudouridine synthase	S	VEFSAPSGQDGEIS(0.5)S(0.5)
A0A140N6N6	Pseudouridine synthase	S	S(1)GAEHFGLQR
A0A140N6N7	Short-chain dehydrogenase/reductase SDR	S	VAVVDIQS(1)DK
A0A140N6P4	MazG family protein	S	RHPHVFADS(0.56)S(0.439)AENSSEVLACWEQIK
A0A140N6P4	MazG family protein	S	HPHVFADS(0.447)S(0.552)AENS(0.001)SEVLACWEQIK
A0A140N6P4	MazG family protein	S	AQHS(1)ALDDIPR
A0A140N6P4	MazG family protein	S	FDFNDICAAIS(1)DKLER
A0A140N6P4	MazG family protein	S	HPHVFADS(0.436)S(0.436)AENS(0.113)S(0.014)EVLACWEQIK
A0A140N6P4	MazG family protein	S	HPHVFADS(0.436)S(0.436)AENS(0.113)S(0.014)EVLACWEQIK
A0A140N6P4	MazG family protein	S	AQHS(1)ALDDIPR
A0A140N6P4	MazG family protein	S	FDFNDICAAIS(1)DK
A0A140N6P4	MazG family protein	S	HPHVFADS(0.441)S(0.441)AENS(0.102)S(0.017)EVLACWEQIK
A0A140N6P4	MazG family protein	S	HPHVFADS(0.441)S(0.441)AENS(0.102)S(0.017)EVLACWEQIK
A0A140N6P6	2-oxoglutarate reductase	S	S(0.495)RT(0.495)HLT(0.01)EDVINAAEK
A0A140N6P6	2-oxoglutarate reductase	T	S(0.495)RT(0.495)HLT(0.01)EDVINAAEK
A0A140N6P9	Glutathione S-transferase domain protein	S	EQARPAAQQS(1)EDELLR
A0A140N6Q0	Transcription elongation factor GreB	S	KVT(0.002)WAAS(0.555)LGDRS(0.42)ENADY(0.021)QY(0.002)NK
A0A140N6R1	DNA-binding protein	S	ADGINPEELLGNS(1)S(1)AAAPR
A0A140N6R1	DNA-binding protein	S	ADGINPEELLGNS(1)S(1)AAAPR
A0A140N6R1	DNA-binding protein	S	ADGINPEELLGNS(1)S(1)AAAPR
A0A140N6R1	DNA-binding protein	S	ADGINPEELLGNS(1)S(1)AAAPR
A0A140N6R3	Microcompartments protein	S	PHGDLEEVFPIGLKGDS(0.5)S(0.5)NL
A0A140N6R3	Microcompartments protein	S	PHGDLEEVFPIGLKGDS(0.5)S(0.5)NL
A0A140N6R5	FeS assembly ATPase SufC	S	SVNVGFS(1)GGEK
A0A140N6R5	FeS assembly ATPase SufC	T	QLEEQGYGWLT(1)EQQ
A0A140N6R5	FeS assembly ATPase SufC	S	DLLALS(1)PEDR
A0A140N6R5	FeS assembly ATPase SufC	S	SVNVGFS(1)GGEK
A0A140N6R5	FeS assembly ATPase SufC	T	EDY(0.002)EVT(0.998)GGAVEFK
A0A140N6R8	Cell division protein DamX	S	MDEFKPEDELKPDPS(1)DR
A0A140N6R8	Cell division protein DamX	T	GEPQINFDDIELDDT(0.973)DDRRPT(0.027)R
A0A140N6R8	Cell division protein DamX	S	MDEFKPEDELKPDPS(1)DR
A0A140N6R8	Cell division protein DamX	T	GEPQINFDDIELDDT(1)DDR
A0A140N6R8	Cell division protein DamX	T	GEPQINFDDIELDDT(1)DDR
A0A140N6R9	Shikimate kinase 1	S	QGIVLAT(1)GGGS(1)VK
A0A140N6R9	Shikimate kinase 1	S	QLAQQLNMEFY(1)DS(1)DQEIEKR
A0A140N6R9	Shikimate kinase 1	S	VVANQIIHMLES(1)N
A0A140N6R9	Shikimate kinase 1	T	NPLY(0.001)EEIADVT(0.483)IRT(0.41)DDQS(0.106)AK
A0A140N6R9	Shikimate kinase 1	T	NPLYEEIADVT(0.292)IRT(0.706)DDQS(0.002)AK
A0A140N6R9	Shikimate kinase 1	T	QGIVLAT(1)GGGS(1)VK
A0A140N6R9	Shikimate kinase 1	T	VINELT(1)EK
A0A140N6R9	Shikimate kinase 1	Y	QLAQQLNMEFY(1)DS(1)DQEIEKR
A0A140N6R9	Shikimate kinase 1	S	QLAQQLNMEFY(1)DS(1)DQEIEKR
A0A140N6R9	Shikimate kinase 1	S	VVANQIIHMLES(1)N
A0A140N6R9	Shikimate kinase 1	T	NPLYEEIADVT(0.495)IRT(0.495)DDQS(0.011)AK
A0A140N6R9	Shikimate kinase 1	T	NPLYEEIADVT(0.495)IRT(0.495)DDQS(0.011)AK
A0A140N6R9	Shikimate kinase 1	Y	QLAQQLNMEFY(1)DS(1)DQEIEKR
A0A140N6S0	2-C-methyl-D-erythritol 2,4-cyclodiphosphate synthase	S	GLLAHS(1)DGDVALHALTDALLGAAALGDIGK
A0A140N6S1	Glutarate 2-hydroxylase	S	NALTAVHNNAVDS(0.998)GQDY(0.002)SGFTLIPSAQSPR
A0A140N6S1	Glutarate 2-hydroxylase	S	NALTAVHNNAVDS(0.257)GQDY(0.229)S(0.257)GFT(0.257)LIPSAQSPR
A0A140N6S1	Glutarate 2-hydroxylase	T	NALTAVHNNAVDS(0.257)GQDY(0.229)S(0.257)GFT(0.257)LIPSAQSPR
A0A140N6S1	Glutarate 2-hydroxylase	S	NVDNS(0.799)DS(0.198)Y(0.003)LR
A0A140N6T1	N-acetylmuramic acid 6-phosphate etherase	S	LIY(0.075)LGAGT(0.462)S(0.462)GR
A0A140N6T1	N-acetylmuramic acid 6-phosphate etherase	T	LIY(0.075)LGAGT(0.462)S(0.462)GR
A0A140N6T2	M20/DapE family protein YgeY	S	DMVAIPS(0.5)ES(0.5)CDEK
A0A140N6T2	M20/DapE family protein YgeY	S	DMVAIPS(0.5)ES(0.5)CDEK
A0A140N6T4	2-hydroxy-3-oxopropionate reductase	S	EAGACGVS(1)DNAATFAEK
A0A140N6T4	2-hydroxy-3-oxopropionate reductase	S	IFSGIT(0.05)LPGAKS(0.95)
A0A140N6T4	2-hydroxy-3-oxopropionate reductase	S	EAGACGVS(0.999)DNAAT(0.001)FAEK
A0A140N6T7	50S ribosomal protein L19	S	VWVVEGS(1)K
A0A140N6T9	Pyridoxine/pyridoxal/pyridoxamine kinase	S	S(0.5)S(0.5)LLLFNDK
A0A140N6T9	Pyridoxine/pyridoxal/pyridoxamine kinase	S	S(0.5)S(0.5)LLLFNDK
A0A140N6V0	Hydrogenase maturation protease HycI	S	GNWVVIDGGS(1)APENDIVAIR
A0A140N6V1	Peptidyl-prolyl cis-trans isomerase	Y	FDVAVGANDAY(1)GQY(1)DENLVQR
A0A140N6V1	Peptidyl-prolyl cis-trans isomerase	Y	FDVAVGANDAY(1)GQY(1)DENLVQR
A0A140N6V1	Peptidyl-prolyl cis-trans isomerase	Y	FDVAVGANDAY(1)GQY(1)DENLVQR
A0A140N6V1	Peptidyl-prolyl cis-trans isomerase	Y	FDVAVGANDAY(1)GQY(1)DENLVQR
A0A140N6V3	NADH:flavin oxidoreductase/NADH oxidase	T	VS(0.001)PIGT(0.002)FQNT(0.996)DNGPNEEADALY(0.002)LIEQLGK
A0A140N6V9	Transcriptional regulator, DeoR family	S	GIDVIIT(0.019)GES(0.981)NE
A0A140N6W0	Elongation factor Tu	S	AIDKPFLLPIEDVFS(0.936)IS(0.064)GR
A0A140N6W0	Elongation factor Tu	S	AIDKPFLLPIEDVFS(0.068)IS(0.932)GR
A0A140N6W0	Elongation factor Tu	S	FES(0.001)EVYILS(0.999)KDEGGR
A0A140N6W0	Elongation factor Tu	S	GIT(0.115)INT(0.942)S(0.942)HVEY(0.001)DTPTR
A0A140N6W0	Elongation factor Tu	S	S(0.499)T(0.499)CT(0.002)GVEMFR
A0A140N6W0	Elongation factor Tu	T	DEGGRHT(1)PFFK
A0A140N6W0	Elongation factor Tu	T	ELLS(0.023)QY(0.977)DFPGDDT(1)PIVR
A0A140N6W0	Elongation factor Tu	T	GIT(0.115)INT(0.942)S(0.942)HVEY(0.001)DTPTR
A0A140N6W0	Elongation factor Tu	T	S(0.499)T(0.499)CT(0.002)GVEMFR
A0A140N6W0	Elongation factor Tu	T	T(0.978)KPHVNVGT(0.022)IGHVDHGK
A0A140N6W0	Elongation factor Tu	Y	ELLS(0.023)QY(0.977)DFPGDDT(1)PIVR
A0A140N6W3	Phosphoenolpyruvate--protein phosphotransferase	S	FAEQFAALS(1)DNYLK
A0A140N6W3	Phosphoenolpyruvate--protein phosphotransferase	S	FAEQFAALS(1)DNYLK
A0A140N6W8	30S ribosomal protein S7	S	LANELS(1)DAAENK
A0A140N6W8	30S ribosomal protein S7	S	LANELS(1)DAAENKGT(1)AVK
A0A140N6W8	30S ribosomal protein S7	S	S(0.031)GKS(0.969)ELEAFEVALENVRPTVEVK
A0A140N6W8	30S ribosomal protein S7	S	S(0.499)T(0.499)AES(0.003)IVYSALETLAQR
A0A140N6W8	30S ribosomal protein S7	S	S(0.315)T(0.315)AES(0.315)IVY(0.014)S(0.042)ALETLAQR
A0A140N6W8	30S ribosomal protein S7	S	STAESIVYS(0.998)ALET(0.001)LAQR
A0A140N6W8	30S ribosomal protein S7	T	LANELS(1)DAAENKGT(1)AVK
A0A140N6W8	30S ribosomal protein S7	T	S(0.499)T(0.499)AES(0.003)IVYSALETLAQR
A0A140N6W8	30S ribosomal protein S7	S	LANELS(1)DAAENKGT(1)AVK
A0A140N6W8	30S ribosomal protein S7	T	LANELS(1)DAAENKGT(1)AVK
A0A140N6W9	Alanine--tRNA ligase	S	GLALLDEELAKLS(0.981)GDT(0.019)LDGETAFR
A0A140N6W9	Alanine--tRNA ligase	S	RIEAVTGEGAIATVHADS(1)DR
A0A140N6W9	Alanine--tRNA ligase	S	VDS(0.999)AS(0.993)EFKGY(0.008)DHLELNGK
A0A140N6W9	Alanine--tRNA ligase	S	VDS(0.999)AS(0.993)EFKGY(0.008)DHLELNGK
A0A140N6W9	Alanine--tRNA ligase	S	LS(0.984)GDT(0.016)LDGETAFR
A0A140N6W9	Alanine--tRNA ligase	S	VDS(0.937)AS(0.058)EFKGY(0.005)DHLELNGK
A0A140N6W9	Alanine--tRNA ligase	T	GLALLDEELAKLS(0.44)GDT(0.44)LDGET(0.121)AFR
A0A140N6X1	RecBCD enzyme subunit RecD	S	SGLAALFS(0.765)S(0.235)RE
A0A140N6X3	Aminotransferase class I and II	S	LCTVAQRPDT(0.047)HGYS(0.432)T(0.432)S(0.089)R
A0A140N6X3	Aminotransferase class I and II	T	LCTVAQRPDT(0.047)HGYS(0.432)T(0.432)S(0.089)R
A0A140N6Y0	Aminotransferase class I and II	S	DAY(0.014)LS(0.986)ALK
A0A140N6Y2	Two component transcriptional regulator, LuxR family	S	FVGS(0.009)LT(0.396)S(0.595)DQQK
A0A140N6Y2	Two component transcriptional regulator, LuxR family	T	NDIEILAELT(0.982)EGGS(0.018)AVQR
A0A140N6Y2	Two component transcriptional regulator, LuxR family	T	NDIEILAELT(0.948)EGGS(0.052)AVQR
A0A140N6Y6	Uncharacterized protein	S	YLNGLFGEAS(1)
A0A140N6Y7	Putative two component, sigma54 specific, transcriptional regulator, Fis family	S	DALYQAIDDALEQS(0.936)APAT(0.064)DER
A0A140N6Y7	Putative two component, sigma54 specific, transcriptional regulator, Fis family	S	S(1)HKPAHLLLVDDDPGLLK
A0A140N6Y7	Putative two component, sigma54 specific, transcriptional regulator, Fis family	S	DALY(0.02)QAIDDALEQS(0.967)APAT(0.013)DER
A0A140N6Y7	Putative two component, sigma54 specific, transcriptional regulator, Fis family	S	GAFT(0.001)GAVS(0.999)NR
A0A140N6Y7	Putative two component, sigma54 specific, transcriptional regulator, Fis family	S	S(1)HKPAHLLLVDDDPGLLK
A0A140N6Y7	Putative two component, sigma54 specific, transcriptional regulator, Fis family	S	GAFT(0.001)GAVS(0.999)NR
A0A140N6Z1	Mannose-6-phosphate isomerase	S	DVIES(0.935)DKS(0.063)T(0.003)LLGEAVAK
A0A140N6Z2	50S ribosomal protein L16	T	GLAQGT(1)DVSFGSFGLK
A0A140N6Z2	50S ribosomal protein L16	S	GLAQGT(0.999)DVS(0.986)FGS(0.014)FGLK
A0A140N6Z2	50S ribosomal protein L16	T	GLAQGT(0.999)DVS(0.986)FGS(0.014)FGLK
A0A140N6Z2	50S ribosomal protein L16	S	GLAQGT(1)DVS(0.986)FGS(0.014)FGLK
A0A140N6Z2	50S ribosomal protein L16	S	GLAQGT(0.958)DVS(0.138)FGS(0.904)FGLK
A0A140N6Z2	50S ribosomal protein L16	T	GLAQGT(1)DVS(0.986)FGS(0.014)FGLK
A0A140N6Z8	DUF446 domain-containing protein	S	LDALFADDAS(1)
A0A140N6Z8	DUF446 domain-containing protein	S	LDALFADDAS(1)
A0A140N6Z8	DUF446 domain-containing protein	S	LDALFADDAS(1)
A0A140N6Z9	30S ribosomal protein S5	S	AYGS(0.857)T(0.143)NPINVVR
A0A140N6Z9	30S ribosomal protein S5	S	GKS(1)VEEILGK
A0A140N6Z9	30S ribosomal protein S5	S	AY(0.001)GS(0.863)T(0.136)NPINVVR
A0A140N6Z9	30S ribosomal protein S5	S	GKS(1)VEEILGK
A0A140N6Z9	30S ribosomal protein S5	S	VFMQPAS(1)EGT(1)GIIAGGAMR
A0A140N6Z9	30S ribosomal protein S5	T	VFMQPAS(1)EGT(1)GIIAGGAMR
A0A140N711	50S ribosomal protein L15	S	GIGS(1)GLGK
A0A140N711	50S ribosomal protein L15	S	GIGS(1)GLGKT(1)GGR
A0A140N711	50S ribosomal protein L15	S	LNTLS(0.993)PAEGS(0.007)K
A0A140N711	50S ribosomal protein L15	T	GIGS(1)GLGKT(1)GGR
A0A140N711	50S ribosomal protein L15	S	GIGS(1)GLGKT(1)GGR
A0A140N711	50S ribosomal protein L15	S	LNT(0.006)LS(0.994)PAEGS(1)KK
A0A140N711	50S ribosomal protein L15	S	LNT(0.006)LS(0.994)PAEGS(1)KK
A0A140N711	50S ribosomal protein L15	T	GIGS(1)GLGKT(1)GGR
A0A140N713	DUF1992 domain-containing protein	S	GEFDNLAGS(1)GEPLILDDDSHVPPELR
A0A140N714	YebG family protein	S	LPSPQVVGAES(1)EEEDASHAA
A0A140N714	YebG family protein	S	LPS(0.002)PQVVGAES(0.999)EEEDAS(0.999)HAA
A0A140N714	YebG family protein	S	LPSPQVVGAES(1)EEEDAS(1)HAA
A0A140N714	YebG family protein	S	LPSPQVVGAES(1)EEEDAS(1)HAA
A0A140N714	YebG family protein	S	LPSPQVVGAES(1)EEEDAS(1)HAA
A0A140N714	YebG family protein	S	LPSPQVVGAES(1)EEEDAS(1)HAA
A0A140N719	Ribosome maturation factor RimM	S	S(1)KQLT(1)AQAPVDPIVLGK
A0A140N719	Ribosome maturation factor RimM	T	DLMGCQVVT(0.16)T(0.838)EGY(0.003)DLGK
A0A140N719	Ribosome maturation factor RimM	T	S(1)KQLT(1)AQAPVDPIVLGK
A0A140N719	Ribosome maturation factor RimM	T	DLMGCQVVT(0.896)T(0.896)EGY(0.209)DLGK
A0A140N719	Ribosome maturation factor RimM	T	DLMGCQVVT(0.896)T(0.896)EGY(0.209)DLGK
A0A140N719	Ribosome maturation factor RimM	T	S(0.411)KQLT(0.589)AQAPVDPIVLGK
A0A140N720	FeS assembly protein IscX	Y	EIGEALY(0.998)DAY(0.002)PDLDPK
A0A140N720	FeS assembly protein IscX	Y	EIGEALY(1)DAY(1)PDLDPK
A0A140N720	FeS assembly protein IscX	Y	EIGEALY(1)DAY(1)PDLDPK
A0A140N725	Phosphoadenosine phosphosulfate reductase	S	KWEPGMS(1)EEETR
A0A140N725	Phosphoadenosine phosphosulfate reductase	S	YHPLWDEGYLS(0.992)VGDT(0.005)HT(0.001)T(0.001)R
A0A140N725	Phosphoadenosine phosphosulfate reductase	S	KWEPGMS(0.999)EEET(0.001)R
A0A140N725	Phosphoadenosine phosphosulfate reductase	S	YHPLWDEGYLS(0.993)VGDT(0.002)HT(0.002)T(0.002)R
A0A140N725	Phosphoadenosine phosphosulfate reductase	T	FIDELT(1)DK
A0A140N730	Sigma 54 modulation protein/ribosomal protein S30EA	T	AAT(0.574)S(0.426)VKDANFVEEVEEE
A0A140N731	Cytoskeleton protein RodZ	S	DIEEDKAPADLAS(0.83)T(0.17)FLR
A0A140N731	Cytoskeleton protein RodZ	T	DIEEDKAPADLAS(0.226)T(0.774)FLR
A0A140N731	Cytoskeleton protein RodZ	T	MNT(0.895)EAT(0.104)HDQNEALTTGAR
A0A140N731	Cytoskeleton protein RodZ	S	DIEEDKAPADLAS(0.801)T(0.199)FLR
A0A140N732	Transcriptional regulator, LacI family	S	APDILS(0.936)NAT(0.025)S(0.039)R
A0A140N733	2-C-methyl-D-erythritol 4-phosphate cytidylyltransferase	S	ALNEGAT(0.507)IT(0.525)DEAS(0.946)ALEY(0.021)CGFHPQLVEGR
A0A140N733	2-C-methyl-D-erythritol 4-phosphate cytidylyltransferase	T	ALNEGAT(0.507)IT(0.525)DEAS(0.946)ALEY(0.021)CGFHPQLVEGR
A0A140N735	Shikimate dehydrogenase (NADP(+))	T	LLGDNT(1)DGVGLLSDLER
A0A140N735	Shikimate dehydrogenase (NADP(+))	S	LLGDNT(1)DGVGLLS(1)DLER
A0A140N735	Shikimate dehydrogenase (NADP(+))	T	LLGDNT(1)DGVGLLS(1)DLER
A0A140N737	UPF0304 protein YfbU	S	QY(0.437)HLS(0.563)ANEINQIINA
A0A140N739	Thioredoxin	S	APFDSWLNES(1)L
A0A140N749	RNA polymerase sigma factor	S	RPPS(0.621)S(0.379)DVDAIEAENFESGGALK
A0A140N749	RNA polymerase sigma factor	S	RPPS(0.081)S(0.919)DVDAIEAENFESGGALK
A0A140N749	RNA polymerase sigma factor	S	RPPS(0.471)S(0.529)DVDAIEAENFES(1)GGALK
A0A140N749	RNA polymerase sigma factor	S	RPPS(1)S(1)DVDAIEAENFES(1)GGALK
A0A140N749	RNA polymerase sigma factor	S	RPPS(1)S(1)DVDAIEAENFES(1)GGALK
A0A140N749	RNA polymerase sigma factor	S	RPPS(1)S(1)DVDAIEAENFES(1)GGALK
A0A140N749	RNA polymerase sigma factor	S	RPPS(0.634)S(0.366)DVDAIEAENFESGGALK
A0A140N749	RNA polymerase sigma factor	S	RPPS(0.426)S(0.574)DVDAIEAENFES(1)GGALK
A0A140N749	RNA polymerase sigma factor	S	RPPS(0.427)S(0.573)DVDAIEAENFES(1)GGALK
A0A140N752	Biotin carboxyl carrier protein of acetyl-CoA carboxylase	S	AILVES(1)GQPVEFDEPLVVIE
A0A140N754	dTTP/UTP pyrophosphatase	S	TLTDEDIAGYVAS(1)DEPLDK
A0A140N754	dTTP/UTP pyrophosphatase	S	T(0.008)LT(0.992)DEDIAGYVAS(1)DEPLDK
A0A140N754	dTTP/UTP pyrophosphatase	T	T(0.008)LT(0.992)DEDIAGYVAS(1)DEPLDK
A0A140N754	dTTP/UTP pyrophosphatase	Y	TLTDEDIAGY(1)VAS(1)DEPLDK
A0A140N763	RNA binding S1 domain protein	S	NAHLVS(0.015)T(0.015)VVS(0.97)GKEEEGAK
A0A140N763	RNA binding S1 domain protein	S	NAHLVS(0.066)T(0.066)VVS(0.868)GKEEEGAK
A0A140N769	D-malate dehydrogenase [decarboxylating]	S	ENT(0.003)EGEYS(0.865)S(0.131)LGGR
A0A140N769	D-malate dehydrogenase [decarboxylating]	T	VNEGT(1)EHEVVIQESVFTR
A0A140N770	4-hydroxy-tetrahydrodipicolinate synthase	T	LPMT(0.003)PIT(0.977)DS(0.02)GR
A0A140N770	4-hydroxy-tetrahydrodipicolinate synthase	T	LPMT(0.001)PIT(0.979)DS(0.02)GR
A0A140N773	Intracellular growth attenuator IgaA	S	GEES(1)EQIELLNIR
A0A140N773	Intracellular growth attenuator IgaA	S	GEES(1)EQIELLNIR
A0A140N775	Malate dehydrogenase	S	KPGMDRS(1)DLFNVNAGIVK
A0A140N775	Malate dehydrogenase	T	IQNAGT(1)EVVEAK
A0A140N775	Malate dehydrogenase	T	IQNAGT(1)EVVEAK
A0A140N779	Undecaprenyl-phosphate 4-deoxy-4-formamido-L-arabinose transferase	Y	ADEGY(0.999)DVVGT(0.001)VR
A0A140N781	Arabinose 5-phosphate isomerase	S	S(1)EALLNAGR
A0A140N781	Arabinose 5-phosphate isomerase	S	S(1)EALLNAGR
A0A140N782	Sulfatase	S	FTNGYVAHGVS(0.812)GPS(0.188)R
A0A140N782	Sulfatase	S	GYIS(1)DQLTDEAIGVVDR
A0A140N782	Sulfatase	S	HQS(0.991)DDY(0.009)PHNPNTEDLSQFSYTVR
A0A140N782	Sulfatase	S	TNVAFS(0.987)DFT(0.011)PT(0.001)EYSTK
A0A140N782	Sulfatase	S	FTNGYVAHGVS(0.865)GPS(0.135)R
A0A140N783	Glyceraldehyde-3-phosphate dehydrogenase	S	GASQNIIPS(0.308)S(0.56)T(0.132)GAAK
A0A140N783	Glyceraldehyde-3-phosphate dehydrogenase	S	GASQNIIPS(0.202)S(0.596)T(0.202)GAAK
A0A140N788	Glutamate synthase, small subunit	S	KIEFVEIYEPFS(1)EGQAK
A0A140N788	Glutamate synthase, small subunit	S	IFEAAELS(0.841)HQT(0.841)NT(0.319)LPEVCGR
A0A140N788	Glutamate synthase, small subunit	S	KIEFVEIY(0.025)EPFS(0.975)EGQAK
A0A140N788	Glutamate synthase, small subunit	T	IFEAAELS(0.841)HQT(0.841)NT(0.319)LPEVCGR
A0A140N788	Glutamate synthase, small subunit	S	IIAPEGS(0.992)DNAFQT(0.006)S(0.002)NPK
A0A140N788	Glutamate synthase, small subunit	S	KIEFVEIYEPFS(1)EGQAK
A0A140N788	Glutamate synthase, small subunit	S	S(0.926)QNVY(0.074)QFIDLQR
A0A140N793	Chaperone protein HscA	S	ALLQISEPGLS(1)AAPHQR
A0A140N793	Chaperone protein HscA	S	ALLQIS(1)EPGLS(1)AAPHQR
A0A140N793	Chaperone protein HscA	S	ALLQIS(1)EPGLS(1)AAPHQR
A0A140N793	Chaperone protein HscA	S	QVIDDAAAHLS(1)EVAQGDDVDAIEK
A0A140N793	Chaperone protein HscA	S	VLESLHGALAADAALLS(1)AAER
A0A140N793	Chaperone protein HscA	S	ALLQIS(1)EPGLS(1)AAPHQR
A0A140N793	Chaperone protein HscA	S	ALLQIS(1)EPGLS(1)AAPHQR
A0A140N7A5	Nucleoside diphosphate kinase	S	ADY(0.001)ADS(0.135)LT(0.864)ENGT(0.022)HGS(0.975)DS(0.004)VESAAR
A0A140N7A5	Nucleoside diphosphate kinase	S	ADYADS(0.008)LT(0.171)ENGT(0.226)HGS(0.721)DS(0.803)VES(0.069)AAR
A0A140N7A5	Nucleoside diphosphate kinase	T	ADYADS(0.001)LT(0.999)ENGT(0.019)HGS(0.942)DS(0.038)VESAAR
A0A140N7A5	Nucleoside diphosphate kinase	T	ADY(0.021)ADS(0.267)LT(0.77)ENGT(0.789)HGS(0.841)DS(0.299)VES(0.013)AAR
A0A140N7A5	Nucleoside diphosphate kinase	T	DLLGAT(1)NPANALAGTLR
A0A140N7A5	Nucleoside diphosphate kinase	S	ADY(0.001)ADS(0.952)LT(0.973)ENGT(0.073)HGS(0.001)DSVESAAR
A0A140N7A5	Nucleoside diphosphate kinase	S	ADYADSLTENGT(0.01)HGS(0.991)DS(0.992)VES(0.007)AAR
A0A140N7A5	Nucleoside diphosphate kinase	S	ADYADSLTENGT(0.01)HGS(0.991)DS(0.992)VES(0.007)AAR
A0A140N7A5	Nucleoside diphosphate kinase	T	ADYADS(0.003)LT(0.997)ENGT(0.043)HGS(0.94)DS(0.017)VESAAR
A0A140N7A5	Nucleoside diphosphate kinase	T	ADY(0.001)ADS(0.035)LT(0.38)ENGT(0.519)HGS(0.171)DS(0.827)VES(0.067)AAR
A0A140N7A6	Uncharacterized protein	S	S(0.005)WGS(0.995)DAKGEAEAAR
A0A140N7A6	Uncharacterized protein	S	S(0.002)WGS(0.998)DAKGEAEAAR
A0A140N7A8	Dyp-type peroxidase family	T	DLSGFVDGT(0.984)ENPAGEET(0.016)RR
A0A140N7A8	Dyp-type peroxidase family	T	DLS(0.02)GFVDGT(0.968)ENPAGEET(0.012)RR
A0A140N7B6	GTPase Obg	Y	VEFMWDDY(1)HR
A0A140N7B7	Inosine-5'-monophosphate dehydrogenase	S	YFQS(1)DNAADK
A0A140N7B7	Inosine-5'-monophosphate dehydrogenase	S	YFQS(1)DNAADK
A0A140N7B7	Inosine-5'-monophosphate dehydrogenase	S	Y(0.001)FQS(0.999)DNAADKLVPEGIEGR
A0A140N7B9	Exodeoxyribonuclease III	T	DNPVLIMGDMNIS(0.032)PT(0.968)DLDIGIGEENR
A0A140N7B9	Exodeoxyribonuclease III	T	DNPVLIMGDMNIS(0.157)PT(0.843)DLDIGIGEENR
A0A140N7C1	Tryptophan--tRNA ligase	T	AVT(0.978)DS(0.022)DEPPVVR
A0A140N7C1	Tryptophan--tRNA ligase	S	AVT(1)DS(1)DEPPVVR
A0A140N7C1	Tryptophan--tRNA ligase	S	GEVADAVS(1)GMLT(1)ELQER
A0A140N7C1	Tryptophan--tRNA ligase	S	NNVIGLLEDPKS(1)VVKK
A0A140N7C1	Tryptophan--tRNA ligase	S	S(1)DDNRNNVIGLLEDPK
A0A140N7C1	Tryptophan--tRNA ligase	T	AVT(1)DS(1)DEPPVVR
A0A140N7C1	Tryptophan--tRNA ligase	T	GEVADAVS(1)GMLT(1)ELQER
A0A140N7C1	Tryptophan--tRNA ligase	S	AVT(0.003)DS(0.997)DEPPVVR
A0A140N7C1	Tryptophan--tRNA ligase	T	AVT(1)DSDEPPVVR
A0A140N7C3	Argininosuccinate synthase	S	GDS(1)VFSPDDR
A0A140N7C3	Argininosuccinate synthase	S	GDSVFS(1)PDDR
A0A140N7C3	Argininosuccinate synthase	S	AY(0.015)S(0.97)T(0.97)DS(0.045)NMLGATHEAK
A0A140N7C3	Argininosuccinate synthase	S	T(0.048)GLLS(0.317)S(0.317)S(0.317)AASGVPQVENLENK
A0A140N7C3	Argininosuccinate synthase	S	T(0.048)GLLS(0.317)S(0.317)S(0.317)AASGVPQVENLENK
A0A140N7C3	Argininosuccinate synthase	S	T(0.048)GLLS(0.317)S(0.317)S(0.317)AASGVPQVENLENK
A0A140N7C3	Argininosuccinate synthase	T	AY(0.015)S(0.97)T(0.97)DS(0.045)NMLGATHEAK
A0A140N7C3	Argininosuccinate synthase	Y	DLEY(0.999)LHS(0.001)SVK
A0A140N7C3	Argininosuccinate synthase	S	AY(0.015)S(0.991)T(0.988)DS(0.006)NMLGATHEAK
A0A140N7C3	Argininosuccinate synthase	S	AY(0.011)S(0.33)T(0.33)DS(0.33)NMLGAT(0.001)HEAK
A0A140N7C3	Argininosuccinate synthase	S	T(0.092)GLLS(0.408)S(0.408)S(0.092)AASGVPQVENLENK
A0A140N7C3	Argininosuccinate synthase	S	T(0.025)GLLS(0.398)S(0.493)S(0.083)AAS(1)GVPQVENLENK
A0A140N7C3	Argininosuccinate synthase	S	T(0.249)GLLS(0.249)S(0.249)S(0.249)AAS(0.004)GVPQVENLENK
A0A140N7C3	Argininosuccinate synthase	S	T(0.025)GLLS(0.398)S(0.493)S(0.083)AAS(1)GVPQVENLENK
A0A140N7C3	Argininosuccinate synthase	T	AY(0.015)S(0.991)T(0.988)DS(0.006)NMLGATHEAK
A0A140N7C3	Argininosuccinate synthase	T	T(0.249)GLLS(0.249)S(0.249)S(0.249)AAS(0.004)GVPQVENLENK
A0A140N7C3	Argininosuccinate synthase	Y	DLEY(0.994)LHS(0.003)S(0.003)VK
A0A140N7C6	NH(3)-dependent NAD(+) synthetase	S	EAGIELS(1)DFVR
A0A140N7C6	NH(3)-dependent NAD(+) synthetase	T	YGDGGT(1)DINPLYR
A0A140N7C6	NH(3)-dependent NAD(+) synthetase	S	EAGIELS(1)DFVR
A0A140N7C7	Elongation factor G	S	HAS(1)DDEPFSALAFK
A0A140N7C7	Elongation factor G	S	HAS(1)DDEPFSALAFK
A0A140N7C7	Elongation factor G	S	VEVETPEENTGDVIGDLS(1)R
A0A140N7C7	Elongation factor G	T	IGEVHDGAAT(1)MDWMEQEQER
A0A140N7C7	Elongation factor G	T	YLGGEELT(1)EAEIK
A0A140N7C7	Elongation factor G	S	HAS(1)DDEPFSALAFK
A0A140N7C7	Elongation factor G	S	VEVETPEENTGDVIGDLS(1)R
A0A140N7C7	Elongation factor G	T	IGEVHDGAAT(1)MDWMEQEQER
A0A140N7D0	DNA ligase	S	EVVFPTHCPVCGS(1)DVER
A0A140N7D0	DNA ligase	S	EVVFPTHCPVCGS(1)DVER
A0A140N7D2	Transcriptional regulator, GntR family	T	S(0.049)AT(0.825)DRYS(0.126)HQLLYATVR
A0A140N7D6	Transcription termination/antitermination protein NusA	S	NALATIAQAQEES(1)LGDNKPADDLLNLEGVDR
A0A140N7D6	Transcription termination/antitermination protein NusA	S	NALATIAQAQEES(1)LGDNKPADDLLNLEGVDR
A0A140N7D6	Transcription termination/antitermination protein NusA	T	GVCTLEDLAEQGIDDLADIEGLT(1)DEK
A0A140N7D6	Transcription termination/antitermination protein NusA	S	EILAVVEAVS(1)NEK
A0A140N7D6	Transcription termination/antitermination protein NusA	S	NALATIAQAQEES(1)LGDNKPADDLLNLEGVDR
A0A140N7D6	Transcription termination/antitermination protein NusA	T	HQAEAHAAIDT(0.047)FT(0.953)K
A0A140N7D6	Transcription termination/antitermination protein NusA	Y	Y(0.467)EDES(0.065)LNLGDY(0.467)VEDQIESVTFDR
A0A140N7D6	Transcription termination/antitermination protein NusA	Y	Y(0.467)EDES(0.065)LNLGDY(0.467)VEDQIESVTFDR
A0A140N7D8	30S ribosomal protein S16	S	VGFFNPIAS(1)EKEEGTR
A0A140N7D8	30S ribosomal protein S16	S	VGFFNPIAS(1)EK
A0A140N7D8	30S ribosomal protein S16	S	VGFFNPIAS(1)EK
A0A140N7E4	Thioredoxin peroxidase	S	AGVDVLGIS(1)T(1)DKPEK
A0A140N7E4	Thioredoxin peroxidase	T	AGVDVLGIS(1)T(1)DKPEK
A0A140N7E4	Thioredoxin peroxidase	T	FSLPDQDGEQVNLT(1)DFQGQR
A0A140N7E4	Thioredoxin peroxidase	S	AGVDVLGIS(1)T(1)DKPEK
A0A140N7E4	Thioredoxin peroxidase	T	AGVDVLGIS(1)T(1)DKPEK
A0A140N7E4	Thioredoxin peroxidase	T	FSLPDQDGEQVNLT(1)DFQGQR
A0A140N7E6	Threonine--tRNA ligase	T	DAMFT(0.845)T(0.116)S(0.017)S(0.022)ENR
A0A140N7E6	Threonine--tRNA ligase	T	DAMFT(0.775)T(0.189)S(0.029)S(0.006)ENR
A0A140N7E6	Threonine--tRNA ligase	T	DAMFT(0.453)T(0.453)S(0.079)S(0.014)ENR
A0A140N7E6	Threonine--tRNA ligase	T	DAMFT(0.757)T(0.167)S(0.038)S(0.038)ENR
A0A140N7E8	Uncharacterized protein	S	LS(0.493)QALS(0.493)DIEVPCS(0.013)VLECEGEPCLFVNR
A0A140N7E8	Uncharacterized protein	S	LS(0.493)QALS(0.493)DIEVPCS(0.013)VLECEGEPCLFVNR
A0A140N7E8	Uncharacterized protein	S	LS(0.189)QALS(0.811)DIEVPCSVLECEGEPCLFVNR
A0A140N7E8	Uncharacterized protein	S	NFGVAIAEPFS(0.557)NY(0.443)NPF
A0A140N7E8	Uncharacterized protein	S	LS(0.353)QALS(0.353)DIEVPCS(0.293)VLECEGEPCLFVNR
A0A140N7E8	Uncharacterized protein	S	LS(0.353)QALS(0.353)DIEVPCS(0.293)VLECEGEPCLFVNR
A0A140N7F5	50S ribosomal protein L29	S	EKS(0.905)VEELNT(0.095)ELLNLLR
A0A140N7F8	Elongation factor P-like protein	S	DIDIQS(0.875)PT(0.125)AR
A0A140N7F8	Elongation factor P-like protein	S	NKPATLSTGLVIQVPEY(0.014)LS(0.986)PGEK
A0A140N7F8	Elongation factor P-like protein	T	DIDIQS(0.055)PT(0.945)AR
A0A140N7F8	Elongation factor P-like protein	S	DIDIQS(0.857)PT(0.143)AR
A0A140N7F8	Elongation factor P-like protein	S	NKPATLSTGLVIQVPEY(0.018)LS(0.982)PGEK
A0A140N7F9	tRNA-uridine aminocarboxypropyltransferase	S	TQHLGSITAEQLES(1)V
A0A140N7F9	tRNA-uridine aminocarboxypropyltransferase	S	TQHLGSITAEQLES(1)V
A0A140N7G6	DUF218 domain-containing protein	S	LRDDS(0.999)DGY(0.001)GPR
A0A140N7H1	VacJ family lipoprotein	S	AQLLDS(1)DGLLR
A0A140N7H1	VacJ family lipoprotein	S	HDFIANGGELKPQENPNAQAIQDDLKDIDS(1)E
A0A140N7H1	VacJ family lipoprotein	S	HDFIANGGELKPQENPNAQAIQDDLKDIDS(1)E
A0A140N7H3	Transcriptional regulator, MerR family	S	LNDACCGTAHSSVYCSILEALEQGASGVKS(1)GC
A0A140N7H3	Transcriptional regulator, MerR family	T	IDPEHHT(0.999)CQES(0.001)K
A0A140N7H3	Transcriptional regulator, MerR family	T	QQMMEHEVRT(1)EGGFR
A0A140N7H3	Transcriptional regulator, MerR family	S	LNDACCGTAHSSVYCSILEALEQGAS(1)GVK
A0A140N7H3	Transcriptional regulator, MerR family	S	LNDACCGTAHSSVYCSILEALEQGAS(1)GVKS(1)GC
A0A140N7H3	Transcriptional regulator, MerR family	S	LNDACCGTAHSSVYCSILEALEQGAS(0.001)GVKS(0.999)GC
A0A140N7H5	Uncharacterized protein	S	IYS(1)IS(1)NELRR
A0A140N7H5	Uncharacterized protein	S	IYS(1)IS(1)NELRR
A0A140N7H5	Uncharacterized protein	S	IY(0.001)S(1)IS(1)NELRR
A0A140N7H5	Uncharacterized protein	S	IY(0.001)S(1)IS(1)NELRR
A0A140N7H9	Pyridoxine 5'-phosphate synthase	T	QEVT(1)T(1)EGGLDVAGQR
A0A140N7H9	Pyridoxine 5'-phosphate synthase	T	QEVT(1)T(1)EGGLDVAGQR
A0A140N7H9	Pyridoxine 5'-phosphate synthase	T	QEVT(1)T(1)EGGLDVAGQR
A0A140N7H9	Pyridoxine 5'-phosphate synthase	T	QEVT(1)T(1)EGGLDVAGQR
A0A140N7I1	Threonylcarbamoyl-AMP synthase	T	DALT(1)GELFR
A0A140N7I5	UspA domain protein	S	TILVPIDIS(0.993)DS(0.007)ELTQR
A0A140N7I5	UspA domain protein	S	S(1)QLEEIIKK
A0A140N7I5	UspA domain protein	S	TILVPIDIS(0.997)DS(0.007)ELT(0.996)QR
A0A140N7I5	UspA domain protein	S	TILVPIDIS(0.897)DS(0.936)ELT(0.167)QR
A0A140N7I5	UspA domain protein	S	VIS(1)HVEEEAK
A0A140N7I5	UspA domain protein	T	FKLPT(1)DR
A0A140N7I5	UspA domain protein	T	TILVPIDIS(0.981)DS(0.021)ELT(0.999)QR
A0A140N7I5	UspA domain protein	S	S(1)QLEEIIK
A0A140N7I5	UspA domain protein	S	TILVPIDIS(0.991)DS(0.035)ELT(0.973)QR
A0A140N7I5	UspA domain protein	S	TILVPIDIS(0.934)DS(0.681)ELT(0.385)QR
A0A140N7I5	UspA domain protein	S	VHVHVEEGS(1)PK
A0A140N7I5	UspA domain protein	T	TILVPIDIS(0.94)DS(0.077)ELT(0.984)QR
A0A140N7I9	Phosphoribosylformylglycinamidine synthase	T	PALNGY(0.502)FRT(0.996)Y(0.502)EEK
A0A140N7I9	Phosphoribosylformylglycinamidine synthase	Y	PALNGY(0.505)FRT(0.991)Y(0.505)EEK
A0A140N7I9	Phosphoribosylformylglycinamidine synthase	Y	PALNGY(0.505)FRT(0.991)Y(0.505)EEK
A0A140N7J1	50S ribosomal protein L2	S	AGDQIQS(1)GVDAAIKPGNTLPMR
A0A140N7J1	50S ribosomal protein L2	S	AGDQIQS(1)GVDAAIKPGNTLPMR
A0A140N7J3	Sulfate/thiosulfate import ATP-binding protein CysA	S	DEELALAQS(1)A
A0A140N7J3	Sulfate/thiosulfate import ATP-binding protein CysA	S	IET(1)RDEELALAQS(1)A
A0A140N7J3	Sulfate/thiosulfate import ATP-binding protein CysA	T	IET(1)RDEELALAQS(1)A
A0A140N7J3	Sulfate/thiosulfate import ATP-binding protein CysA	S	IET(1)RDEELALAQS(1)A
A0A140N7J3	Sulfate/thiosulfate import ATP-binding protein CysA	T	IET(1)RDEELALAQS(1)A
A0A140N7K1	Putative mono-oxygenase ydhR	T	NHEAGGIY(0.005)LFT(0.995)DEK
A0A140N7K3	Acetyl-coenzyme A carboxylase carboxyl transferase subunit beta	S	LHSLLDEGS(1)LVELGS(1)ELEPK
A0A140N7K3	Acetyl-coenzyme A carboxylase carboxyl transferase subunit beta	S	LHSLLDEGS(1)LVELGS(1)ELEPK
A0A140N7K3	Acetyl-coenzyme A carboxylase carboxyl transferase subunit beta	S	LHS(0.084)LLDEGS(0.916)LVELGS(1)ELEPK
A0A140N7K3	Acetyl-coenzyme A carboxylase carboxyl transferase subunit beta	S	LHS(0.084)LLDEGS(0.916)LVELGS(1)ELEPK
A0A140N7K8	30S ribosomal protein S14	S	AIISDVNAS(1)DEDR
A0A140N7K8	30S ribosomal protein S14	S	AIIS(1)DVNAS(1)DEDRWNAVLK
A0A140N7K8	30S ribosomal protein S14	S	AIIS(1)DVNAS(1)DEDRWNAVLK
A0A140N7K8	30S ribosomal protein S14	S	AIIS(1)DVNAS(1)DEDRWNAVLK
A0A140N7K8	30S ribosomal protein S14	S	AIIS(1)DVNAS(1)DEDRWNAVLK
A0A140N7L9	30S ribosomal protein S11	S	KQVS(0.34)DGVAHIHAS(0.402)FNNT(0.258)IVTITDR
A0A140N7L9	30S ribosomal protein S11	S	QGNALGWAT(1)AGGS(1)GFR
A0A140N7L9	30S ribosomal protein S11	T	QGNALGWAT(1)AGGS(1)GFR
A0A140N7L9	30S ribosomal protein S11	S	QGNALGWAT(1)AGGS(1)GFR
A0A140N7L9	30S ribosomal protein S11	T	QGNALGWAT(1)AGGS(1)GFR
A0A140N7M4	ADP-ribosylation/Crystallin J1	S	AEFT(0.333)DDT(0.333)S(0.333)MALCLADALLER
A0A140N7M4	ADP-ribosylation/Crystallin J1	S	NADGT(0.408)ES(0.408)AS(0.168)EQLY(0.003)QVVGAGT(0.005)S(0.005)T(0.005)IESVPCAIALVELAQTDPNR
A0A140N7M4	ADP-ribosylation/Crystallin J1	S	NADGT(0.092)ES(0.083)AS(0.083)EQLY(0.108)QVVGAGT(0.201)S(0.201)T(0.201)IES(0.032)VPCAIALVELAQTDPNR
A0A140N7M4	ADP-ribosylation/Crystallin J1	T	AEFT(0.467)DDT(0.467)S(0.066)MALCLADALLER
A0A140N7M4	ADP-ribosylation/Crystallin J1	T	AEFT(0.372)DDT(0.492)S(0.136)MALCLADALLER
A0A140N7M4	ADP-ribosylation/Crystallin J1	T	DGKPVAELENNGVT(1)NGAAMR
A0A140N7M4	ADP-ribosylation/Crystallin J1	T	NADGT(0.408)ES(0.408)AS(0.168)EQLY(0.003)QVVGAGT(0.005)S(0.005)T(0.005)IESVPCAIALVELAQTDPNR
A0A140N7M4	ADP-ribosylation/Crystallin J1	T	NADGT(0.092)ES(0.083)AS(0.083)EQLY(0.108)QVVGAGT(0.201)S(0.201)T(0.201)IES(0.032)VPCAIALVELAQTDPNR
A0A140N7M4	ADP-ribosylation/Crystallin J1	T	NADGT(0.092)ES(0.083)AS(0.083)EQLY(0.108)QVVGAGT(0.201)S(0.201)T(0.201)IES(0.032)VPCAIALVELAQTDPNR
A0A140N7M4	ADP-ribosylation/Crystallin J1	S	NADGT(0.304)ES(0.304)AS(0.304)EQLY(0.08)QVVGAGT(0.002)S(0.002)T(0.002)IES(0.002)VPCAIALVELAQTDPNR
A0A140N7M4	ADP-ribosylation/Crystallin J1	S	NADGT(0.304)ES(0.304)AS(0.304)EQLY(0.08)QVVGAGT(0.002)S(0.002)T(0.002)IES(0.002)VPCAIALVELAQTDPNR
A0A140N7M4	ADP-ribosylation/Crystallin J1	S	NADGT(0.115)ES(0.115)AS(0.115)EQLY(0.133)QVVGAGT(0.172)S(0.172)T(0.172)IES(0.006)VPCAIALVELAQTDPNR
A0A140N7M4	ADP-ribosylation/Crystallin J1	T	DGKPVAELENNGVT(1)NGAAMR
A0A140N7M4	ADP-ribosylation/Crystallin J1	T	NADGT(0.304)ES(0.304)AS(0.304)EQLY(0.08)QVVGAGT(0.002)S(0.002)T(0.002)IES(0.002)VPCAIALVELAQTDPNR
A0A140N7M4	ADP-ribosylation/Crystallin J1	T	NADGT(0.115)ES(0.115)AS(0.115)EQLY(0.133)QVVGAGT(0.172)S(0.172)T(0.172)IES(0.006)VPCAIALVELAQTDPNR
A0A140N7M4	ADP-ribosylation/Crystallin J1	T	NADGT(0.115)ES(0.115)AS(0.115)EQLY(0.133)QVVGAGT(0.172)S(0.172)T(0.172)IES(0.006)VPCAIALVELAQTDPNR
A0A140N7M5	Acetate kinase	T	EGTRPAVVIPTNEELVIAQDAS(0.008)RLT(0.992)A
A0A140N7M5	Acetate kinase	S	ESGLLGLT(0.004)EVT(0.498)S(0.498)DCR
A0A140N7M5	Acetate kinase	T	EGTRPAVVIPTNEELVIAQDAS(0.009)RLT(0.991)A
A0A140N7M5	Acetate kinase	T	ESGLLGLT(0.004)EVT(0.498)S(0.498)DCR
A0A140N7M8	Methyl-accepting chemotaxis sensory transducer with Pas/Pac sensor	S	GEPWS(1)GIVK
A0A140N7N1	Glutathione S-transferase domain protein	S	MAERPEVQDALS(1)AEGLK
A0A140N7N3	Glutamate synthase (Ferredoxin)	T	ILHSAET(1)DDDLK
A0A140N7N3	Glutamate synthase (Ferredoxin)	S	TLQQAVQS(0.005)GEY(0.004)S(0.99)DY(0.001)QEYAK
A0A140N7N3	Glutamate synthase (Ferredoxin)	T	ILHS(0.001)AET(0.999)DDDLK
A0A140N7N4	NADH-quinone oxidoreductase subunit A	S	NVPFES(0.98)GIDS(0.016)VGS(0.005)AR
A0A140N7N4	NADH-quinone oxidoreductase subunit A	S	NVPFES(1)GIDS(0.994)VGS(0.006)AR
A0A140N7N4	NADH-quinone oxidoreductase subunit A	S	NVPFES(1)GIDS(0.994)VGS(0.006)AR
A0A140N7N4	NADH-quinone oxidoreductase subunit A	S	NVPFES(1)GIDSVGSAR
A0A140N7N4	NADH-quinone oxidoreductase subunit A	S	NVPFES(1)GIDS(0.964)VGS(0.036)AR
A0A140N7P3	RNA polymerase sigma-54 factor	S	ET(0.197)QDS(0.803)ETLDTADALEQK
A0A140N7P3	RNA polymerase sigma-54 factor	T	YFFS(0.073)S(0.073)HVNT(0.854)EGGGEASSTAIR
A0A140N7P3	RNA polymerase sigma-54 factor	S	ET(0.195)QDS(0.698)ET(0.107)LDTADALEQK
A0A140N7P3	RNA polymerase sigma-54 factor	T	Y(0.002)FFS(0.08)S(0.08)HVNT(0.827)EGGGEAS(0.009)S(0.001)TAIR
A0A140N7P3	RNA polymerase sigma-54 factor	T	ET(0.595)QDS(0.363)ET(0.042)LDTADALEQK
A0A140N7P8	Beta-glucuronidase	S	ELYS(1)EEAVNGETQQAHLQAIK
A0A140N7P8	Beta-glucuronidase	T	S(0.101)QT(0.896)ECDIY(0.002)PLR
A0A140N7P8	Beta-glucuronidase	Y	ELY(1)S(1)EEAVNGETQQAHLQAIK
A0A140N7P9	Glutamate--putrescine ligase	S	GENVLS(1)DAEGEDSPLLKK
A0A140N7P9	Glutamate--putrescine ligase	T	DAEGYLQPPCAPGT(1)DDR
A0A140N7P9	Glutamate--putrescine ligase	S	GENVLS(1)DAEGEDS(1)PLLKK
A0A140N7P9	Glutamate--putrescine ligase	S	GENVLS(1)DAEGEDS(1)PLLKK
A0A140N7P9	Glutamate--putrescine ligase	T	DAEGYLQPPCAPGT(1)DDR
A0A140N7P9	Glutamate--putrescine ligase	S	GENVLS(1)DAEGEDS(1)PLLKK
A0A140N7P9	Glutamate--putrescine ligase	S	GENVLS(1)DAEGEDS(1)PLLKK
A0A140N7P9	Glutamate--putrescine ligase	T	DAEGYLQPPCAPGT(1)DDR
A0A140N7Q0	Formate/nitrite transporter	S	IDQHS(1)DEIEVESEEKER
A0A140N7Q1	Uridine kinase	S	T(0.5)DQS(0.5)HQCVIIGIAGASASGK
A0A140N7Q1	Uridine kinase	T	T(0.999)DQS(0.001)HQCVIIGIAGASASGK
A0A140N7Q6	DNA-binding protein Fis	S	VNS(1)DVLT(0.965)VS(0.018)T(0.016)VNSQDQVTQKPLR
A0A140N7Q6	DNA-binding protein Fis	T	VNS(1)DVLT(0.965)VS(0.018)T(0.016)VNSQDQVTQKPLR
A0A140N7Q6	DNA-binding protein Fis	S	VNS(1)DVLT(0.966)VS(0.029)T(0.005)VNSQDQVTQKPLR
A0A140N7Q6	DNA-binding protein Fis	T	VNS(1)DVLT(0.966)VS(0.029)T(0.005)VNSQDQVTQKPLR
A0A140N7R5	Probable 4-deoxy-4-formamido-L-arabinose-phosphoundecaprenol deformylase ArnD	S	EGWLGCQQIAGS(1)R
A0A140N7R8	Lipopolysaccharide assembly protein A	S	RLENQLS(0.014)PAT(0.986)DVAVVPHS(0.466)S(0.534)AAKE
A0A140N7R8	Lipopolysaccharide assembly protein A	T	RLENQLS(0.002)PAT(0.998)DVAVVPHSSAAK
A0A140N7R8	Lipopolysaccharide assembly protein A	S	RLENQLS(0.035)PAT(0.965)DVAVVPHS(0.521)S(0.479)AAKE
A0A140N7R8	Lipopolysaccharide assembly protein A	S	RLENQLSPATDVAVVPHS(0.5)S(0.5)AAKE
A0A140N7R8	Lipopolysaccharide assembly protein A	T	RLENQLS(0.004)PAT(0.996)DVAVVPHSSAAK
A0A140N7T2	tRNA pseudouridine synthase A	S	S(1)DQQQPPVYK
A0A140N7T2	tRNA pseudouridine synthase A	S	S(1)DQQQPPVYK
A0A140N7T2	tRNA pseudouridine synthase A	S	S(1)DQQQPPVYK
A0A140N7T6	Tryptophan synthase beta chain	T	ADYVS(0.001)IT(0.999)DDEALEAFK
A0A140N7T6	Tryptophan synthase beta chain	T	ADYVS(0.009)IT(0.991)DDEALEAFK
A0A140N7U4	6-phosphogluconate dehydrogenase, decarboxylating	T	KDEDGNYLVDVILDEAANKGT(1)GK
A0A140N7V1	4Fe-4S ferredoxin iron-sulfur binding domain protein	S	LDDLS(0.881)T(0.119)GAR
A0A140N7V1	4Fe-4S ferredoxin iron-sulfur binding domain protein	S	S(1)ENIQHTLYK
A0A140N7V8	Uncharacterized protein	S	IS(0.5)ES(0.5)EVIPVVCDNIGESTLIPLATWSK
A0A140N7V8	Uncharacterized protein	S	IS(0.5)ES(0.5)EVIPVVCDNIGESTLIPLATWSK
A0A140N7V8	Uncharacterized protein	S	LS(0.999)EQS(0.001)PLGTGR
A0A140N7V8	Uncharacterized protein	T	TLALT(0.836)S(0.164)R
A0A140N7V8	Uncharacterized protein	T	TLALT(0.846)S(0.154)R
A0A140N7W7	Glutathionylspermidine amidase	S	KES(1)DIEPLIVVK
A0A140N7W7	Glutathionylspermidine amidase	S	VY(0.077)EY(0.871)NADS(0.392)AS(0.392)CHT(0.269)EAGLILER
A0A140N7W7	Glutathionylspermidine amidase	S	VY(0.077)EY(0.871)NADS(0.392)AS(0.392)CHT(0.269)EAGLILER
A0A140N7W7	Glutathionylspermidine amidase	Y	VY(0.077)EY(0.871)NADS(0.392)AS(0.392)CHT(0.269)EAGLILER
A0A140N7W7	Glutathionylspermidine amidase	S	VYEYNADS(0.147)AS(0.825)CHT(0.028)EAGLILER
A0A140N7X0	Arabinose 5-phosphate isomerase	S	S(1)HVELQPGFDFQQAGK
A0A140N7X1	Probable transcriptional regulatory protein YeeN	T	DVT(1)EEEGNIVIYTEPTDLHK
A0A140N7X1	Probable transcriptional regulatory protein YeeN	T	DVTEEEGNIVIY(0.034)T(0.881)EPT(0.085)DLHK
A0A140N7X1	Probable transcriptional regulatory protein YeeN	Y	VY(1)HNVANL
A0A140N7X1	Probable transcriptional regulatory protein YeeN	T	DVT(1)EEEGNIVIY(0.004)T(0.609)EPT(0.386)DLHK
A0A140N7X1	Probable transcriptional regulatory protein YeeN	T	DVT(1)EEEGNIVIY(0.013)T(0.878)EPT(0.109)DLHK
A0A140N7X1	Probable transcriptional regulatory protein YeeN	Y	VY(1)HNVANL
A0A140N7X8	GCN5-related N-acetyltransferase	S	ILKS(1)DDDLEPVVIGR
A0A140N7X8	GCN5-related N-acetyltransferase	S	ILKS(1)DDDLEPVVIGR
A0A140N7Y1	Uncharacterized protein	S	SLSDTLEEVLS(0.812)S(0.158)S(0.031)GEK
A0A140N7Y1	Uncharacterized protein	S	S(0.997)KEHT(0.002)T(0.001)EHLR
A0A140N7Y1	Uncharacterized protein	S	SLS(1)DTLEEVLS(0.881)S(0.106)S(0.013)GEK
A0A140N7Y1	Uncharacterized protein	S	SLSDTLEEVLS(0.99)S(0.877)S(0.134)GEK
A0A140N7Y1	Uncharacterized protein	S	SLSDTLEEVLS(0.99)S(0.877)S(0.134)GEK
A0A140N7Y1	Uncharacterized protein	S	SLS(0.001)DT(0.001)LEEVLS(0.649)S(0.701)S(0.649)GEK
A0A140N7Y1	Uncharacterized protein	T	S(0.03)LS(0.422)DT(0.548)LEEVLS(0.377)S(0.331)S(0.291)GEK
A0A140N7Y1	Uncharacterized protein	S	S(1)KEHTTEHLR
A0A140N7Y1	Uncharacterized protein	S	S(0.012)LS(0.704)DT(0.285)LEEVLS(0.786)S(0.174)S(0.04)GEK
A0A140N7Y1	Uncharacterized protein	S	SLSDTLEEVLS(0.99)S(0.88)S(0.13)GEK
A0A140N7Y1	Uncharacterized protein	S	SLSDTLEEVLS(0.99)S(0.88)S(0.13)GEK
A0A140N7Y1	Uncharacterized protein	S	SLSDTLEEVLS(0.587)S(0.689)S(0.724)GEK
A0A140N7Y4	Pseudouridine synthase	S	Y(0.003)FMLNKPQGY(0.225)VCS(0.708)T(0.708)DDPDHPT(0.263)VLY(0.094)FLDEPVAWK
A0A140N7Y4	Pseudouridine synthase	T	LDIDT(0.001)T(0.001)GLVLMT(0.994)DDGQWS(0.005)HR
A0A140N7Y4	Pseudouridine synthase	T	Y(0.003)FMLNKPQGY(0.225)VCS(0.708)T(0.708)DDPDHPT(0.263)VLY(0.094)FLDEPVAWK
A0A140N7Y4	Pseudouridine synthase	S	T(0.005)Y(0.009)LVT(0.438)LES(0.551)PVADDT(0.997)AEQFAK
A0A140N7Y4	Pseudouridine synthase	T	T(0.005)Y(0.009)LVT(0.438)LES(0.551)PVADDT(0.997)AEQFAK
A0A140N7Y6	Gamma-glutamylcyclotransferase	T	T(0.018)T(0.982)GVAYR
A0A140N7Y7	Trans-aconitate 2-methyltransferase	S	S(1)DWNPSLYLHFSAER
A0A140N7Z4	Cobalamin synthesis protein P47K	S	DQLAAADIIVANKS(1)DR
A0A140N7Z7	Uncharacterized protein	S	NAERPEGQGEAPALS(1)GDAPLEVLLVTLAK
A0A140N7Z8	Dihydropteroate synthase	S	LFAQGTSLDLSHPHVMGILNVT(0.019)PDS(0.489)FS(0.451)DGGT(0.02)HNS(0.02)LIDAVK
A0A140N7Z8	Dihydropteroate synthase	S	LFAQGTSLDLSHPHVMGILNVTPDS(0.107)FS(0.884)DGGT(0.007)HNS(0.001)LIDAVK
A0A140N7Z8	Dihydropteroate synthase	S	VVEAT(0.204)LS(0.796)AK
A0A140N7Z8	Dihydropteroate synthase	S	VVEAT(0.039)LS(0.961)AK
A0A140N800	Putative pre-16S rRNA nuclease	T	LHDERLS(0.426)T(0.574)VEAR
A0A140N802	Glycerophosphoryl diester phosphodiesterase	S	S(0.848)DKLPEY(0.063)T(0.069)T(0.019)DVNQLYDALYNK
A0A140N802	Glycerophosphoryl diester phosphodiesterase	T	AGVNGLFT(1)DFPDK
A0A140N802	Glycerophosphoryl diester phosphodiesterase	T	S(0.014)DKLPEY(0.28)T(0.351)T(0.351)DVNQLY(0.004)DALYNK
A0A140N802	Glycerophosphoryl diester phosphodiesterase	T	S(0.014)DKLPEY(0.28)T(0.351)T(0.351)DVNQLY(0.004)DALYNK
A0A140N802	Glycerophosphoryl diester phosphodiesterase	T	AGVNGLFT(1)DFPDK
A0A140N810	Transketolase	S	DIDGHDAAS(1)IKR
A0A140N810	Transketolase	S	GEMPS(1)DFDAK
A0A140N810	Transketolase	T	AGT(0.574)HDS(0.426)HGAPLGDAEIALTR
A0A140N810	Transketolase	T	AGT(0.531)HDS(0.469)HGAPLGDAEIALTR
A0A140N812	Transcriptional regulator, PadR-like family	S	VNQS(1)DIS(1)DAQIKK
A0A140N812	Transcriptional regulator, PadR-like family	S	VNQS(1)DIS(1)DAQIKK
A0A140N812	Transcriptional regulator, PadR-like family	S	VNQS(1)DIS(1)DAQIKK
A0A140N812	Transcriptional regulator, PadR-like family	S	VNQS(1)DIS(1)DAQIKK
A0A140N812	Transcriptional regulator, PadR-like family	S	VNQS(1)DIS(1)DAQIKK
A0A140N812	Transcriptional regulator, PadR-like family	S	VNQS(1)DIS(1)DAQIKK
A0A140N813	Agmatinase	S	S(0.232)T(0.232)LGHQY(0.255)DNS(0.281)LVSNAFGFLR
A0A140N813	Agmatinase	S	S(0.483)T(0.509)LGHQY(0.623)DNS(0.385)LVSNAFGFLR
A0A140N813	Agmatinase	S	S(1)VDDVIAQVK
A0A140N813	Agmatinase	T	S(0.483)T(0.509)LGHQY(0.623)DNS(0.385)LVSNAFGFLR
A0A140N813	Agmatinase	Y	S(0.483)T(0.509)LGHQY(0.623)DNS(0.385)LVSNAFGFLR
A0A140N813	Agmatinase	S	S(0.623)T(0.623)LGHQY(0.565)DNS(0.189)LVS(0.001)NAFGFLR
A0A140N813	Agmatinase	T	S(0.623)T(0.623)LGHQY(0.565)DNS(0.189)LVS(0.001)NAFGFLR
A0A140N819	UPF0213 protein YhbQ	S	LVAEGAGFAELLS(0.001)S(0.003)LQT(0.007)PEIKS(0.989)D
A0A140N819	UPF0213 protein YhbQ	T	LYT(0.005)GIT(0.151)T(0.844)DVER
A0A140N819	UPF0213 protein YhbQ	T	LYT(0.005)GIT(0.997)T(0.998)DVER
A0A140N819	UPF0213 protein YhbQ	T	LYT(0.005)GIT(0.997)T(0.998)DVER
A0A140N820	Sensor histidine kinase RcsC	S	AVS(1)DNDDMMILVVDDHPINR
A0A140N821	Fructose-bisphosphate aldolase	S	KHNLPHNSLNFVFHGGS(0.661)GS(0.169)T(0.169)AQEIK
A0A140N821	Fructose-bisphosphate aldolase	S	HNLPHNSLNFVFHGGS(0.327)GS(0.336)T(0.336)AQEIK
A0A140N821	Fructose-bisphosphate aldolase	T	HNLPHNSLNFVFHGGS(0.327)GS(0.336)T(0.336)AQEIK
A0A140N821	Fructose-bisphosphate aldolase	S	APVIVQFS(0.245)NGGAS(0.755)FIAGK
A0A140N821	Fructose-bisphosphate aldolase	S	HNLPHNSLNFVFHGGS(0.539)GS(0.179)T(0.282)AQEIK
A0A140N821	Fructose-bisphosphate aldolase	S	S(1)KIFDFVKPGVITGDDVQK
A0A140N821	Fructose-bisphosphate aldolase	T	IFDFVKPGVIT(1)GDDVQK
A0A140N821	Fructose-bisphosphate aldolase	T	MNIDT(0.491)DT(0.491)QWAT(0.019)WEGVLNYYK
A0A140N821	Fructose-bisphosphate aldolase	T	MNIDT(0.491)DT(0.491)QWAT(0.019)WEGVLNYYK
A0A140N821	Fructose-bisphosphate aldolase	S	HNLPHNSLNFVFHGGS(0.683)GS(0.159)T(0.159)AQEIK
A0A140N821	Fructose-bisphosphate aldolase	S	S(1)KIFDFVKPGVITGDDVQK
A0A140N825	5-carboxymethyl-2-hydroxymuconate Delta-isomerase	S	AGDVVLTGTPDGVGPLQS(0.999)GDELT(0.001)VTFDGHSLTTR
A0A140N826	Phosphohistidine phosphatase, SixA	S	HGDAALDAAS(0.964)DS(0.012)VRPLT(0.002)T(0.002)NGCDES(0.018)R
A0A140N826	Phosphohistidine phosphatase, SixA	S	HGDAALDAAS(0.999)DS(0.001)VRPLTTNGCDESR
A0A140N826	Phosphohistidine phosphatase, SixA	S	HGDAALDAAS(0.993)DS(0.007)VRPLTTNGCDESR
A0A140N836	Chorismate synthase	T	AQNADVKT(1)DIPR
A0A140N844	Glycine cleavage system H protein	S	AAS(0.007)DIY(0.074)APVS(0.304)GEIVAVNDALS(0.304)DS(0.304)PELVNS(0.008)EPYAGGWIFK
A0A140N844	Glycine cleavage system H protein	S	AAS(0.007)DIY(0.074)APVS(0.304)GEIVAVNDALS(0.304)DS(0.304)PELVNS(0.008)EPYAGGWIFK
A0A140N844	Glycine cleavage system H protein	S	AAS(0.007)DIY(0.074)APVS(0.304)GEIVAVNDALS(0.304)DS(0.304)PELVNS(0.008)EPYAGGWIFK
A0A140N844	Glycine cleavage system H protein	S	IKAS(1)DES(1)ELES(0.001)LLDATAYEALLEDE
A0A140N844	Glycine cleavage system H protein	S	IKAS(1)DES(1)ELES(0.001)LLDATAYEALLEDE
A0A140N844	Glycine cleavage system H protein	S	S(1)NVPAELK
A0A140N844	Glycine cleavage system H protein	S	IKAS(0.998)DES(0.998)ELES(0.003)LLDATAYEALLEDE
A0A140N844	Glycine cleavage system H protein	S	IKAS(0.998)DES(0.998)ELES(0.003)LLDATAYEALLEDE
A0A140N845	Pseudouridine synthase	S	LDRDS(0.998)EGLLVLT(0.002)NNGALQAR
A0A140N849	Aspartate-semialdehyde dehydrogenase	Y	LVQEY(0.011)LY(0.989)
A0A140N849	Aspartate-semialdehyde dehydrogenase	S	DAFVQGEDIVLS(1)EENEFPTQVGDASGTPHLSVGCVR
A0A140N849	Aspartate-semialdehyde dehydrogenase	Y	LVQEYLY(1)
A0A140N849	Aspartate-semialdehyde dehydrogenase	Y	LVQEYLY(1)
A0A140N850	NAD(P)H dehydrogenase (Quinone)	S	YIDDVFTEGHGT(0.039)LYAS(0.961)DGR
A0A140N850	NAD(P)H dehydrogenase (Quinone)	T	FAHSNGQLNDT(1)LT(1)EVADGTLR
A0A140N850	NAD(P)H dehydrogenase (Quinone)	T	FAHSNGQLNDT(1)LT(1)EVADGTLR
A0A140N852	Alcohol dehydrogenase zinc-binding domain protein	S	GRMS(0.88)DEPS(0.041)Y(0.038)S(0.041)PPVDIGGVMVGGTVSR
A0A140N852	Alcohol dehydrogenase zinc-binding domain protein	T	EDIT(1)DGLENAPQTFIGLLK
A0A140N852	Alcohol dehydrogenase zinc-binding domain protein	T	LEEDDVAT(1)PGEGQVLLR
A0A140N866	Uncharacterized Nudix hydrolase YfcD	S	LAS(1)T(1)EWVDIVNEENEVIAQASR
A0A140N866	Uncharacterized Nudix hydrolase YfcD	T	LAS(1)T(1)EWVDIVNEENEVIAQASR
A0A140N870	Alcohol dehydrogenase GroES domain protein	S	MKS(1)VVNDT(1)DGIVR
A0A140N870	Alcohol dehydrogenase GroES domain protein	T	MKS(1)VVNDT(1)DGIVR
A0A140N870	Alcohol dehydrogenase GroES domain protein	S	GS(0.999)FES(0.001)FAQAVR
A0A140N870	Alcohol dehydrogenase GroES domain protein	S	GS(0.004)FES(0.996)FAQAVR
A0A140N870	Alcohol dehydrogenase GroES domain protein	S	IAS(1)S(0.998)GLCGS(0.002)DLPR
A0A140N870	Alcohol dehydrogenase GroES domain protein	S	IAS(1)S(0.998)GLCGS(0.002)DLPR
A0A140N870	Alcohol dehydrogenase GroES domain protein	S	IAS(1)SGLCGS(1)DLPR
A0A140N870	Alcohol dehydrogenase GroES domain protein	S	MKS(1)VVNDT(1)DGIVR
A0A140N870	Alcohol dehydrogenase GroES domain protein	T	MKS(1)VVNDT(1)DGIVR
A0A140N870	Alcohol dehydrogenase GroES domain protein	S	GS(0.998)FES(0.002)FAQAVR
A0A140N870	Alcohol dehydrogenase GroES domain protein	S	IAS(0.996)S(0.004)GLCGS(1)DLPR
A0A140N870	Alcohol dehydrogenase GroES domain protein	S	IAS(0.995)S(0.996)GLCGS(0.009)DLPR
A0A140N870	Alcohol dehydrogenase GroES domain protein	S	IAS(0.996)S(0.004)GLCGS(1)DLPR
A0A140N870	Alcohol dehydrogenase GroES domain protein	S	KLS(1)LEPLIAHR
A0A140N870	Alcohol dehydrogenase GroES domain protein	S	MKS(1)VVNDT(1)DGIVR
A0A140N870	Alcohol dehydrogenase GroES domain protein	T	MKS(1)VVNDT(1)DGIVR
A0A140N870	Alcohol dehydrogenase GroES domain protein	Y	Y(1)DFIGSR
A0A140N874	Carbamate kinase	S	LS(0.005)LS(0.995)DAER
A0A140N874	Carbamate kinase	S	LSLS(1)DAER
A0A140N877	NiFe hydrogenase	T	T(1)GDNTLIHSHGINR
A0A140N877	NiFe hydrogenase	T	T(1)GDNTLIHSHGINR
A0A140N883	Regulatory protein GntR HTH	S	YLFAENPVVHLDTAT(0.117)S(0.842)GS(0.041)K
A0A140N883	Regulatory protein GntR HTH	T	YLFAENPVVHLDT(0.599)AT(0.599)S(0.599)GS(0.202)K
A0A140N883	Regulatory protein GntR HTH	T	YLFAENPVVHLDT(0.599)AT(0.599)S(0.599)GS(0.202)K
A0A140N883	Regulatory protein GntR HTH	S	YLFAENPVVHLDT(0.936)AT(0.086)S(0.407)GS(0.571)K
A0A140N883	Regulatory protein GntR HTH	T	IMLFNET(0.523)S(0.477)DDFEFNADR
A0A140N883	Regulatory protein GntR HTH	T	YLFAENPVVHLDT(0.936)AT(0.086)S(0.407)GS(0.571)K
A0A140N883	Regulatory protein GntR HTH	T	YLFAENPVVHLDT(0.688)AT(0.633)S(0.493)GS(0.186)K
A0A140N883	Regulatory protein GntR HTH	S	YLFAENPVVHLDT(0.301)AT(0.699)S(0.699)GS(0.301)K
A0A140N883	Regulatory protein GntR HTH	T	YLFAENPVVHLDT(0.301)AT(0.699)S(0.699)GS(0.301)K
A0A140N893	D-isomer specific 2-hydroxyacid dehydrogenase NAD-binding	S	S(1)NDVIQDDVFR
A0A140N893	D-isomer specific 2-hydroxyacid dehydrogenase NAD-binding	S	S(1)NDVIQDDVFR
A0A140N8A9	Two component transcriptional regulator, LytTR family	S	VFLQEQS(0.977)DIEIVGECS(0.023)NAVEGIGAVHK
A0A140N8A9	Two component transcriptional regulator, LytTR family	S	VFLQEQS(1)DIEIVGECSNAVEGIGAVHK
A0A140N8A9	Two component transcriptional regulator, LytTR family	S	VFLQEQS(0.999)DIEIVGECS(0.001)NAVEGIGAVHK
A0A140N8B7	Aminotransferase class V	S	S(1)DVDALVNAVDR
A0A140N8B7	Aminotransferase class V	S	S(1)DVDALVNAVDR
A0A140N8C2	Glycerol-3-phosphate transporter	Y	NDY(0.001)PDDY(0.998)NEKAEQELT(0.001)AK
A0A140N8C2	Glycerol-3-phosphate transporter	Y	NDY(0.001)PDDY(0.999)NEKAEQELTAK
A0A140N8C7	Mannose-1-phosphate guanylyltransferase	S	NCPQES(0.999)IDY(0.001)AVMEK
A0A140N8C7	Mannose-1-phosphate guanylyltransferase	S	NCPQES(1)IDYAVMEK
A0A140N8D3	UPF0176 protein YceA	T	LNTTLCIPDLT(1)E
A0A140N8D3	UPF0176 protein YceA	T	LNTTLCIPDLT(1)E
A0A140N8D3	UPF0176 protein YceA	T	LNTTLCIPDLT(1)E
A0A140N8D8	Histidinol-phosphate aminotransferase	S	S(0.498)T(0.498)VT(0.004)ITDLAR
A0A140N8D8	Histidinol-phosphate aminotransferase	T	S(0.498)T(0.498)VT(0.004)ITDLAR
A0A140N8D9	NADPH-dependent 7-cyano-7-deazaguanine reductase	S	SNS(1)DFVPSTTR
A0A140N8D9	NADPH-dependent 7-cyano-7-deazaguanine reductase	Y	DTY(1)DASLLQGVPR
A0A140N8D9	NADPH-dependent 7-cyano-7-deazaguanine reductase	S	S(0.048)NS(0.952)DFVPSTTR
A0A140N8D9	NADPH-dependent 7-cyano-7-deazaguanine reductase	Y	DT(0.014)Y(0.986)DASLLQGVPR
A0A140N8E1	Phosphoglycerate kinase	S	ADEQILDIGDAS(1)AQELAEILK
A0A140N8E1	Phosphoglycerate kinase	S	LLTTCNIPVPS(1)DVR
A0A140N8E1	Phosphoglycerate kinase	S	S(1)VNDVKADEQILDIGDASAQELAEILK
A0A140N8E1	Phosphoglycerate kinase	S	VAT(1)EFS(0.943)ET(0.056)APATLK
A0A140N8E1	Phosphoglycerate kinase	T	LT(1)VLDSLSK
A0A140N8E1	Phosphoglycerate kinase	T	VAT(1)EFS(0.943)ET(0.056)APATLK
A0A140N8E1	Phosphoglycerate kinase	S	ADEQILDIGDAS(1)AQELAEILK
A0A140N8E1	Phosphoglycerate kinase	S	VAT(1)EFS(0.876)ET(0.124)APATLK
A0A140N8E1	Phosphoglycerate kinase	S	VS(0.493)T(0.493)KLT(0.015)VLDSLSK
A0A140N8E1	Phosphoglycerate kinase	T	VAT(1)EFS(0.876)ET(0.124)APATLK
A0A140N8E1	Phosphoglycerate kinase	T	VS(0.493)T(0.493)KLT(0.015)VLDSLSK
A0A140N8E5	Histidine kinase	T	QNTLLPAT(0.833)DES(0.167)K
A0A140N8E5	Histidine kinase	T	QNTLLPAT(0.861)DES(0.139)K
A0A140N8E5	Histidine kinase	T	QNTLLPAT(0.816)DES(0.184)K
A0A140N8E6	Protein-N(Pi)-phosphohistidine--sugar phosphotransferase	S	IIVACGGAVAT(0.962)S(0.827)T(0.211)MAAEEIK
A0A140N8E6	Protein-N(Pi)-phosphohistidine--sugar phosphotransferase	T	IIVACGGAVAT(0.962)S(0.827)T(0.211)MAAEEIK
A0A140N8E8	(P)ppGpp synthetase I, SpoT/RelA	S	ATHT(0.017)DS(0.982)VS(0.001)S(0.001)EQVDNVR
A0A140N8E8	(P)ppGpp synthetase I, SpoT/RelA	S	AT(0.333)HT(0.333)DS(0.333)VSSEQVDNVR
A0A140N8E8	(P)ppGpp synthetase I, SpoT/RelA	T	AT(0.333)HT(0.333)DS(0.333)VSSEQVDNVR
A0A140N8E8	(P)ppGpp synthetase I, SpoT/RelA	T	AT(0.333)HT(0.333)DS(0.333)VSSEQVDNVR
A0A140N8E8	(P)ppGpp synthetase I, SpoT/RelA	T	DWLNPNLGYVT(0.734)T(0.207)S(0.059)R
A0A140N8E8	(P)ppGpp synthetase I, SpoT/RelA	T	DWLNPNLGYVT(0.713)T(0.143)S(0.143)R
A0A140N8F5	Transcription activator effector binding	S	FDICGS(0.001)VS(0.999)EPIPDNR
A0A140N8F5	Transcription activator effector binding	S	FDICGS(0.006)VS(0.994)EPIPDNR
A0A140N8F5	Transcription activator effector binding	S	Y(0.031)GVS(0.969)NGELT(1)GGR
A0A140N8F5	Transcription activator effector binding	T	Y(0.031)GVS(0.969)NGELT(1)GGR
A0A140N8G5	4-aminobutyrate aminotransferase	S	ILQDALS(1)D
A0A140N8G5	4-aminobutyrate aminotransferase	S	LFKS(1)DIEAK
A0A140N8G5	4-aminobutyrate aminotransferase	S	ILQDALS(1)D
A0A140N8G5	4-aminobutyrate aminotransferase	S	LFKS(1)DIEAK
A0A140N8G7	Deferrochelatase/peroxidase	S	QTGAPLGMQHEHDVPDYAS(1)DPEGK
A0A140N8H0	Sulfate adenylyltransferase subunit 1	S	QIYEDQLS(0.884)S(0.115)LHNDS(0.001)K
A0A140N8H0	Sulfate adenylyltransferase subunit 1	S	QIYEDQLS(0.493)S(0.493)LHNDS(0.014)KR
A0A140N8H0	Sulfate adenylyltransferase subunit 1	S	QIYEDQLS(0.87)S(0.13)LHNDSK
A0A140N8H0	Sulfate adenylyltransferase subunit 1	S	QIYEDQLS(0.42)S(0.579)LHNDS(0.001)K
A0A140N8H0	Sulfate adenylyltransferase subunit 1	T	YQVDINNLT(1)QR
A0A140N8H7	RNA polymerase sigma factor RpoS	S	ALVEEEPS(1)DNDLAEEELLSQGATQR
A0A140N8H7	RNA polymerase sigma factor RpoS	S	ALVEEEPS(1)DNDLAEEELLS(0.999)QGAT(0.001)QR
A0A140N8H7	RNA polymerase sigma factor RpoS	S	ITSVDTPLGGDS(1)EK
A0A140N8H7	RNA polymerase sigma factor RpoS	T	ALLDILADEKENGPEDT(0.815)T(0.185)QDDDMK
A0A140N8H7	RNA polymerase sigma factor RpoS	S	ALVEEEPS(1)DNDLAEEELLSQGATQR
A0A140N8H7	RNA polymerase sigma factor RpoS	S	ITS(0.001)VDT(0.999)PLGGDS(1)EK
A0A140N8H7	RNA polymerase sigma factor RpoS	S	LDHEPS(1)AEEIAEQLDKPVDDVSR
A0A140N8H7	RNA polymerase sigma factor RpoS	T	ALLDILADEKENGPEDT(0.831)T(0.169)QDDDMK
A0A140N8H7	RNA polymerase sigma factor RpoS	T	ITS(0.001)VDT(0.999)PLGGDS(1)EK
A0A140N8H7	RNA polymerase sigma factor RpoS	S	ALVEEEPS(1)DNDLAEEELLSQGATQR
A0A140N8H7	RNA polymerase sigma factor RpoS	S	IT(0.005)S(0.44)VDT(0.558)PLGGDS(0.998)EK
A0A140N8H7	RNA polymerase sigma factor RpoS	T	IT(0.005)S(0.44)VDT(0.558)PLGGDS(0.998)EK
A0A140N8I1	Ketose-bisphosphate aldolase	S	DAVSVPLVLHGAS(0.5)GIS(0.5)DADIK
A0A140N8I1	Ketose-bisphosphate aldolase	S	DAVSVPLVLHGAS(0.5)GIS(0.5)DADIK
A0A140N8I2	Transcriptional regulator, DeoR family	S	AHGFAVSLDS(1)DDVETR
A0A140N8I2	Transcriptional regulator, DeoR family	S	AHGFAVSLDS(1)DDVETR
A0A140N8I2	Transcriptional regulator, DeoR family	T	ECEAIVLT(0.961)DS(0.02)S(0.02)K
A0A140N8I2	Transcriptional regulator, DeoR family	S	AHGFAVSLDS(1)DDVETR
A0A140N8J0	PTS system, fructose subfamily, IIC subunit	S	NVWLGDIS(1)R
A0A140N8J1	DNA topoisomerase 3	S	KSPPADEVGS(1)GAIA
A0A140N8J1	DNA topoisomerase 3	S	LIT(0.618)Y(0.764)PRS(0.618)DCR
A0A140N8J1	DNA topoisomerase 3	T	LIT(0.618)Y(0.764)PRS(0.618)DCR
A0A140N8J1	DNA topoisomerase 3	Y	LIT(0.618)Y(0.764)PRS(0.618)DCR
A0A140N8J1	DNA topoisomerase 3	S	KS(0.015)PPADEVGS(0.985)GAIA
A0A140N8J1	DNA topoisomerase 3	S	S(0.333)S(0.333)AINLT(0.333)ENEAK
A0A140N8J1	DNA topoisomerase 3	S	S(0.333)S(0.333)AINLT(0.333)ENEAK
A0A140N8J1	DNA topoisomerase 3	T	S(0.333)S(0.333)AINLT(0.333)ENEAK
A0A140N8J1	DNA topoisomerase 3	S	KSPPADEVGS(1)GAIA
A0A140N8J7	dTDP-4-dehydrorhamnose reductase	S	AES(1)EPEFAQLLNATSVEAIAK
A0A140N8J7	dTDP-4-dehydrorhamnose reductase	T	IRPDVIVNAAAHT(1)AVDKAES(0.999)EPEFAQLLNATSVEAIAK
A0A140N8J7	dTDP-4-dehydrorhamnose reductase	S	AES(1)EPEFAQLLNATSVEAIAK
A0A140N8L0	FAD-dependent pyridine nucleotide-disulphide oxidoreductase	S	EAAEAIHHYLEGACS(1)C
A0A140N8L0	FAD-dependent pyridine nucleotide-disulphide oxidoreductase	S	EAAEAIHHYLEGACS(1)C
A0A140N8L0	FAD-dependent pyridine nucleotide-disulphide oxidoreductase	S	EELDEFPAS(0.998)EKEFT(0.001)S(0.001)AR
A0A140N8L0	FAD-dependent pyridine nucleotide-disulphide oxidoreductase	S	EAAEAIHHYLEGACS(1)C
A0A140N8L0	FAD-dependent pyridine nucleotide-disulphide oxidoreductase	S	EELDEFPAS(0.89)EKEFT(0.05)S(0.06)AR
A0A140N8L0	FAD-dependent pyridine nucleotide-disulphide oxidoreductase	T	CLLCHDAPCS(0.002)QACPAQT(0.998)DPGK
A0A140N8L2	Sulfurtransferase	T	EIET(0.965)DT(0.035)EGYLK
A0A140N8L2	Sulfurtransferase	T	EIET(0.999)DT(0.001)EGYLK
A0A140N8L2	Sulfurtransferase	T	EIET(0.012)DT(0.988)EGYLK
A0A140N8L2	Sulfurtransferase	T	EIET(0.999)DT(0.001)EGYLK
A0A140N8L2	Sulfurtransferase	T	EIET(0.907)DT(0.972)EGY(0.122)LK
A0A140N8L5	Probable Fe(2+)-trafficking protein	Y	EVHIEGY(1)TPEDKK
A0A140N8L5	Probable Fe(2+)-trafficking protein	S	S(0.5)RT(0.5)IFCT(0.001)FLQR
A0A140N8L5	Probable Fe(2+)-trafficking protein	T	EVHIEGY(0.001)T(0.999)PEDKK
A0A140N8L5	Probable Fe(2+)-trafficking protein	T	S(0.5)RT(0.5)IFCT(0.001)FLQR
A0A140N8L5	Probable Fe(2+)-trafficking protein	Y	EVHIEGY(0.94)T(0.06)PEDKK
A0A140N8L8	Imidazole glycerol phosphate synthase subunit HisH	S	S(0.5)EES(0.5)NGIDLLGIIDEDVPK
A0A140N8L8	Imidazole glycerol phosphate synthase subunit HisH	S	S(0.5)EES(0.5)NGIDLLGIIDEDVPK
A0A140N8M4	Uncharacterized protein	T	DGFLLT(0.51)MT(0.473)DDEGNIHELGT(0.009)NT(0.009)FGLISTQSEEEIR
A0A140N8M4	Uncharacterized protein	T	DGFLLT(0.004)MT(0.996)DDEGNIHELGTNTFGLISTQSEEEIR
A0A140N8M4	Uncharacterized protein	T	DGFLLT(0.25)MT(0.25)DDEGNIHELGT(0.25)NT(0.25)FGLIS(0.002)TQSEEEIR
A0A140N8M4	Uncharacterized protein	T	DGFLLT(0.25)MT(0.25)DDEGNIHELGT(0.25)NT(0.25)FGLIS(0.002)TQSEEEIR
A0A140N8M8	Exodeoxyribonuclease I	S	VVAIFAEAEPFTPSDNVDAQLYNGFFS(1)DADR
A0A140N8M8	Exodeoxyribonuclease I	T	LY(0.005)T(0.498)AKT(0.498)DLGDNAAVPVK
A0A140N8M8	Exodeoxyribonuclease I	T	LY(0.005)T(0.498)AKT(0.498)DLGDNAAVPVK
A0A140N8N0	S-ribosylhomocysteine lyase	S	INS(1)NEELALPK
A0A140N8N0	S-ribosylhomocysteine lyase	S	INS(1)NEELALPK
A0A140N8N2	Ferritin	S	SGEGLYFIDKELS(0.813)T(0.147)LDT(0.039)QN
A0A140N8N2	Ferritin	S	INT(0.053)VES(0.241)PFAEY(0.223)S(0.241)S(0.241)LDELFQETYK
A0A140N8N2	Ferritin	S	INT(0.053)VES(0.241)PFAEY(0.223)S(0.241)S(0.241)LDELFQETYK
A0A140N8N2	Ferritin	S	INT(0.053)VES(0.241)PFAEY(0.223)S(0.241)S(0.241)LDELFQETYK
A0A140N8N2	Ferritin	S	S(1)GEGLY(1)FIDK
A0A140N8N2	Ferritin	T	ELS(0.384)T(0.616)LDTQN
A0A140N8N2	Ferritin	T	LFDYLT(0.997)DT(0.003)GNLPR
A0A140N8N2	Ferritin	Y	LFDY(1)LT(0.981)DT(0.019)GNLPR
A0A140N8N2	Ferritin	Y	S(1)GEGLY(1)FIDK
A0A140N8N2	Ferritin	S	SGEGLYFIDKELS(0.857)T(0.142)LDTQN
A0A140N8N2	Ferritin	S	S(1)GEGLY(1)FIDK
A0A140N8N2	Ferritin	T	ELS(0.39)T(0.61)LDTQN
A0A140N8N2	Ferritin	T	SGEGLYFIDKELS(0.001)T(0.001)LDT(0.998)QN
A0A140N8N2	Ferritin	T	LFDYLT(0.956)DT(0.044)GNLPR
A0A140N8N2	Ferritin	Y	LFDY(1)LT(0.852)DT(0.148)GNLPR
A0A140N8N2	Ferritin	Y	S(1)GEGLY(1)FIDK
A0A140N8P0	RecBCD enzyme subunit RecC	S	DS(0.001)ENAGQLFNS(0.999)DGEQDVGNPLLASWGK
A0A140N8P0	RecBCD enzyme subunit RecC	S	DSENAGQLFNS(1)DGEQDVGNPLLASWGK
A0A140N8P0	RecBCD enzyme subunit RecC	S	DS(0.052)ENAGQLFNS(0.948)DGEQDVGNPLLASWGK
A0A140N8Q0	Protein-glutamate methylesterase/protein-glutamine glutaminase	S	IS(1)AGQAIR
A0A140N8Q5	Putative PTS IIA-like nitrogen-regulatory protein PtsN	S	S(0.5)S(0.5)AIY(0.001)LLRPTNK
A0A140N8Q5	Putative PTS IIA-like nitrogen-regulatory protein PtsN	S	S(0.5)S(0.5)AIY(0.001)LLRPTNK
A0A140N8Q5	Putative PTS IIA-like nitrogen-regulatory protein PtsN	S	YVLDS(1)DE
A0A140N8Q5	Putative PTS IIA-like nitrogen-regulatory protein PtsN	S	S(0.5)S(0.5)AIYLLRPTNK
A0A140N8Q5	Putative PTS IIA-like nitrogen-regulatory protein PtsN	S	S(0.5)S(0.5)AIYLLRPTNK
A0A140N8Q5	Putative PTS IIA-like nitrogen-regulatory protein PtsN	S	YVLDS(1)DE
A0A140N8Q5	Putative PTS IIA-like nitrogen-regulatory protein PtsN	S	YVLDS(1)DE
A0A140N8Q5	Putative PTS IIA-like nitrogen-regulatory protein PtsN	S	S(0.5)S(0.5)AIYLLRPTNK
A0A140N8Q5	Putative PTS IIA-like nitrogen-regulatory protein PtsN	S	S(0.5)S(0.5)AIYLLRPTNK
A0A140N8Q5	Putative PTS IIA-like nitrogen-regulatory protein PtsN	T	EYFT(1)KYVLDS(1)DE
A0A140N8Q6	2-dehydro-3-deoxyphosphooctonate aldolase	S	DPFGAAS(1)GGR
A0A140N8Q6	2-dehydro-3-deoxyphosphooctonate aldolase	S	GFEELDT(0.263)S(0.737)K
A0A140N8Q6	2-dehydro-3-deoxyphosphooctonate aldolase	S	GFEELDT(0.164)S(0.836)K
A0A140N8R1	Two component transcriptional regulator, winged helix family	T	T(1)ELPIDENTPR
A0A140N8R1	Two component transcriptional regulator, winged helix family	T	T(1)ELPIDENTPR
A0A140N8R4	Cell division protein ZapA	S	S(1)AQPVDIQIFGR
A0A140N8R4	Cell division protein ZapA	S	S(1)AQPVDIQIFGR
A0A140N8R5	AMP nucleosidase	T	NCSLAVLNS(0.002)GS(0.252)LT(0.669)DNS(0.077)K
A0A140N8R5	AMP nucleosidase	T	NCSLAVLNS(0.188)GS(0.231)LT(0.557)DNS(0.024)K
A0A140N8R5	AMP nucleosidase	S	NCSLAVLNS(0.022)GS(0.592)LT(0.348)DNS(0.037)K
A0A140N8S2	4Fe-4S ferredoxin iron-sulfur binding domain protein	T	LS(0.001)IAHIPVT(0.624)DNDNET(0.372)QY(0.003)HFFR
A0A140N8S5	Protein GrpE	S	TPEGQAPEEIIMDQHEEIEAVEPEAS(1)AEQVDPR
A0A140N8S5	Protein GrpE	S	TPEGQAPEEIIMDQHEEIEAVEPEAS(1)AEQVDPR
A0A140N8S7	Cytidylate kinase	T	T(1)AIAPVITIDGPSGAGK
A0A140N8S8	Lysine--tRNA ligase	S	S(1)EQHAQGADAVVDLNNELK
A0A140N8S8	Lysine--tRNA ligase	T	DAGDDEAMFY(0.002)DEDY(0.009)VT(0.989)ALEHGLPPTAGLGIGIDR
A0A140N8S8	Lysine--tRNA ligase	S	S(1)EQHAQGADAVVDLNNELK
A0A140N8S8	Lysine--tRNA ligase	S	YLDLIS(0.971)NDES(0.029)R
A0A140N8S8	Lysine--tRNA ligase	T	DAGDDEAMFYDEDY(0.002)VT(0.998)ALEHGLPPTAGLGIGIDR
A0A140N8S8	Lysine--tRNA ligase	S	S(1)EQHAQGADAVVDLNNELK
A0A140N8S8	Lysine--tRNA ligase	S	YLDLIS(0.717)NDES(0.282)R
A0A140N8T5	Transcriptional regulator, RpiR family	S	QLLNLS(1)DDR
A0A140N8T5	Transcriptional regulator, RpiR family	S	NVNEDDS(0.999)VES(0.001)YTGK
A0A140N8T5	Transcriptional regulator, RpiR family	S	QLLNLS(1)DDR
A0A140N8T5	Transcriptional regulator, RpiR family	S	NVNEDDS(0.981)VES(0.016)YT(0.002)GK
A0A140N8T5	Transcriptional regulator, RpiR family	S	QLLNLS(1)DDR
A0A140N8U1	Na(+)/H(+) antiporter NhaB	S	LLLS(1)IRS(1)K
A0A140N8U1	Na(+)/H(+) antiporter NhaB	S	LLLS(1)IRS(1)K
A0A140N8U1	Na(+)/H(+) antiporter NhaB	T	T(0.01)EDT(0.99)DLQDDSHIDK
A0A140N8U1	Na(+)/H(+) antiporter NhaB	T	TEDT(1)DLQDDSHIDKHYK
A0A140N8U1	Na(+)/H(+) antiporter NhaB	T	T(0.002)EDT(0.996)DLQDDS(0.002)HIDKHYK
A0A140N8U6	Phospho-2-dehydro-3-deoxyheptonate aldolase	T	EIHQDLNGQLT(1)AR
A0A140N8U6	Phospho-2-dehydro-3-deoxyheptonate aldolase	T	EIHQDLNGQLT(1)AR
A0A140N8U7	DNA translocase FtsK	S	GVAADPDDVLFS(1)GNR
A0A140N8U7	DNA translocase FtsK	S	GVAADPDDVLFS(1)GNR
A0A140N8U7	DNA translocase FtsK	S	GVAADPDDVLFS(1)GNR
A0A140N8U7	DNA translocase FtsK	S	NQY(0.021)DS(0.931)GDQY(0.048)NDDEIDAMQQDELAR
A0A140N8V0	dTDP-glucose 4,6-dehydratase	S	LTYAGNLESLAEIS(0.846)DS(0.154)ER
A0A140N8V0	dTDP-glucose 4,6-dehydratase	S	NYWS(1)GLDDEK
A0A140N8V0	dTDP-glucose 4,6-dehydratase	Y	SGAYQSWIEQNY(1)EGRQ
A0A140N8V0	dTDP-glucose 4,6-dehydratase	S	LTYAGNLESLAEIS(0.966)DS(0.034)ER
A0A140N8V0	dTDP-glucose 4,6-dehydratase	S	NYWS(1)GLDDEK
A0A140N8V2	Cell division inhibitor MinD	S	T(0.214)T(0.242)S(0.785)S(0.758)AAIATGLAQK
A0A140N8V2	Cell division inhibitor MinD	S	T(0.214)T(0.242)S(0.785)S(0.758)AAIATGLAQK
A0A140N8V2	Cell division inhibitor MinD	S	IIVVT(1)S(1)GKGGVGK
A0A140N8V2	Cell division inhibitor MinD	S	T(0.499)T(0.499)S(0.499)S(0.499)AAIAT(0.003)GLAQK
A0A140N8V2	Cell division inhibitor MinD	S	T(0.499)T(0.499)S(0.499)S(0.499)AAIAT(0.003)GLAQK
A0A140N8V2	Cell division inhibitor MinD	T	IIVVT(1)S(1)GKGGVGK
A0A140N8V2	Cell division inhibitor MinD	T	T(0.499)T(0.499)S(0.499)S(0.499)AAIAT(0.003)GLAQK
A0A140N8V2	Cell division inhibitor MinD	T	T(0.499)T(0.499)S(0.499)S(0.499)AAIAT(0.003)GLAQK
A0A140N8V7	Trehalose 6-phosphate phosphatase	S	ENNRS(1)DDYESFSR
A0A140N8V7	Trehalose 6-phosphate phosphatase	T	T(1)EPLT(0.961)ET(0.033)PELS(0.006)AK
A0A140N8V7	Trehalose 6-phosphate phosphatase	T	T(1)EPLT(0.961)ET(0.033)PELS(0.006)AK
A0A140N8V7	Trehalose 6-phosphate phosphatase	T	MT(1)EPLT(0.803)ET(0.169)PELS(0.028)AK
A0A140N8V7	Trehalose 6-phosphate phosphatase	T	MT(1)EPLT(0.803)ET(0.169)PELS(0.028)AK
A0A140N8V8	Glycosyl transferase group 1	Y	S(0.032)S(0.032)IHQY(0.935)DCEPFFFSVGALHEDK
A0A140N8V8	Glycosyl transferase group 1	Y	S(0.271)S(0.271)IHQY(0.458)DCEPFFFSVGALHEDK
A0A140N8V9	Adenylyl-sulfate kinase	S	HGLCS(1)DLGFS(1)DADRKENIR
A0A140N8V9	Adenylyl-sulfate kinase	S	HGLCS(1)DLGFS(1)DADRKENIR
A0A140N8V9	Adenylyl-sulfate kinase	S	HGLCS(1)DLGFS(1)DADR
A0A140N8V9	Adenylyl-sulfate kinase	S	HGLCS(1)DLGFS(1)DADR
A0A140N8W2	Diguanylate phosphodiesterase	S	NEDS(0.988)PS(0.012)AIAVGQR
A0A140N8W2	Diguanylate phosphodiesterase	S	NEDS(0.089)PS(0.911)AIAVGQR
A0A140N8W5	1-(5-phosphoribosyl)-5-[(5-phosphoribosylamino)methylideneamino] imidazole-4-carboxamide isomerase	S	S(1)EEDVAALLEAGVAR
A0A140N8W5	1-(5-phosphoribosyl)-5-[(5-phosphoribosylamino)methylideneamino] imidazole-4-carboxamide isomerase	S	S(1)EEDVAALLEAGVAR
A0A140N8X2	Two component transcriptional regulator, winged helix family	S	VEVLS(0.995)AGADDY(0.003)VT(0.002)KPFHIEEVMAR
A0A140N8X3	GTPase Era	T	KHLPEATHHFPEDYIT(1)DR
A0A140N8X3	GTPase Era	T	KHLPEATHHFPEDYIT(1)DR
A0A140N8X3	GTPase Era	T	HLPEATHHFPEDY(0.002)IT(0.998)DR
A0A140N8X6	Transcriptional regulator, NifA subfamily, Fis Family	S	QHPAHEQS(1)EVDEAGTLTER
A0A140N8X8	Uncharacterized protein	S	FHPWSIEEIVASEQS(1)A
A0A140N8X8	Uncharacterized protein	S	ANWQSIDELQDIAS(1)DLPR
A0A140N8X8	Uncharacterized protein	S	FHPWSIEEIVAS(1)EQS(1)A
A0A140N8X8	Uncharacterized protein	S	FHPWSIEEIVAS(1)EQS(1)A
A0A140N8X8	Uncharacterized protein	T	LPNPTLAVT(1)DGK
A0A140N8X8	Uncharacterized protein	S	FHPWSIEEIVAS(1)EQS(1)A
A0A140N8X8	Uncharacterized protein	S	FHPWSIEEIVAS(1)EQS(1)A
A0A140N8X8	Uncharacterized protein	T	LPNPTLAVT(1)DGK
A0A140N8Y0	Fumarate hydratase class I	S	PAHQQQVADILRDPEAS(1)ENDKYVALQFLR
A0A140N8Y0	Fumarate hydratase class I	S	TPEGYAS(0.968)GS(0.03)LGPT(0.001)T(0.001)AGR
A0A140N8Y0	Fumarate hydratase class I	S	DDTEYYLLT(0.003)S(0.003)EHVS(0.087)VS(0.907)EFEGQEILK
A0A140N8Y0	Fumarate hydratase class I	S	TPEGYAS(0.988)GS(0.012)LGPTTAGR
A0A140N8Y0	Fumarate hydratase class I	Y	T(0.001)PEGY(0.994)AS(0.839)GS(0.156)LGPT(0.005)T(0.005)AGR
A0A140N8Y0	Fumarate hydratase class I	S	DPEAS(1)ENDKYVALQFLR
A0A140N8Y0	Fumarate hydratase class I	S	TPEGYAS(0.995)GS(0.005)LGPTTAGR
A0A140N8Y0	Fumarate hydratase class I	S	TPEGY(0.004)AS(0.954)GS(0.964)LGPT(0.041)T(0.036)AGR
A0A140N8Y0	Fumarate hydratase class I	T	T(0.312)PEGY(0.063)AS(0.312)GS(0.312)LGPTTAGR
A0A140N8Y0	Fumarate hydratase class I	T	TPEGY(0.144)AS(0.785)GS(0.075)LGPT(0.324)T(0.673)AGR
A0A140N8Y0	Fumarate hydratase class I	T	Y(0.5)Y(0.5)DELPT(0.999)EGNEHGQAFR
A0A140N8Y0	Fumarate hydratase class I	Y	TPEGY(0.999)AS(0.77)GS(0.229)LGPT(0.002)TAGR
A0A140N8Y0	Fumarate hydratase class I	Y	Y(0.5)Y(0.5)DELPT(0.999)EGNEHGQAFR
A0A140N8Y0	Fumarate hydratase class I	Y	Y(0.5)Y(0.5)DELPT(0.999)EGNEHGQAFR
A0A140N8Y0	Fumarate hydratase class I	S	DPEAS(1)ENDKYVALQFLR
A0A140N8Y1	Nicotinate-nucleotide--dimethylbenzimidazole phosphoribosyltransferase	T	DPEEVVGIGANLPT(1)DK
A0A140N8Y8	NAD(P) transhydrogenase subunit beta	T	SFISVIAGGFGT(0.001)DGS(0.046)S(0.186)T(0.767)GDDQEVGEHR
A0A140N8Y8	NAD(P) transhydrogenase subunit beta	T	SFISVIAGGFGT(0.001)DGS(0.134)S(0.134)T(0.73)GDDQEVGEHR
A0A140N8Z4	Protein MtfA	S	LHHANDT(1)DSFS(0.997)AT(0.003)NVH
A0A140N8Z4	Protein MtfA	T	LHHANDT(1)DSFS(0.997)AT(0.003)NVH
A0A140N8Z4	Protein MtfA	S	LHHANDT(0.94)DS(0.652)FS(0.652)AT(0.756)NVH
A0A140N8Z4	Protein MtfA	S	LHHANDT(0.973)DS(0.027)FS(1)AT(1)NVH
A0A140N8Z4	Protein MtfA	T	LHHANDT(0.992)DS(0.007)FSATNVH
A0A140N8Z4	Protein MtfA	T	LHHANDT(0.973)DS(0.027)FS(1)AT(1)NVH
A0A140N8Z4	Protein MtfA	S	LHHANDT(0.999)DS(0.998)FS(0.987)AT(0.016)NVH
A0A140N8Z4	Protein MtfA	S	LHHANDT(0.766)DS(0.235)FS(0.999)AT(1)NVH
A0A140N8Z4	Protein MtfA	T	LHHANDT(0.999)DS(0.998)FS(0.987)AT(0.016)NVH
A0A140N8Z4	Protein MtfA	T	LHHANDT(0.766)DS(0.235)FS(0.999)AT(1)NVH
A0A140N913	3-oxoacyl-[acyl-carrier-protein] synthase 3	S	MVDT(1)S(1)DEWIVTR
A0A140N913	3-oxoacyl-[acyl-carrier-protein] synthase 3	T	MVDT(1)S(1)DEWIVTR
A0A140N913	3-oxoacyl-[acyl-carrier-protein] synthase 3	S	MVDT(1)S(0.999)DEWIVT(0.001)R
A0A140N913	3-oxoacyl-[acyl-carrier-protein] synthase 3	T	MVDT(1)S(0.999)DEWIVT(0.001)R
A0A140N914	Putative NAD(P)H nitroreductase	S	FSAVLEQGAIAAGS(1)DDK
A0A140N914	Putative NAD(P)H nitroreductase	S	FSAVLEQGAIAAGS(1)DDK
A0A140N916	Uncharacterized protein	S	GYDS(1)GAYYVK
A0A140N916	Uncharacterized protein	Y	GY(1)DSGAYYVK
A0A140N916	Uncharacterized protein	S	GYDS(1)GAYYVK
A0A140N916	Uncharacterized protein	Y	ILGY(1)DVDT(0.2)Y(0.8)NLVK
A0A140N916	Uncharacterized protein	Y	ILGY(1)DVDT(0.2)Y(0.8)NLVK
A0A140N916	Uncharacterized protein	S	GY(0.001)DS(0.994)GAY(0.005)Y(0.001)VK
A0A140N919	T	Y	MEIY(1)ENENDQVEAVKR
A0A140N919	T	S	GEALLS(1)KGDKQGAR
A0A140N919	T	Y	MEIY(1)ENENDQVEAVK
A0A140N921	Flavodoxin/nitric oxide synthase	S	ATVFEDPELS(1)DWLPYQDK
A0A140N923	Iron-sulfur cluster assembly scaffold protein IscU	S	AY(1)S(1)EKVIDHYENPR
A0A140N923	Iron-sulfur cluster assembly scaffold protein IscU	Y	AY(1)S(1)EKVIDHYENPR
A0A140N923	Iron-sulfur cluster assembly scaffold protein IscU	S	NVGS(0.984)FDNNDENVGS(0.016)GMVGAPACGDVMK
A0A140N923	Iron-sulfur cluster assembly scaffold protein IscU	T	S(0.032)LDEAQAIKNT(0.968)DIAEELELPPVK
A0A140N928	Glucose sorbosone dehydrogenase	S	LSDDLS(1)KVT(1)DFR
A0A140N928	Glucose sorbosone dehydrogenase	T	LSDDLS(1)KVT(1)DFR
A0A140N932	CTP synthase	S	S(1)EKS(1)DLGGTMR
A0A140N932	CTP synthase	S	SEKS(1)DLGGTMR
A0A140N932	CTP synthase	S	DENGNVEVRS(1)EKS(0.996)DLGGT(0.004)MR
A0A140N932	CTP synthase	S	SEKS(1)DLGGTMR
A0A140N932	CTP synthase	S	HVANMENANS(1)T(1)EFVPDCK
A0A140N932	CTP synthase	T	HVANMENANS(1)T(1)EFVPDCK
A0A140N932	CTP synthase	S	DENGNVEVRS(1)EKS(0.98)DLGGT(0.02)MR
A0A140N932	CTP synthase	S	SEKS(1)DLGGTMR
A0A140N932	CTP synthase	S	HVANMENANS(1)T(1)EFVPDCK
A0A140N932	CTP synthase	T	HVANMENANS(1)T(1)EFVPDCK
A0A140N937	Transcriptional regulator, GntR family	S	DIVHCLIAPGTPLS(1)EK
A0A140N937	Transcriptional regulator, GntR family	S	DIVHCLIAPGT(0.001)PLS(0.999)EK
A0A140N941	Molybdopterin synthase sulfurylase MoeB	S	AELS(1)DQEMLR
A0A140N941	Molybdopterin synthase sulfurylase MoeB	S	AELS(1)DQEMLR
A0A140N941	Molybdopterin synthase sulfurylase MoeB	S	AELS(1)DQEMLR
A0A140N942	GTPase Der	T	GKIT(1)DAVEK
A0A140N942	GTPase Der	T	EKPT(0.499)FLVANKT(0.499)DGLDPDQAVVDFY(0.001)S(0.001)LGLGEIYPIAASHGR
A0A140N942	GTPase Der	T	EKPT(0.499)FLVANKT(0.499)DGLDPDQAVVDFY(0.001)S(0.001)LGLGEIYPIAASHGR
A0A140N942	GTPase Der	T	VVVY(1)DMPGT(0.854)T(0.147)R
A0A140N942	GTPase Der	Y	VVVY(1)DMPGT(0.854)T(0.147)R
A0A140N946	Uncharacterized protein	S	IES(1)GDFPVNEYR
A0A140N946	Uncharacterized protein	S	IES(1)GDFPVNEYR
A0A140N949	Transcriptional regulator, AraC family	S	FLHPLNHY(1)NS(1)
A0A140N949	Transcriptional regulator, AraC family	Y	FLHPLNHY(1)NS(1)
A0A140N949	Transcriptional regulator, AraC family	S	FLHPLNHY(1)NS(1)
A0A140N949	Transcriptional regulator, AraC family	Y	FLHPLNHY(1)NS(1)
A0A140N953	YecA family protein	S	TGPLNES(1)ELEWLDDILTK
A0A140N953	YecA family protein	T	MKT(1)GPLNES(1)ELEWLDDILTK
A0A140N953	YecA family protein	S	T(0.127)GPLNES(0.873)ELEWLDDILTK
A0A140N958	Uncharacterized protein	S	NS(0.834)S(0.164)GGPS(0.002)MGGPGFR
A0A140N958	Uncharacterized protein	S	NS(0.431)S(0.568)GGPSMGGPGFR
A0A140N958	Uncharacterized protein	S	NS(0.419)S(0.581)GGPSMGGPGFR
A0A140N980	Phospholipase/Carboxylesterase	S	HYFDEALS(1)GGKPGDDDVIEMM
A0A140N980	Phospholipase/Carboxylesterase	S	HYFDEALS(1)GGKPGDDDVIEMM
A0A140N989	ATP-dependent RNA helicase SrmB	T	RKPSGTGVPPQT(0.827)T(0.173)EE
A0A140N989	ATP-dependent RNA helicase SrmB	T	RKPS(0.001)GT(0.001)GVPPQT(0.499)T(0.499)EE
A0A140N989	ATP-dependent RNA helicase SrmB	S	DVLGS(0.94)APT(0.03)GT(0.03)GK
A0A140N989	ATP-dependent RNA helicase SrmB	S	TVT(0.002)T(0.018)FS(0.98)ELELDESLLEALQDK
A0A140N989	ATP-dependent RNA helicase SrmB	T	KPSGTGVPPQT(0.902)T(0.098)EE
A0A140N989	ATP-dependent RNA helicase SrmB	T	RKPS(0.001)GT(0.001)GVPPQT(0.468)T(0.53)EE
A0A140N989	ATP-dependent RNA helicase SrmB	T	T(0.314)VT(0.314)T(0.314)FS(0.059)ELELDESLLEALQDK
A0A140N989	ATP-dependent RNA helicase SrmB	T	T(0.314)VT(0.314)T(0.314)FS(0.059)ELELDESLLEALQDK
A0A140N989	ATP-dependent RNA helicase SrmB	T	T(0.314)VT(0.314)T(0.314)FS(0.059)ELELDESLLEALQDK
A0A140N989	ATP-dependent RNA helicase SrmB	S	DVLGS(0.911)APT(0.045)GT(0.045)GK
A0A140N989	ATP-dependent RNA helicase SrmB	T	RKPSGTGVPPQT(0.78)T(0.22)EE
A0A140N989	ATP-dependent RNA helicase SrmB	T	KPSGTGVPPQT(0.5)T(0.5)EE
A0A140N9A4	PTS system, glucose subfamily, IIA subunit	S	SLVS(1)DDKK
A0A140N9A4	PTS system, glucose subfamily, IIA subunit	S	DTGTIEIIAPLS(1)GEIVNIEDVPDVVFAEK
A0A140N9A4	PTS system, glucose subfamily, IIA subunit	S	LS(0.823)GS(0.173)VT(0.004)VGETPVIR
A0A140N9A4	PTS system, glucose subfamily, IIA subunit	S	LS(0.148)GS(0.851)VT(0.001)VGETPVIR
A0A140N9A4	PTS system, glucose subfamily, IIA subunit	S	SLVS(1)DDKK
A0A140N9A4	PTS system, glucose subfamily, IIA subunit	S	DT(0.002)GT(0.002)IEIIAPLS(0.996)GEIVNIEDVPDVVFAEK
A0A140N9A4	PTS system, glucose subfamily, IIA subunit	S	LS(0.05)GS(0.95)VTVGETPVIR
A0A140N9A4	PTS system, glucose subfamily, IIA subunit	S	SLVS(1)DDKK
A0A140N9A7	Translational regulator CsrA	S	IQAEKS(1)QQS(0.915)S(0.085)Y
A0A140N9A7	Translational regulator CsrA	S	IQAEKS(1)QQS(0.935)S(0.064)Y
A0A140N9A7	Translational regulator CsrA	S	IQAEKS(0.078)QQS(0.461)S(0.461)Y
A0A140N9A7	Translational regulator CsrA	S	EVS(0.999)VHREEIY(0.001)QR
A0A140N9A7	Translational regulator CsrA	S	IQAEKS(1)QQS(0.892)S(0.108)Y
A0A140N9A7	Translational regulator CsrA	S	IQAEKS(1)QQS(0.892)S(0.108)Y
A0A140N9A7	Translational regulator CsrA	S	IQAEKS(1)QQS(0.912)S(0.088)Y
A0A140N9A7	Translational regulator CsrA	S	IQAEKS(1)QQS(0.912)S(0.088)Y
A0A140N9A8	Oxygen-dependent coproporphyrinogen-III oxidase	S	DGSPEAALS(1)EFIK
A0A140N9A8	Oxygen-dependent coproporphyrinogen-III oxidase	S	DGSPEAALS(1)EFIK
A0A140N9A9	Peptidase M23	T	T(0.938)Y(0.063)DRT(0.998)AANGFK
A0A140N9A9	Peptidase M23	T	T(0.938)Y(0.063)DRT(0.998)AANGFK
A0A140N9A9	Peptidase M23	T	T(0.957)Y(0.053)DRT(0.99)AANGFK
A0A140N9A9	Peptidase M23	T	T(0.957)Y(0.053)DRT(0.99)AANGFK
A0A140N9B5	ROK family protein	S	VVNIDDES(0.5)QT(0.5)R
A0A140N9B5	ROK family protein	T	VVNIDDES(0.5)QT(0.5)R
A0A140N9B6	Succinylornithine transaminase	S	FAAACEHFVS(0.419)RGS(0.291)S(0.291)
A0A140N9B6	Succinylornithine transaminase	S	FAAACEHFVS(0.333)RGS(0.333)S(0.333)
A0A140N9B6	Succinylornithine transaminase	S	FAAACEHFVS(0.001)RGS(0.078)S(0.922)
A0A140N9B6	Succinylornithine transaminase	S	FAPALNVS(1)EEEVTTGLDR
A0A140N9B6	Succinylornithine transaminase	S	FAAACEHFVS(0.333)RGS(0.333)S(0.333)
A0A140N9B6	Succinylornithine transaminase	S	FAAACEHFVS(0.333)RGS(0.333)S(0.333)
A0A140N9B6	Succinylornithine transaminase	S	FAAACEHFVS(0.333)RGS(0.333)S(0.333)
A0A140N9B6	Succinylornithine transaminase	S	FAPALNVS(1)EEEVTTGLDR
A0A140N9B9	Transcriptional regulator, XRE family	S	GEDSLSNIAYHS(1)R
A0A140N9B9	Transcriptional regulator, XRE family	S	GEDS(0.006)LS(0.994)NIAYHSR
A0A140N9B9	Transcriptional regulator, XRE family	S	GEDSLSNIAYHS(1)R
A0A140N9B9	Transcriptional regulator, XRE family	S	GEDSLSNIAYHS(1)R
A0A140N9C3	Glucokinase	S	LALCDIAS(1)GEIS(1)QAK
A0A140N9C3	Glucokinase	S	LALCDIAS(1)GEIS(1)QAK
A0A140N9D3	Phosphotransferase system, phosphocarrier protein HPr	S	GFTS(1)EITVTSNGK
A0A140N9D3	Phosphotransferase system, phosphocarrier protein HPr	S	GFT(1)S(1)EITVTSNGK
A0A140N9D3	Phosphotransferase system, phosphocarrier protein HPr	T	GFT(1)S(1)EITVTSNGK
A0A140N9D5	Cysteine desulfurase IscS	S	QGVDLNS(1)IEWAHH
A0A140N9D5	Cysteine desulfurase IscS	S	DLAVS(0.314)S(0.314)GS(0.314)ACT(0.047)S(0.008)AS(0.002)LEPSYVLR
A0A140N9D5	Cysteine desulfurase IscS	S	DLAVS(0.314)S(0.314)GS(0.314)ACT(0.047)S(0.008)AS(0.002)LEPSYVLR
A0A140N9D5	Cysteine desulfurase IscS	S	DLAVS(0.314)S(0.314)GS(0.314)ACT(0.047)S(0.008)AS(0.002)LEPSYVLR
A0A140N9D5	Cysteine desulfurase IscS	T	EIVFT(0.96)S(0.063)GAT(0.558)ES(0.419)DNLAIK
A0A140N9D5	Cysteine desulfurase IscS	T	EIVFT(0.96)S(0.063)GAT(0.558)ES(0.419)DNLAIK
A0A140N9D9	2,3-bisphosphoglycerate-dependent phosphoglycerate mutase	S	FTGWYDVDLS(1)EK
A0A140N9D9	2,3-bisphosphoglycerate-dependent phosphoglycerate mutase	S	YAKLS(1)EK
A0A140N9D9	2,3-bisphosphoglycerate-dependent phosphoglycerate mutase	Y	HY(1)GALQGLNK
A0A140N9D9	2,3-bisphosphoglycerate-dependent phosphoglycerate mutase	S	FT(0.001)GWY(0.999)DVDLS(1)EK
A0A140N9D9	2,3-bisphosphoglycerate-dependent phosphoglycerate mutase	Y	FT(0.001)GWY(0.999)DVDLS(1)EK
A0A140N9D9	2,3-bisphosphoglycerate-dependent phosphoglycerate mutase	Y	HY(1)GALQGLNK
A0A140N9E7	ATP-dependent helicase HrpA	T	YRPIVEEADDT(1)ER
A0A140N9E9	PTS system, mannose/fructose/sorbose family, IID subunit	S	KLT(0.5)QS(0.5)DIR
A0A140N9E9	PTS system, mannose/fructose/sorbose family, IID subunit	T	KLT(0.5)QS(0.5)DIR
A0A140N9F0	Adenosine deaminase	T	AS(0.221)INT(0.779)DDPGVQGVDIIHEYTVAAPAAGLSR
A0A140N9F0	Adenosine deaminase	T	MIDT(0.798)T(0.202)LPLT(1)DIHR
A0A140N9F0	Adenosine deaminase	T	MIDT(0.47)T(0.53)LPLT(1)DIHR
A0A140N9F0	Adenosine deaminase	T	MIDT(0.798)T(0.202)LPLT(1)DIHR
A0A140N9F0	Adenosine deaminase	T	MIDT(0.892)T(0.108)LPLT(1)DIHR
A0A140N9F0	Adenosine deaminase	T	MIDT(0.499)T(0.501)LPLT(1)DIHR
A0A140N9F0	Adenosine deaminase	T	MIDT(0.499)T(0.501)LPLT(1)DIHR
A0A140N9F8	Protein adenylyltransferase SelO	S	RLEVS(0.001)CS(0.933)S(0.066)
A0A140N9G2	Succinate--CoA ligase [ADP-forming] subunit alpha	T	MGHAGAIIAGGKGT(1)ADEK
A0A140N9G2	Succinate--CoA ligase [ADP-forming] subunit alpha	T	VICQGFT(0.028)GS(0.406)QGT(0.557)FHS(0.01)EQAIAYGTK
A0A140N9G2	Succinate--CoA ligase [ADP-forming] subunit alpha	S	VICQGFT(0.428)GS(0.428)QGT(0.132)FHS(0.011)EQAIAYGTK
A0A140N9G2	Succinate--CoA ligase [ADP-forming] subunit alpha	T	VICQGFT(0.428)GS(0.428)QGT(0.132)FHS(0.011)EQAIAYGTK
A0A140N9G9	Beta-ketoacyl synthase	S	VGLIAGS(1)GGGS(1)PR
A0A140N9G9	Beta-ketoacyl synthase	S	VGLIAGS(1)GGGS(1)PR
A0A140N9G9	Beta-ketoacyl synthase	S	VGLIAGS(1)GGGS(1)PR
A0A140N9G9	Beta-ketoacyl synthase	S	VGLIAGS(1)GGGS(1)PR
A0A140N9H1	Beta-barrel assembly-enhancing protease	S	NQLT(0.044)S(0.956)DLLDEWAK
A0A140N9H1	Beta-barrel assembly-enhancing protease	T	TLQPLLAAEPGNAWY(0.005)LDLAT(0.995)DIDLGQNK
A0A140N9H5	tRNA/rRNA methyltransferase (SpoU)	S	VMY(0.005)VRS(0.995)DDDS(1)DKR
A0A140N9H5	tRNA/rRNA methyltransferase (SpoU)	S	VMY(0.005)VRS(0.995)DDDS(1)DKR
A0A140N9H5	tRNA/rRNA methyltransferase (SpoU)	S	VMY(0.089)VRS(0.911)DDDS(1)DKR
A0A140N9H5	tRNA/rRNA methyltransferase (SpoU)	S	VMY(0.089)VRS(0.911)DDDS(1)DKR
A0A140N9H5	tRNA/rRNA methyltransferase (SpoU)	Y	VMY(0.612)VRS(0.404)DDDS(0.984)DKR
A0A140N9H5	tRNA/rRNA methyltransferase (SpoU)	S	VMY(0.566)VRS(0.435)DDDS(0.999)DKR
A0A140N9H5	tRNA/rRNA methyltransferase (SpoU)	Y	VMY(0.566)VRS(0.435)DDDS(0.999)DKR
A0A140N9I3	Anti-sigma-E factor RseA	Y	INAMLQDY(1)ELQR
A0A140N9I5	Dihydroneopterin aldolase	S	ART(1)S(1)EDINDALNYR
A0A140N9I5	Dihydroneopterin aldolase	T	ART(1)S(1)EDINDALNYR
A0A140N9I6	ROK family protein	Y	DAMY(0.999)NGS(0.001)LLIR
A0A140N9J3	HAD-superfamily hydrolase, subfamily IA, variant 3	T	LEHIEAT(1)ET(0.998)EGIT(0.002)ALPGAIALLSHLNK
A0A140N9J3	HAD-superfamily hydrolase, subfamily IA, variant 3	T	LEHIEAT(1)ET(0.998)EGIT(0.002)ALPGAIALLSHLNK
A0A140N9J5	Peptide methionine sulfoxide reductase MsrB	T	FT(1)DGENGEEING
A0A140N9J5	Peptide methionine sulfoxide reductase MsrB	S	NLS(1)EMQFYVTQNHGTEPPFTGR
A0A140N9J5	Peptide methionine sulfoxide reductase MsrB	S	YCVNS(0.821)AS(0.179)LR
A0A140N9J5	Peptide methionine sulfoxide reductase MsrB	S	Y(0.12)DS(0.88)GCGWPSFYEPVSEESIR
A0A140N9J5	Peptide methionine sulfoxide reductase MsrB	T	FT(1)DGENGEEING
A0A140N9J5	Peptide methionine sulfoxide reductase MsrB	S	NLS(0.992)EMQFY(0.007)VT(0.001)QNHGTEPPFTGR
A0A140N9J5	Peptide methionine sulfoxide reductase MsrB	S	Y(0.001)CVNS(0.999)AS(1)LR
A0A140N9J5	Peptide methionine sulfoxide reductase MsrB	S	Y(0.001)CVNS(0.999)AS(1)LR
A0A140N9J5	Peptide methionine sulfoxide reductase MsrB	S	Y(0.049)DS(0.95)GCGWPS(0.001)FYEPVSEESIR
A0A140N9J5	Peptide methionine sulfoxide reductase MsrB	T	FT(1)DGENGEEING
A0A140N9J6	UPF0115 protein YfcN	S	LIQEQADAS(0.033)HY(0.021)FS(0.946)DEFQPLLNTEGPVK
A0A140N9J6	UPF0115 protein YfcN	S	TT(0.002)LS(0.998)EEDQALFR
A0A140N9J6	UPF0115 protein YfcN	S	LIQEQADAS(0.706)HY(0.424)FS(0.634)DEFQPLLNT(0.236)EGPVK
A0A140N9J6	UPF0115 protein YfcN	S	LIQEQADAS(0.067)HY(0.217)FS(0.716)DEFQPLLNTEGPVK
A0A140N9J6	UPF0115 protein YfcN	S	Y(0.002)VRPDVS(0.998)HFEAK
A0A140N9J6	UPF0115 protein YfcN	T	KT(0.333)T(0.333)LS(0.333)EEDQALFR
A0A140N9J6	UPF0115 protein YfcN	T	KT(0.333)T(0.333)LS(0.333)EEDQALFR
A0A140N9J6	UPF0115 protein YfcN	S	KT(0.001)T(0.009)LS(0.99)EEDQALFR
A0A140N9J6	UPF0115 protein YfcN	S	LIQEQADAS(0.703)HY(0.668)FS(0.628)DEFQPLLNTEGPVK
A0A140N9J6	UPF0115 protein YfcN	Y	LIQEQADAS(0.703)HY(0.668)FS(0.628)DEFQPLLNTEGPVK
A0A140N9K4	NADH dehydrogenase I subunit E	S	MHENQQPQT(1)EAFELS(1)AAER
A0A140N9K4	NADH dehydrogenase I subunit E	T	MHENQQPQT(1)EAFELS(1)AAER
A0A140N9K4	NADH dehydrogenase I subunit E	T	LNIKPGQT(0.854)T(0.146)FDGR
A0A140N9K4	NADH dehydrogenase I subunit E	S	MHENQQPQT(1)EAFELS(1)AAER
A0A140N9K4	NADH dehydrogenase I subunit E	T	MHENQQPQT(1)EAFELS(1)AAER
A0A140N9K7	Peptidase M14 carboxypeptidase A	S	DVVLLT(0.002)GDKPGS(0.977)EPET(0.02)QALCQLIHR
A0A140N9M5	Short-chain dehydrogenase/reductase SDR	S	LGSFLDMS(1)DDDR
A0A140N9M5	Short-chain dehydrogenase/reductase SDR	T	QSNPEDPES(0.074)VLT(0.926)DMAK
A0A140N9M5	Short-chain dehydrogenase/reductase SDR	S	LGSFLDMS(1)DDDR
A0A140N9M5	Short-chain dehydrogenase/reductase SDR	S	QS(1)NPEDPES(0.006)VLT(0.994)DMAK
A0A140N9M5	Short-chain dehydrogenase/reductase SDR	T	QS(1)NPEDPES(0.006)VLT(0.994)DMAK
A0A140N9M5	Short-chain dehydrogenase/reductase SDR	S	LGSFLDMS(1)DDDR
A0A140N9M5	Short-chain dehydrogenase/reductase SDR	S	QS(1)NPEDPES(0.168)VLT(0.832)DMAK
A0A140N9M5	Short-chain dehydrogenase/reductase SDR	T	QS(1)NPEDPES(0.059)VLT(0.941)DMAK
A0A140N9M6	Extracellular solute-binding protein family 3	T	IPLLQNGTFDFECGS(0.042)T(0.179)T(0.779)NNVER
A0A140N9N3	Uncharacterized protein	S	DLEEFAMS(0.367)Y(0.02)EES(0.31)LKEES(0.228)DS(0.076)VFMR
A0A140N9N3	Uncharacterized protein	S	DLEEFAMS(0.001)YEES(0.014)LKEES(0.937)DS(0.048)VFMR
A0A140N9N3	Uncharacterized protein	S	ELVAS(0.001)LS(0.999)ER
A0A140N9N3	Uncharacterized protein	T	ESLWQELADIT(1)DK
A0A140N9N3	Uncharacterized protein	T	T(0.694)GELT(0.653)RT(0.653)EVDELTR
A0A140N9N3	Uncharacterized protein	T	T(0.002)GELT(0.999)RT(0.999)EVDELTR
A0A140N9N3	Uncharacterized protein	T	T(0.002)GELT(0.999)RT(0.999)EVDELTR
A0A140N9N3	Uncharacterized protein	T	ESLWQELADIT(1)DK
A0A140N9N3	Uncharacterized protein	T	T(0.01)GELT(0.995)RT(0.994)EVDELT(0.001)R
A0A140N9N3	Uncharacterized protein	T	T(0.01)GELT(0.995)RT(0.994)EVDELT(0.001)R
A0A140N9N4	5'-deoxynucleotidase YfbR	S	DIFAPLIDEHAY(1)S(1)DEEK
A0A140N9N4	5'-deoxynucleotidase YfbR	Y	DIFAPLIDEHAY(1)S(1)DEEK
A0A140N9N4	5'-deoxynucleotidase YfbR	S	DIFAPLIDEHAY(1)S(1)DEEK
A0A140N9N4	5'-deoxynucleotidase YfbR	Y	DIFAPLIDEHAY(1)S(1)DEEK
A0A140N9N5	Phosphoenolpyruvate-protein phosphotransferase	S	HMTADAAAHEVIEGQAS(1)ALEELDDEYLK
A0A140N9N5	Phosphoenolpyruvate-protein phosphotransferase	S	AVQEQVAS(1)EKAELAK
A0A140N9N5	Phosphoenolpyruvate-protein phosphotransferase	S	HMTADAAAHEVIEGQAS(1)ALEELDDEYLK
A0A140N9N5	Phosphoenolpyruvate-protein phosphotransferase	T	DALPT(1)EEEQFAAYK
A0A140N9N5	Phosphoenolpyruvate-protein phosphotransferase	T	FIEEKT(1)IC
A0A140N9N5	Phosphoenolpyruvate-protein phosphotransferase	T	VLGFIT(1)DAGGR
A0A140N9N5	Phosphoenolpyruvate-protein phosphotransferase	T	VLGFIT(0.946)DAGGRT(0.267)S(0.268)HT(0.27)S(0.25)IMAR
A0A140N9N5	Phosphoenolpyruvate-protein phosphotransferase	S	AVAEACGS(1)QAVIVR
A0A140N9N5	Phosphoenolpyruvate-protein phosphotransferase	S	AVQEQVAS(1)EKAELAK
A0A140N9N5	Phosphoenolpyruvate-protein phosphotransferase	S	HMTADAAAHEVIEGQAS(1)ALEELDDEYLK
A0A140N9N5	Phosphoenolpyruvate-protein phosphotransferase	S	KIS(1)ADQVDQEVER
A0A140N9N5	Phosphoenolpyruvate-protein phosphotransferase	T	DALPT(1)EEEQFAAYK
A0A140N9N6	2Fe-2S ferredoxin	S	EGFDSLPES(0.048)S(0.952)EQEDDMLDK
A0A140N9N6	2Fe-2S ferredoxin	S	EGFDS(0.542)LPES(0.229)S(0.229)EQEDDMLDK
A0A140N9N6	2Fe-2S ferredoxin	S	EGFDSLPES(0.151)S(0.849)EQEDDMLDK
A0A140N9N6	2Fe-2S ferredoxin	T	VT(1)DEDLVVEIPR
A0A140N9N6	2Fe-2S ferredoxin	S	EGFDS(0.001)LPES(0.999)S(1)EQEDDMLDK
A0A140N9N6	2Fe-2S ferredoxin	S	EGFDS(0.001)LPES(0.999)S(1)EQEDDMLDK
A0A140N9N7	UDP-4-amino-4-deoxy-L-arabinose--oxoglutarate aminotransferase	S	EVLES(1)GWIT(0.839)T(0.161)GPK
A0A140N9N7	UDP-4-amino-4-deoxy-L-arabinose--oxoglutarate aminotransferase	T	EVLES(1)GWIT(0.839)T(0.161)GPK
A0A140N9N7	UDP-4-amino-4-deoxy-L-arabinose--oxoglutarate aminotransferase	T	EVLESGWIT(0.391)T(0.609)GPK
A0A140N9N7	UDP-4-amino-4-deoxy-L-arabinose--oxoglutarate aminotransferase	Y	FHGLGVDAY(1)DR
A0A140N9N9	SmpA/OmlA domain protein	T	AETYFVALDDTGHVINS(0.001)GY(0.001)QT(0.997)CAEYDTDPQAAK
A0A140N9N9	SmpA/OmlA domain protein	T	AETYFVALDDTGHVINS(0.299)GY(0.005)QT(0.696)CAEYDTDPQAAK
A0A140N9N9	SmpA/OmlA domain protein	S	AETYFVALDDT(0.012)GHVINS(0.339)GY(0.309)QT(0.339)CAEY(0.001)DTDPQAAK
A0A140N9N9	SmpA/OmlA domain protein	T	AETYFVALDDT(0.012)GHVINS(0.339)GY(0.309)QT(0.339)CAEY(0.001)DTDPQAAK
A0A140N9P0	Phage shock protein C, PspC	S	YVT(0.146)S(0.841)DT(0.012)FTLR
A0A140N9P4	Dual-specificity RNA methyltransferase RlmN	S	S(1)EQLVTPENVTTK
A0A140N9P4	Dual-specificity RNA methyltransferase RlmN	S	S(1)EQLVTPENVTTK
A0A140N9Q3	GMP synthase [glutamine-hydrolyzing]	S	DFNPSGIILSGGPES(0.769)T(0.184)T(0.046)EENS(0.001)PR
A0A140N9Q3	GMP synthase [glutamine-hydrolyzing]	T	WLAQGT(1)IY(1)PDVIESAASATGK
A0A140N9Q3	GMP synthase [glutamine-hydrolyzing]	Y	WLAQGT(1)IY(1)PDVIESAASATGK
A0A140N9Q4	Ribonucleoside-diphosphate reductase	S	DGAEDAQDDLVPSIQDDGCES(1)GACKI
A0A140N9Q4	Ribonucleoside-diphosphate reductase	S	DGAEDAQDDLVPS(1)IQDDGCES(1)GACKI
A0A140N9Q4	Ribonucleoside-diphosphate reductase	S	DGAEDAQDDLVPS(1)IQDDGCES(1)GACKI
A0A140N9Q4	Ribonucleoside-diphosphate reductase	S	DGAEDAQDDLVPSIQDDGCES(1)GACKI
A0A140N9Q6	Sodium:dicarboxylate symporter	S	AILDS(1)EDDAELAHH
A0A140N9Q6	Sodium:dicarboxylate symporter	S	AILDS(1)EDDAELAHH
A0A140N9R4	Translation initiation factor IF-3	T	FRPGT(1)DEGDYQVK
A0A140N9R4	Translation initiation factor IF-3	T	FRPGT(1)DEGDYQVK
A0A140N9R4	Translation initiation factor IF-3	T	FRPGT(1)DEGDYQVK
A0A140N9R6	Exoribonuclease 2	S	ELS(0.999)DDLCS(0.001)LR
A0A140N9R6	Exoribonuclease 2	S	IIAVIHS(1)EKER
A0A140N9R6	Exoribonuclease 2	S	IIAVIHS(1)EKERES(1)AEPEELVEPFLTR
A0A140N9R6	Exoribonuclease 2	T	EAPDGVAT(1)EMLDEGLVR
A0A140N9R6	Exoribonuclease 2	S	ELS(1)DDLCSLR
A0A140N9R6	Exoribonuclease 2	S	IIAVIHS(1)EKER
A0A140N9R6	Exoribonuclease 2	S	IIAVIHS(1)EKERES(1)AEPEELVEPFLTR
A0A140N9S7	Anaerobic glycerol-3-phosphate dehydrogenase subunit B	S	GQS(0.295)ALHFS(0.216)S(0.216)GS(0.216)LDLLS(0.057)HLPDGQPVADIHS(0.941)GLES(0.059)LR
A0A140N9S7	Anaerobic glycerol-3-phosphate dehydrogenase subunit B	S	GQSALHFSSGSLDLLSHLPDGQPVADIHS(0.943)GLES(0.057)LR
A0A140N9T5	NAD-dependent malic enzyme	T	ENLS(0.064)DWDT(0.904)DS(0.032)DVLSLLDVVR
A0A140N9T5	NAD-dependent malic enzyme	T	FGLLT(1)DK
A0A140N9U2	Short-chain dehydrogenase/reductase SDR	S	IILVT(0.002)GAS(0.998)DGIGR
A0A140N9V8	Pyruvate kinase	S	KRS(1)DVIEIR
A0A140N9V8	Pyruvate kinase	S	KRS(1)DVIEIR
A0A140N9W2	TrkA-N domain protein	S	VLNGEEINNDMLVS(0.002)MLLNS(0.008)GHGIFS(0.975)DNDEQET(0.015)K
A0A140N9W2	TrkA-N domain protein	S	AILALS(1)DNDADNAFVVLSAK
A0A140N9W2	TrkA-N domain protein	S	AILALS(1)DNDADNAFVVLSAK
A0A140N9W8	Pertactin domain-containing protein	S	NLMS(1)DGNVQIVK
A0A140N9W8	Pertactin domain-containing protein	S	NLMS(1)DGNVQIVK
A0A140N9W8	Pertactin domain-containing protein	S	NLMS(1)DGNVQIVK
A0A140N9X4	3-hydroxy-5-phosphonooxypentane-2,4-dione thiolase	S	AYELY(0.002)LS(0.998)EKQ
A0A140N9X4	3-hydroxy-5-phosphonooxypentane-2,4-dione thiolase	T	DFRT(1)DQPQQNIPFTLK
A0A140N9Y4	Cysteine synthase	S	S(1)T(1)LEQTIGNTPLVK
A0A140N9Y4	Cysteine synthase	S	YLS(0.001)T(0.002)GVFGEEHFS(0.998)QGAGI
A0A140N9Y4	Cysteine synthase	T	S(1)T(1)LEQTIGNTPLVK
A0A140N9Y4	Cysteine synthase	S	S(1)T(1)LEQTIGNTPLVK
A0A140N9Y4	Cysteine synthase	T	S(1)T(1)LEQTIGNTPLVK
A0A140N9Y6	Nitrate reductase molybdenum cofactor assembly chaperone	S	LANTAIDS(1)DKVAEK
A0A140N9Y6	Nitrate reductase molybdenum cofactor assembly chaperone	S	LANTAIDS(1)DKVAEK
A0A140N9Y6	Nitrate reductase molybdenum cofactor assembly chaperone	S	LANT(0.001)AIDS(0.999)DKVAEK
A0A140N9Z5	Cell division protein ZipA	S	RDDDS(1)Y(1)DEDVEDDEGVGEVR
A0A140N9Z5	Cell division protein ZipA	Y	RDDDS(1)Y(1)DEDVEDDEGVGEVR
A0A140N9Z6	Aldehyde Dehydrogenase	S	YEGEIIQS(1)DRPGENILLFK
A0A140N9Z8	EIII-Fru	S	QLTHVLS(1)DDS(1)VAEQLK
A0A140N9Z8	EIII-Fru	S	QLTHVLS(1)DDS(1)VAEQLK
A0A140N9Z8	EIII-Fru	T	EQQT(0.363)S(0.319)T(0.319)FLGNGIAIPHGTTDTR
A0A140N9Z8	EIII-Fru	S	AINEQPLNLGQGIWLS(0.92)DS(0.08)AEGNLR
A0A140N9Z8	EIII-Fru	S	QLT(0.004)HVLS(0.998)DDS(0.998)VAEQLK
A0A140N9Z8	EIII-Fru	S	QLT(0.004)HVLS(0.998)DDS(0.998)VAEQLK
A0A140NA05	Probable endonuclease 4	S	STFGS(0.869)S(0.131)VDR
A0A140NA16	Sugar (Glycoside-Pentoside-Hexuronide) transporter	S	VQQQLIS(1)DIT(1)N
A0A140NA16	Sugar (Glycoside-Pentoside-Hexuronide) transporter	T	VQQQLIS(1)DIT(1)N
A0A140NA20	Dihydroxyacetone kinase, DhaK subunit	T	AHPSLTLHQDPVYVT(1)R
A0A140NA34	Glycerol-3-phosphate dehydrogenase, anaerobic, C subunit	S	CEVACPS(1)DVK
A0A140NA34	Glycerol-3-phosphate dehydrogenase, anaerobic, C subunit	T	MNDT(1)SFENCIK
A0A140NA34	Glycerol-3-phosphate dehydrogenase, anaerobic, C subunit	Y	LKDGALY(1)DEALK
A0A140NA34	Glycerol-3-phosphate dehydrogenase, anaerobic, C subunit	S	CEVACPS(1)DVK
A0A140NA34	Glycerol-3-phosphate dehydrogenase, anaerobic, C subunit	S	QIEES(1)GADLVVT(0.957)DCET(0.043)CK
A0A140NA34	Glycerol-3-phosphate dehydrogenase, anaerobic, C subunit	T	NDT(0.976)S(0.024)FENCIK
A0A140NA34	Glycerol-3-phosphate dehydrogenase, anaerobic, C subunit	T	QIEESGADLVVT(0.998)DCET(0.002)CK
A0A140NA37	Protein YcgL	S	QHLS(0.859)VMGQKT(0.192)DDT(0.949)NK
A0A140NA37	Protein YcgL	T	QHLSVMGQKT(0.989)DDT(0.011)NK
A0A140NA37	Protein YcgL	T	QHLS(0.03)VMGQKT(0.973)DDT(0.997)NK
A0A140NA37	Protein YcgL	S	QHLS(0.862)VMGQKT(0.172)DDT(0.965)NK
A0A140NA37	Protein YcgL	T	QHLS(0.026)VMGQKT(0.944)DDT(0.03)NK
A0A140NA37	Protein YcgL	T	QHLS(0.862)VMGQKT(0.172)DDT(0.965)NK
A0A140NA38	Nucleoside transporter	T	DIALT(1)QGEVK
A0A140NA45	Major facilitator superfamily M	S	AMS(1)EQPQPVAGAAASTTK
A0A140NA52	Hydrola	S	GFVT(0.004)IAY(0.012)DAS(0.015)Y(0.012)QGES(0.957)GGEPR
A0A140NA53	Adenine phosphoribosyltransferase	Y	ET(0.036)IS(0.013)ET(0.004)Y(0.002)DLEY(0.895)GT(0.05)DQLEIHVDAIKPGDK
A0A140NA53	Adenine phosphoribosyltransferase	Y	ETISET(0.001)YDLEY(0.882)GT(0.117)DQLEIHVDAIKPGDK
A0A140NA54	Uncharacterized protein	S	QIAGY(0.004)AS(0.996)HDNK
A0A140NA54	Uncharacterized protein	S	TPGVENVT(1)EEFQS(1)V
A0A140NA54	Uncharacterized protein	T	GGNVT(1)GDYGEHLVK
A0A140NA54	Uncharacterized protein	T	TPGVENVT(1)EEFQS(1)V
A0A140NA54	Uncharacterized protein	S	TPGVENVT(1)EEFQS(1)V
A0A140NA54	Uncharacterized protein	T	GGNVT(1)GDY(1)GEHLVK
A0A140NA54	Uncharacterized protein	T	TPGVENVT(1)EEFQS(1)V
A0A140NA54	Uncharacterized protein	Y	GGNVT(1)GDY(1)GEHLVK
A0A140NA55	Probable lipid kinase YegS	T	MDT(1)LQPDRCEIR
A0A140NA59	Insertion element protein	S	AS(0.118)VS(0.053)IS(0.466)CPS(0.477)CS(0.458)AT(0.428)DGVVR
A0A140NA59	Insertion element protein	S	AS(0.118)VS(0.053)IS(0.466)CPS(0.477)CS(0.458)AT(0.428)DGVVR
A0A140NA60	Quinolinate synthase A	T	LIVAT(1)DR
A0A140NA63	Transferase hexapeptide repeat containing protein	S	NS(0.999)GAELGKPVT(0.001)IGNNVWIGGR
A0A140NA64	D-tagatose-1,6-bisphosphate aldolase subunit GatY	T	NYLT(1)EHPEATDPR
A0A140NA64	D-tagatose-1,6-bisphosphate aldolase subunit GatY	T	NYLT(1)EHPEAT(1)DPR
A0A140NA64	D-tagatose-1,6-bisphosphate aldolase subunit GatY	T	NYLT(1)EHPEATDPR
A0A140NA64	D-tagatose-1,6-bisphosphate aldolase subunit GatY	T	NYLT(1)EHPEAT(1)DPR
A0A140NA72	Peptidase U32	T	YEPIPVQNVEPTLGIGAPT(1)DK
A0A140NA72	Peptidase U32	T	GYT(1)EGFLR
A0A140NA72	Peptidase U32	T	YEPIPVQNVEPTLGIGAPT(1)DK
A0A140NA72	Peptidase U32	Y	HT(0.263)HDDY(0.686)QNY(0.048)EY(0.003)GYSVSDR
A0A140NA72	Peptidase U32	T	YEPIPVQNVEPTLGIGAPT(1)DK
A0A140NA72	Peptidase U32	Y	HT(0.001)HDDY(0.02)QNY(0.414)EY(0.53)GY(0.03)S(0.004)VS(0.001)DR
A0A140NA80	Succinate dehydrogenase flavoprotein subunit	S	DAS(0.998)ES(0.002)DVEASLDR
A0A140NA80	Succinate dehydrogenase flavoprotein subunit	S	DASES(1)DVEASLDR
A0A140NA80	Succinate dehydrogenase flavoprotein subunit	S	LDDTS(0.045)S(0.955)EFNTQR
A0A140NA80	Succinate dehydrogenase flavoprotein subunit	S	AAGLHLQES(1)IAEQGALR
A0A140NA80	Succinate dehydrogenase flavoprotein subunit	S	DAS(1)ES(0.999)DVEAS(0.001)LDR
A0A140NA80	Succinate dehydrogenase flavoprotein subunit	S	DAS(1)ES(0.999)DVEAS(0.001)LDR
A0A140NA80	Succinate dehydrogenase flavoprotein subunit	S	DDENWLCHSLY(0.001)LPES(0.781)ES(0.109)MT(0.109)R
A0A140NA80	Succinate dehydrogenase flavoprotein subunit	S	LDDTS(0.705)S(0.295)EFNTQR
A0A140NA80	Succinate dehydrogenase flavoprotein subunit	S	LDDT(0.995)S(0.063)S(0.941)EFNT(0.001)QR
A0A140NA80	Succinate dehydrogenase flavoprotein subunit	T	LDDT(1)SSEFNTQR
A0A140NA80	Succinate dehydrogenase flavoprotein subunit	T	T(1)GPEAILELEHMGLPFSR
A0A140NA80	Succinate dehydrogenase flavoprotein subunit	T	VTGQALT(1)VNEK
A0A140NA80	Succinate dehydrogenase flavoprotein subunit	S	DAS(1)ES(1)DVEASLDR
A0A140NA80	Succinate dehydrogenase flavoprotein subunit	S	DAS(1)ES(1)DVEASLDR
A0A140NA80	Succinate dehydrogenase flavoprotein subunit	S	LDDT(0.98)S(0.05)S(0.97)EFNTQR
A0A140NA80	Succinate dehydrogenase flavoprotein subunit	T	LDDT(0.98)S(0.05)S(0.97)EFNTQR
A0A140NA84	Phosphate acetyltransferase	S	VAMLSYSTGTS(0.001)GAGS(0.999)DVEK
A0A140NA84	Phosphate acetyltransferase	S	ANS(0.044)S(0.779)T(0.144)T(0.028)T(0.006)AAEPLK
A0A140NA84	Phosphate acetyltransferase	S	VAMLSYSTGTS(0.011)GAGS(0.989)DVEK
A0A140NA84	Phosphate acetyltransferase	T	T(1)GGDAPDQTTTIVR
A0A140NA85	dCTP deaminase	S	GHT(0.009)AAFIDLS(0.597)GPKDEVS(0.394)AALDR
A0A140NA92	3-oxoacyl-[acyl-carrier-protein] synthase 2	S	DFNCEDIIS(1)R
A0A140NA96	DJ-1 family protein	S	VT(0.001)T(0.001)AS(0.001)VAS(0.996)DGNLAIT(0.001)CSR
A0A140NA98	Lipopolysaccharide assembly protein B	S	DGS(1)EAAQVYITR
A0A140NAA1	Ribonuclease E	S	ALNVEEQS(1)VQET(1)EQEER
A0A140NAA1	Ribonuclease E	S	LHEEAMALPS(1)EEEFAER
A0A140NAA1	Ribonuclease E	T	ALNVEEQS(1)VQET(1)EQEER
A0A140NAA1	Ribonuclease E	S	ALFS(0.991)GGEET(0.008)KPSEQPT(0.001)PK
A0A140NAA1	Ribonuclease E	S	ALNVEEQS(1)VQET(1)EQEER
A0A140NAA1	Ribonuclease E	S	APAPEYVPEAPRHS(0.931)DWQRPT(0.069)FAFEGK
A0A140NAA1	Ribonuclease E	S	LHEEAMALPS(1)EEEFAER
A0A140NAA1	Ribonuclease E	S	S(0.997)APAT(0.003)PAAPAQPGLLSR
A0A140NAA1	Ribonuclease E	S	Y(0.048)EQS(0.952)VAEEAVVAPVVEETVAAEPIVQEAPAPR
A0A140NAA1	Ribonuclease E	T	ALNVEEQS(1)VQET(1)EQEER
A0A140NAA1	Ribonuclease E	Y	Y(0.545)EQS(0.455)VAEEAVVAPVVEET(0.001)VAAEPIVQEAPAPR
A0A140NAA1	Ribonuclease E	S	ALNVEEQS(1)VQET(1)EQEER
A0A140NAA1	Ribonuclease E	S	LHEEAMALPS(1)EEEFAER
A0A140NAA1	Ribonuclease E	S	Y(0.019)EQS(0.978)VAEEAVVAPVVEET(0.003)VAAEPIVQEAPAPR
A0A140NAA1	Ribonuclease E	T	ALNVEEQS(1)VQET(1)EQEER
A0A140NAA1	Ribonuclease E	T	VPLPVVAQT(1)APEQQEENNADNR
A0A140NAA6	Uncharacterized protein	S	IDDDLTLLS(0.969)ET(0.031)LEEVLR
A0A140NAA6	Uncharacterized protein	S	VSQAS(0.983)DS(0.017)YYYR
[truncated: 1,897 more rows]

## Sheet: Table S2 - CK2 K198R All
Supplementary Table S2 - All CK2K198R Identified Phosphopeptides
All tryptic phosphopeptides identified in CK2K198R ProPeL experiments. High confidence sites (probability of modification ≥ 0.9) were selected and extended using peptidextener for subsequent analysis with pLogo.
UniProt ID	Protein Name	Amino acid	Phospho (STY) Probabilities
A0A140N1Q5	Small heat shock protein IbpA	S	NFDLS(1)PLY(1)R
A0A140N1Q5	Small heat shock protein IbpA	S	S(1)AIGFDR
A0A140N1Q5	Small heat shock protein IbpA	T	T(0.943)Y(0.057)LYQGIAER
A0A140N1Q5	Small heat shock protein IbpA	Y	NFDLS(1)PLY(1)R
A0A140N1Q5	Small heat shock protein IbpA	S	NFDLS(1)PLY(1)R
A0A140N1Q5	Small heat shock protein IbpA	S	S(1)AIGFDR
A0A140N1Q5	Small heat shock protein IbpA	T	T(0.958)Y(0.042)LYQGIAER
A0A140N1Q5	Small heat shock protein IbpA	Y	NFDLS(1)PLY(1)R
A0A140N1Q5	Small heat shock protein IbpA	S	S(1)AIGFDR
A0A140N201	EIICBA-Mtl	S	DSLKDS(1)FDDSSANLFK
A0A140N201	EIICBA-Mtl	S	DSFDDS(0.684)S(0.316)ANLFK
A0A140N201	EIICBA-Mtl	S	DSFDDS(0.062)S(0.938)ANLFK
A0A140N201	EIICBA-Mtl	S	GAS(0.997)PLS(0.003)AGDVTNDLSHVR
A0A140N201	EIICBA-Mtl	S	GASPLS(1)AGDVTNDLSHVR
A0A140N201	EIICBA-Mtl	S	DS(0.002)LKDS(0.995)FDDS(0.002)S(0.002)ANLFK
A0A140N201	EIICBA-Mtl	S	DSFDDS(0.172)S(0.828)ANLFK
A0A140N201	EIICBA-Mtl	S	VKDS(0.97)LKDS(0.03)FDDSSANLFK
A0A140N201	EIICBA-Mtl	S	GAS(1)PLS(1)AGDVTNDLSHVR
A0A140N201	EIICBA-Mtl	S	GASPLS(1)AGDVTNDLSHVR
A0A140N201	EIICBA-Mtl	S	NNEHIQVITSLTNALDDES(1)VIER
A0A140N201	EIICBA-Mtl	S	QVPQAQHIS(0.114)LT(0.114)NFLDS(0.739)GLY(0.018)T(0.006)S(0.007)LT(0.003)ER
A0A140N201	EIICBA-Mtl	T	GAS(0.024)PLS(0.976)AGDVT(0.968)NDLS(0.031)HVR
A0A140N201	EIICBA-Mtl	S	AES(0.771)KGAS(0.182)PLS(0.047)AGDVTNDLSHVR
A0A140N201	EIICBA-Mtl	S	GAS(1)PLSAGDVTNDLSHVR
A0A140N201	EIICBA-Mtl	S	GAS(1)PLS(0.998)AGDVT(0.002)NDLSHVR
A0A140N201	EIICBA-Mtl	S	DSLKDS(1)FDDSSANLFK
A0A140N201	EIICBA-Mtl	S	DS(0.006)LKDS(0.01)FDDS(0.764)S(0.22)ANLFK
A0A140N201	EIICBA-Mtl	S	DSFDDS(0.051)S(0.949)ANLFK
A0A140N201	EIICBA-Mtl	S	VKDS(0.982)LKDS(0.018)FDDSSANLFK
A0A140N201	EIICBA-Mtl	S	NNEHIQVIT(0.458)S(0.458)LT(0.083)NALDDESVIER
A0A140N201	EIICBA-Mtl	S	NNEHIQVITSLTNALDDES(1)VIER
A0A140N201	EIICBA-Mtl	S	QVPQAQHISLTNFLDS(0.991)GLYT(0.005)S(0.004)LTER
A0A140N201	EIICBA-Mtl	T	GAS(0.026)PLS(0.974)AGDVT(0.999)NDLS(0.001)HVR
A0A140N201	EIICBA-Mtl	T	NNEHIQVIT(0.458)S(0.458)LT(0.083)NALDDESVIER
A0A140N2D6	Sulfur carrier protein TusA	T	T(1)DLFSSPDHTLDALGLR
A0A140N2D9	Chromosomal replication initiator protein DnaA	S	S(1)GWDNVPAPAEPTYR
A0A140N2D9	Chromosomal replication initiator protein DnaA	S	S(1)GWDNVPAPAEPTYR
A0A140N2G7	Glucose-1-phosphate adenylyltransferase	S	VS(1)LEKNDHLMLAR
A0A140N2I6	Probable [Fe-S]-dependent transcriptional repressor	S	IQEEPDGCLS(0.404)GS(0.596)CK
A0A140N2J1	33 kDa chaperonin	S	NNAS(1)PADPQVH
A0A140N2J1	33 kDa chaperonin	Y	LYHEEEVT(0.001)VY(0.999)DPQDVEFK
A0A140N2J1	33 kDa chaperonin	Y	LY(0.001)HEEEVT(0.001)VY(0.998)DPQDVEFK
A0A140N2J1	33 kDa chaperonin	S	NNAS(1)PADPQVH
A0A140N2J1	33 kDa chaperonin	Y	LY(0.002)HEEEVT(0.005)VY(0.993)DPQDVEFK
A0A140N2L2	ATP-dependent DNA helicase RecG	S	WMPET(0.28)ERY(0.001)S(0.719)NA
A0A140N2L6	Xylose isomerase domain protein TIM barrel	Y	DAS(0.008)ELGY(0.992)DGIEIWGGRPHAFAPDLK
A0A140N2L7	Ribonuclease PH	S	GGIES(0.999)IVAT(0.001)QK
A0A140N2L7	Ribonuclease PH	S	GGIES(1)IVATQK
A0A140N2S3	50S ribosomal protein L22	S	TSHITVVVS(1)DR
A0A140N2T1	50S ribosomal protein L6	T	DGYADGWAQAGT(1)AR
A0A140N2T1	50S ribosomal protein L6	T	HADNT(1)LT(1)FGPR
A0A140N2T1	50S ribosomal protein L6	T	HADNT(1)LT(1)FGPR
A0A140N2T1	50S ribosomal protein L6	Y	DGY(1)ADGWAQAGTAR
A0A140N2T1	50S ribosomal protein L6	T	DGYADGWAQAGT(1)AR
A0A140N2T1	50S ribosomal protein L6	T	HADNT(1)LT(1)FGPR
A0A140N2T1	50S ribosomal protein L6	T	HADNT(1)LT(1)FGPR
A0A140N2T1	50S ribosomal protein L6	T	NGELT(1)RT(1)LNDAVEVK
A0A140N2T1	50S ribosomal protein L6	T	NGELT(1)RT(1)LNDAVEVK
A0A140N2T1	50S ribosomal protein L6	Y	DGY(1)ADGWAQAGTAR
A0A140N2U0	DNA-directed RNA polymerase subunit alpha	S	IHS(1)EEDERPIGR
A0A140N2U0	DNA-directed RNA polymerase subunit alpha	S	LLVDACYS(1)PVER
A0A140N2U0	DNA-directed RNA polymerase subunit alpha	S	LVDIEQVS(0.56)S(0.374)T(0.066)HAK
A0A140N2U0	DNA-directed RNA polymerase subunit alpha	S	LVDIEQVS(0.14)S(0.43)T(0.43)HAK
A0A140N2U0	DNA-directed RNA polymerase subunit alpha	S	MQGS(1)VT(1)EFLKPR
A0A140N2U0	DNA-directed RNA polymerase subunit alpha	T	LVDIEQVS(0.14)S(0.43)T(0.43)HAK
A0A140N2U0	DNA-directed RNA polymerase subunit alpha	T	MQGS(1)VT(1)EFLKPR
A0A140N2U0	DNA-directed RNA polymerase subunit alpha	Y	IAY(1)NVEAAR
A0A140N2U0	DNA-directed RNA polymerase subunit alpha	S	IHS(1)EEDERPIGR
A0A140N2U0	DNA-directed RNA polymerase subunit alpha	S	LENWPPAS(1)IADE
A0A140N2U0	DNA-directed RNA polymerase subunit alpha	S	LVDIEQVS(0.403)S(0.298)T(0.298)HAK
A0A140N2U0	DNA-directed RNA polymerase subunit alpha	S	LVDIEQVS(0.333)S(0.333)T(0.333)HAK
A0A140N2U0	DNA-directed RNA polymerase subunit alpha	T	LVDIEQVS(0.333)S(0.333)T(0.333)HAK
A0A140N2U0	DNA-directed RNA polymerase subunit alpha	S	IHS(1)EEDERPIGR
A0A140N2U0	DNA-directed RNA polymerase subunit alpha	S	LENWPPAS(1)IADE
A0A140N2U0	DNA-directed RNA polymerase subunit alpha	S	LVDIEQVS(0.122)S(0.755)T(0.122)HAK
A0A140N2U0	DNA-directed RNA polymerase subunit alpha	S	MQGS(0.907)VT(0.093)EFLKPR
A0A140N2U0	DNA-directed RNA polymerase subunit alpha	T	LVDIEQVS(0.112)S(0.444)T(0.444)HAK
A0A140N2U8	Glycine--tRNA ligase beta subunit	S	DPQQIIS(1)GNEK
A0A140N2U8	Glycine--tRNA ligase beta subunit	S	VNAS(0.5)T(0.5)LKEPEEIK
A0A140N2U8	Glycine--tRNA ligase beta subunit	T	DKLEPYFT(1)EGR
A0A140N2U8	Glycine--tRNA ligase beta subunit	T	VNAS(0.5)T(0.5)LKEPEEIK
A0A140N2U8	Glycine--tRNA ligase beta subunit	Y	DKLEPY(0.999)FT(0.001)EGR
A0A140N2U8	Glycine--tRNA ligase beta subunit	S	DPQQIIS(1)GNEK
A0A140N2U8	Glycine--tRNA ligase beta subunit	Y	DKLEPY(0.999)FT(0.001)EGR
A0A140N2U8	Glycine--tRNA ligase beta subunit	S	DPQQIIS(1)GNEK
A0A140N2U8	Glycine--tRNA ligase beta subunit	S	VNAS(0.845)T(0.155)LKEPEEIK
A0A140N2U8	Glycine--tRNA ligase beta subunit	T	DKLEPYFT(1)EGR
A0A140N2U8	Glycine--tRNA ligase beta subunit	T	VNAS(0.5)T(0.5)LKEPEEIK
A0A140N2U8	Glycine--tRNA ligase beta subunit	Y	DKLEPY(0.621)FT(0.379)EGR
A0A140N2Z9	30S ribosomal protein S9	S	RRPQFS(1)K
A0A140N2Z9	30S ribosomal protein S9	Y	SLEQY(1)FGR
A0A140N2Z9	30S ribosomal protein S9	S	S(1)LEQYFGR
A0A140N2Z9	30S ribosomal protein S9	S	S(1)LEQYFGR
A0A140N307	IS600 orf	Y	GVNIKEY(1)NVR
A0A140N312	Universal stress protein	S	RIS(0.192)EET(0.192)HHALT(0.192)ELS(0.192)T(0.192)NAGY(0.036)PIT(0.002)ET(0.002)LS(0.001)GSGDLGQVLVDAIK
A0A140N312	Universal stress protein	S	RIS(0.192)EET(0.192)HHALT(0.192)ELS(0.192)T(0.192)NAGY(0.036)PIT(0.002)ET(0.002)LS(0.001)GSGDLGQVLVDAIK
A0A140N312	Universal stress protein	T	RIS(0.192)EET(0.192)HHALT(0.192)ELS(0.192)T(0.192)NAGY(0.036)PIT(0.002)ET(0.002)LS(0.001)GSGDLGQVLVDAIK
A0A140N312	Universal stress protein	T	RIS(0.192)EET(0.192)HHALT(0.192)ELS(0.192)T(0.192)NAGY(0.036)PIT(0.002)ET(0.002)LS(0.001)GSGDLGQVLVDAIK
A0A140N312	Universal stress protein	T	RIS(0.192)EET(0.192)HHALT(0.192)ELS(0.192)T(0.192)NAGY(0.036)PIT(0.002)ET(0.002)LS(0.001)GSGDLGQVLVDAIK
A0A140N319	RNase adapter protein RapZ	S	NLS(0.015)LES(0.848)AIDKES(0.138)DLLEPLR
A0A140N332	ABC transporter related	S	YPAGDYHADLLPGS(1)
A0A140N332	ABC transporter related	S	YPAGDYHADLLPGS(1)
A0A140N339	Ribosomal RNA small subunit methyltransferase D	S	KPNHS(0.016)GS(0.984)GQIR
A0A140N377	Thiosulfate sulfurtransferase GlpE	Y	QFPAEVAY(1)GA
A0A140N377	Thiosulfate sulfurtransferase GlpE	Y	QFPAEVAY(1)GA
A0A140N394	Two component transcriptional regulator, winged helix family	S	QANELPGAPS(1)QEEAVIAFGK
A0A140N394	Two component transcriptional regulator, winged helix family	S	S(1)IDVQISR
A0A140N394	Two component transcriptional regulator, winged helix family	S	QANELPGAPS(1)QEEAVIAFGK
A0A140N394	Two component transcriptional regulator, winged helix family	S	S(1)IDVQISR
A0A140N3A3	NUDIX hydrolase	S	GLIDPGES(0.997)VY(0.003)EAANR
A0A140N3A3	NUDIX hydrolase	S	S(0.131)KS(0.746)LQKPT(0.123)ILNVETVAR
A0A140N3A3	NUDIX hydrolase	S	GLIDPGES(0.999)VY(0.001)EAANR
A0A140N3A3	NUDIX hydrolase	S	S(0.083)KS(0.905)LQKPT(0.012)ILNVETVAR
A0A140N3A3	NUDIX hydrolase	Y	GLIDPGES(0.092)VY(0.908)EAANR
A0A140N3A3	NUDIX hydrolase	S	S(0.175)KS(0.815)LQKPT(0.01)ILNVETVAR
A0A140N3B4	Uronate isomerase	S	LAGET(1)LS(1)EHEVAQFK
A0A140N3B4	Uronate isomerase	S	LGEVS(0.976)DT(0.024)DIR
A0A140N3B4	Uronate isomerase	T	LAGET(1)LS(1)EHEVAQFK
A0A140N3B4	Uronate isomerase	Y	DQPIFDY(1)HCHLPPQQIAEDYR
A0A140N3C3	Ribosomal RNA large subunit methyltransferase G	S	S(1)HLDNGFR
A0A140N3D6	Catabolite activator protein	T	TIVVY(0.005)GT(0.995)R
A0A140N3D6	Catabolite activator protein	T	TIVVY(0.004)GT(0.996)R
A0A140N3E6	Bifunctional glutamine synthetase adenylyltransferase/adenylyl-removing enzyme	S	LGGGELNFS(0.5)S(0.5)DIDLIFAWPEHGCTQGGR
A0A140N3E6	Bifunctional glutamine synthetase adenylyltransferase/adenylyl-removing enzyme	S	LGGGELNFS(0.5)S(0.5)DIDLIFAWPEHGCTQGGR
A0A140N3E6	Bifunctional glutamine synthetase adenylyltransferase/adenylyl-removing enzyme	S	LGGGELNFS(0.154)S(0.846)DIDLIFAWPEHGCTQGGR
A0A140N3G6	Small heat shock protein IbpB	S	IAIS(1)ERPALNS(1)
A0A140N3G6	Small heat shock protein IbpB	S	IAIS(1)ERPALNS(1)
A0A140N3G6	Small heat shock protein IbpB	S	NFDLS(1)PLMR
A0A140N3G6	Small heat shock protein IbpB	S	IAIS(0.607)ERPALNS(0.393)
A0A140N3G6	Small heat shock protein IbpB	S	IAISERPALNS(1)
A0A140N3G6	Small heat shock protein IbpB	S	IAIS(1)ERPALNS(1)
A0A140N3G6	Small heat shock protein IbpB	S	IAIS(1)ERPALNS(1)
A0A140N3G7	50S ribosomal protein L3	T	TQDAT(0.966)HGNS(0.033)LS(0.001)HR
A0A140N3I1	Protein translocase subunit SecY	Y	RVY(1)AAQSTHLPLK
A0A140N3I5	2,5-didehydrogluconate reductase	S	S(1)IDTAAAYK
A0A140N3K3	Hydrogenase assembly chaperone hypC/hupF	S	QMDY(0.001)DIT(0.048)S(0.952)A
A0A140N3K3	Hydrogenase assembly chaperone hypC/hupF	S	QMDYDIT(0.066)S(0.934)A
A0A140N3L9	50S ribosomal protein L28	S	FWVES(1)EKR
A0A140N3L9	50S ribosomal protein L28	S	S(1)RVCQVTGK
A0A140N3L9	50S ribosomal protein L28	S	S(1)RVCQVTGK
A0A140N3N3	tRNA (guanine-N(7)-)-methyltransferase	S	NLS(0.972)ES(0.028)NDY(0.001)VPR
A0A140N3N3	tRNA (guanine-N(7)-)-methyltransferase	S	NLS(0.994)ES(0.006)NDYVPR
A0A140N3N3	tRNA (guanine-N(7)-)-methyltransferase	S	NDVIS(1)PEFDENGRPLRR
A0A140N3P8	Aerobic respiration control sensor protein	S	MMPGY(0.064)VS(0.935)VLES(0.065)NLT(0.936)AQDKK
A0A140N3P8	Aerobic respiration control sensor protein	T	MMPGY(0.064)VS(0.935)VLES(0.065)NLT(0.936)AQDKK
A0A140N3P8	Aerobic respiration control sensor protein	S	MMPGY(0.008)VS(0.992)VLES(0.013)NLT(0.988)AQDK
A0A140N3P8	Aerobic respiration control sensor protein	S	MMPGY(0.02)VS(0.978)VLES(0.588)NLT(0.414)AQDK
A0A140N3P8	Aerobic respiration control sensor protein	T	MMPGY(0.008)VS(0.992)VLES(0.013)NLT(0.988)AQDK
A0A140N3T1	Peptidase M24	Y	DGDLVLIDAGCEY(1)K
A0A140N3T4	Translation initiation factor IF-2	S	RENELEEAVMS(1)DRDT(1)GAAAEPR
A0A140N3T4	Translation initiation factor IF-2	S	WTDNAEPT(0.012)EDS(0.556)S(0.43)DYHVTTS(0.001)QHAR
A0A140N3T4	Translation initiation factor IF-2	S	WT(0.003)DNAEPT(0.027)EDS(0.204)S(0.742)DY(0.007)HVT(0.006)T(0.006)S(0.006)QHAR
A0A140N3T4	Translation initiation factor IF-2	S	NS(1)GPDKLTLQR
A0A140N3T4	Translation initiation factor IF-2	S	S(1)VQIEVR
A0A140N3T4	Translation initiation factor IF-2	T	RENELEEAVMS(1)DRDT(1)GAAAEPR
A0A140N3T4	Translation initiation factor IF-2	T	MAEENKWT(1)DNAEPTEDSSDYHVTTSQHAR
A0A140N3T4	Translation initiation factor IF-2	T	WTDNAEPT(1)EDS(0.536)S(0.464)DYHVTTSQHAR
A0A140N3T4	Translation initiation factor IF-2	T	SKLENMFANMT(1)EGEVHEVNIVLK
A0A140N3T4	Translation initiation factor IF-2	T	STLNIPGT(1)GGK
A0A140N3T4	Translation initiation factor IF-2	Y	WTDNAEPT(0.017)EDS(0.498)S(0.498)DY(0.98)HVT(0.003)T(0.002)S(0.003)QHAR
A0A140N3T4	Translation initiation factor IF-2	S	RENELEEAVMS(1)DR
A0A140N3T4	Translation initiation factor IF-2	S	KGS(0.753)S(0.247)LQQGFQKPAQAVNR
A0A140N3T4	Translation initiation factor IF-2	S	WTDNAEPT(0.013)EDS(0.748)S(0.227)DY(0.001)HVT(0.007)T(0.002)S(0.001)QHAR
A0A140N3T4	Translation initiation factor IF-2	S	WTDNAEPTEDS(0.5)S(0.5)DYHVTTSQHAR
A0A140N3T4	Translation initiation factor IF-2	S	NS(1)GPDKLTLQR
A0A140N3T4	Translation initiation factor IF-2	S	S(1)VQIEVR
A0A140N3T4	Translation initiation factor IF-2	T	ENELEEAVMS(1)DRDT(1)GAAAEPR
A0A140N3T4	Translation initiation factor IF-2	T	MAEENKWT(0.991)DNAEPT(0.007)EDS(0.001)S(0.001)DYHVTTSQHAR
A0A140N3T4	Translation initiation factor IF-2	T	WTDNAEPT(1)EDS(0.541)S(0.459)DYHVTTSQHAR
A0A140N3T4	Translation initiation factor IF-2	T	SKLENMFANMT(1)EGEVHEVNIVLK
A0A140N3T4	Translation initiation factor IF-2	Y	WTDNAEPT(0.356)EDS(0.373)S(0.373)DY(0.79)HVT(0.045)T(0.049)S(0.013)QHAR
A0A140N3T4	Translation initiation factor IF-2	S	RENELEEAVMS(1)DRDT(1)GAAAEPR
A0A140N3T4	Translation initiation factor IF-2	S	KGS(0.933)S(0.067)LQQGFQKPAQAVNR
A0A140N3T4	Translation initiation factor IF-2	S	WT(0.001)DNAEPT(0.844)EDS(0.844)S(0.844)DY(0.403)HVT(0.03)T(0.026)S(0.009)QHAR
A0A140N3T4	Translation initiation factor IF-2	S	WTDNAEPTEDS(0.112)S(0.888)DYHVTTSQHAR
A0A140N3T4	Translation initiation factor IF-2	S	QTLIDHLNQKNS(1)GPDK
A0A140N3T4	Translation initiation factor IF-2	S	VAS(0.997)GEAGGIT(0.002)QHIGAYHVETENGMITFLDTPGHAAFTSMR
A0A140N3T4	Translation initiation factor IF-2	T	RENELEEAVMS(1)DRDT(1)GAAAEPR
A0A140N3T4	Translation initiation factor IF-2	T	LENMFANMT(1)EGEVHEVNIVLK
A0A140N3T4	Translation initiation factor IF-2	T	MAEENKWT(1)DNAEPTEDSSDYHVTTSQHAR
A0A140N3T4	Translation initiation factor IF-2	T	WTDNAEPT(0.993)EDS(0.517)S(0.469)DY(0.01)HVT(0.003)T(0.004)S(0.004)QHAR
A0A140N3T4	Translation initiation factor IF-2	T	STLNIPGT(1)GGK
A0A140N3T4	Translation initiation factor IF-2	Y	WTDNAEPT(0.418)EDS(0.368)S(0.365)DY(0.758)HVT(0.068)T(0.018)S(0.005)QHAR
A0A140N3U1	tRNA-modifying protein YgfZ	S	DDANTLHIEPLPYS(1)LEE
A0A140N3U1	tRNA-modifying protein YgfZ	S	DDANTLHIEPLPY(0.001)S(0.999)LEE
A0A140N3U1	tRNA-modifying protein YgfZ	S	VRDDANTLHIEPLPYS(1)LEE
A0A140N417	G/U mismatch-specific DNA glycosylase	Y	QLKPQEAQHLLDY(1)R
A0A140N420	L-fucose isomerase	S	VEES(1)LGY(1)NAIAAGFQGQR
A0A140N420	L-fucose isomerase	Y	ACQNY(0.001)GPLY(0.999)K
A0A140N420	L-fucose isomerase	Y	VEES(1)LGY(1)NAIAAGFQGQR
A0A140N452	Sensor protein QseC	S	VQTEVAQLS(1)DDDPQAR
A0A140N465	Coenzyme A biosynthesis bifunctional protein CoaBC	S	NLDLICANDVS(0.043)QPT(0.208)QGFNS(0.75)DNNALHLFWQDGDK
A0A140N477	Sulfatase	T	DYDT(0.999)GLPT(0.001)QGVK
A0A140N477	Sulfatase	Y	DY(1)DT(0.999)GLPT(0.001)QGVK
A0A140N477	Sulfatase	T	DYDT(1)GLPTQGVK
A0A140N477	Sulfatase	Y	DY(1)DTGLPTQGVK
A0A140N487	2-amino-3-ketobutyrate coenzyme A ligase	T	GEFY(0.25)QQLT(0.75)NDLET(1)AR
A0A140N487	2-amino-3-ketobutyrate coenzyme A ligase	T	GEFY(0.25)QQLT(0.75)NDLET(1)AR
A0A140N487	2-amino-3-ketobutyrate coenzyme A ligase	T	GEFY(0.001)QQLT(0.999)NDLET(1)AR
A0A140N487	2-amino-3-ketobutyrate coenzyme A ligase	T	GEFY(0.001)QQLT(0.999)NDLET(1)AR
A0A140N494	Serine acetyltransferase	S	S(1)CEELEIVWNNIK
A0A140N4A2	PTS system, glucitol/sorbitol-specific IIA subunit	S	YPVTAVGS(1)VAEDNLR
A0A140N4A2	PTS system, glucitol/sorbitol-specific IIA subunit	S	YPVTAVGS(1)VAEDNLR
A0A140N4F2	Cold-shock DNA-binding domain protein	S	DVFVHFSAIQNDGYKS(1)LDEGQK
A0A140N4F2	Cold-shock DNA-binding domain protein	S	GPAAGNVT(1)S(1)L
A0A140N4F2	Cold-shock DNA-binding domain protein	S	VS(0.028)FT(0.972)IES(1)GAK
A0A140N4F2	Cold-shock DNA-binding domain protein	T	GPAAGNVT(1)S(1)L
A0A140N4F2	Cold-shock DNA-binding domain protein	T	VS(0.028)FT(0.972)IES(1)GAK
A0A140N4F2	Cold-shock DNA-binding domain protein	S	GPAAGNVT(1)S(1)L
A0A140N4F2	Cold-shock DNA-binding domain protein	T	GPAAGNVT(1)S(1)L
A0A140N4F2	Cold-shock DNA-binding domain protein	S	DVFVHFSAIQNDGYKS(1)LDEGQK
A0A140N4F2	Cold-shock DNA-binding domain protein	T	GFGFIT(0.915)PDDGS(0.085)K
A0A140N4F2	Cold-shock DNA-binding domain protein	T	GFGFIT(0.849)PDDGS(0.151)K
A0A140N4F6	Ribose-5-phosphate isomerase A	S	GQIEGAVS(0.855)S(0.124)S(0.021)DASTEK
A0A140N4G2	Protein-export protein SecB	S	S(1)EQNNTEMTFQIQR
A0A140N4G2	Protein-export protein SecB	T	S(0.139)EQNNT(0.813)EMT(0.047)FQIQR
A0A140N4G2	Protein-export protein SecB	S	DIS(1)FEAPNAPHVFQK
A0A140N4G2	Protein-export protein SecB	S	S(1)EQNNTEMTFQIQR
A0A140N4G2	Protein-export protein SecB	T	GTFPQLNLAPVNFDALFMNYLQQQAGEGT(1)EEHQDA
A0A140N4G2	Protein-export protein SecB	T	S(0.433)EQNNT(0.556)EMT(0.011)FQIQR
A0A140N4G2	Protein-export protein SecB	S	S(1)EQNNTEMTFQIQR
A0A140N4G2	Protein-export protein SecB	T	GTFPQLNLAPVNFDALFMNYLQQQAGEGT(1)EEHQDA
A0A140N4G2	Protein-export protein SecB	T	S(0.834)EQNNT(0.834)EMT(0.331)FQIQR
A0A140N4G4	Glycine dehydrogenase (decarboxylating)	Y	NLFCSCVPISEY(1)Q
A0A140N4G4	Glycine dehydrogenase (decarboxylating)	Y	NLFCSCVPISEY(1)Q
A0A140N4G4	Glycine dehydrogenase (decarboxylating)	S	NLFCS(0.006)CVPIS(0.995)EY(0.999)Q
A0A140N4G4	Glycine dehydrogenase (decarboxylating)	Y	NLFCSCVPISEY(1)Q
A0A140N4H0	Putative cytoplasmic protein	S	NAIPS(0.997)GIPDES(0.003)VPLYLQR
A0A140N4H0	Putative cytoplasmic protein	S	NAIPS(0.977)GIPDES(0.02)VPLY(0.004)LQR
A0A140N4H3	30S ribosomal protein S12	S	GALDCS(1)GVKDR
A0A140N4H3	30S ribosomal protein S12	S	S(1)NVPALEACPQK
A0A140N4H3	30S ribosomal protein S12	S	GALDCS(1)GVKDR
A0A140N4H3	30S ribosomal protein S12	T	AT(1)VNQLVR
A0A140N4H3	30S ribosomal protein S12	S	GALDCS(1)GVKDR
A0A140N4H5	Autonomous glycyl radical cofactor	Y	AGY(1)AEDEVVAVSK
A0A140N4K1	30S ribosomal protein S3	S	LVADSIT(0.148)S(0.852)QLER
A0A140N4K1	30S ribosomal protein S3	S	LVADS(0.001)IT(0.201)S(0.799)QLER
A0A140N4K1	30S ribosomal protein S3	S	LVADSIT(0.044)S(0.956)QLER
A0A140N4K8	Nitrogen regulatory protein P-II	Y	GHTELY(1)R
A0A140N4L0	50S ribosomal protein L18	S	S(1)GFQYHGR
A0A140N4L0	50S ribosomal protein L18	S	S(1)GFQYHGR
A0A140N4M5	Inositol-1-monophosphatase	S	DELS(1)DALKR
A0A140N4M5	Inositol-1-monophosphatase	S	GS(1)NDFVTNVDK
A0A140N4M5	Inositol-1-monophosphatase	S	NYETPDAVEAS(1)QK
A0A140N4M5	Inositol-1-monophosphatase	S	DELS(1)DALKR
A0A140N4M5	Inositol-1-monophosphatase	S	GS(1)NDFVTNVDK
A0A140N4M5	Inositol-1-monophosphatase	S	DELS(1)DALKR
A0A140N4M5	Inositol-1-monophosphatase	S	GS(1)NDFVTNVDK
A0A140N4M5	Inositol-1-monophosphatase	S	NYETPDAVEAS(1)QK
A0A140N4N5	RecBCD enzyme subunit RecB	S	S(1)DVAETLDPLR
A0A140N4P6	Sodium/pantothenate symporter	T	FGT(0.003)S(0.011)VPQAT(0.049)VLT(0.652)T(0.285)DK
A0A140N4Q0	Transcriptional regulator, LacI family	S	YTDNALVES(0.038)NNIS(0.962)GGEK
A0A140N4Q0	Transcriptional regulator, LacI family	S	YTDNALVES(0.023)NNIS(0.977)GGEK
A0A140N4Q8	Uracil transporter	T	LISVLRPEEVVLDAEDADIT(1)DK
A0A140N4R6	Uncharacterized protein	S	HQQADLS(1)LVEAADK
A0A140N4R6	Uncharacterized protein	S	HQQADLS(1)LVEAADK
A0A140N4R6	Uncharacterized protein	S	HQQADLS(1)LVEAADK
A0A140N4S5	PBS lyase HEAT domain protein repeat-containing protein	T	FDDNEIIT(0.605)S(0.395)AIDK
A0A140N4S5	PBS lyase HEAT domain protein repeat-containing protein	Y	EY(0.997)GLY(0.003)NQCK
A0A140N4S5	PBS lyase HEAT domain protein repeat-containing protein	S	FDDNEIIT(0.161)S(0.839)AIDK
A0A140N4S7	Glutathione S-transferase domain protein	S	DS(0.001)FLAS(0.999)LT(1)EAER
A0A140N4S7	Glutathione S-transferase domain protein	S	LPQLGIEFS(1)GPGAK
A0A140N4S7	Glutathione S-transferase domain protein	T	DS(0.001)FLAS(0.999)LT(1)EAER
A0A140N4S7	Glutathione S-transferase domain protein	S	DSFLAS(1)LTEAER
A0A140N4S7	Glutathione S-transferase domain protein	S	GVS(1)FEIEHVEK
A0A140N4S7	Glutathione S-transferase domain protein	S	LPQLGIEFS(1)GPGAK
A0A140N4S7	Glutathione S-transferase domain protein	T	DSFLAS(0.057)LT(0.943)EAER
A0A140N4S7	Glutathione S-transferase domain protein	T	DSFLAS(0.032)LT(0.968)EAER
A0A140N4T5	Transcriptional regulator, LysR family	S	HQLAQS(0.006)QQLRPEQAAES(0.994)ED
A0A140N4T5	Transcriptional regulator, LysR family	S	HQLAQSQQLRPEQAAES(1)ED
A0A140N4U8	Uncharacterized MFS-type transporter YhhS	S	RPPEHVPEAAS(0.468)S(0.468)S(0.064)
A0A140N4U8	Uncharacterized MFS-type transporter YhhS	S	RPPEHVPEAAS(0.061)S(0.47)S(0.47)
A0A140N4U8	Uncharacterized MFS-type transporter YhhS	S	RPPEHVPEAAS(0.061)S(0.47)S(0.47)
A0A140N4U8	Uncharacterized MFS-type transporter YhhS	S	RPPEHVPEAAS(0.398)S(0.525)S(0.076)
A0A140N4U8	Uncharacterized MFS-type transporter YhhS	S	RPPEHVPEAAS(0.809)S(0.164)S(0.027)
A0A140N4U8	Uncharacterized MFS-type transporter YhhS	S	RPPEHVPEAAS(0.651)S(0.699)S(0.651)
A0A140N4U8	Uncharacterized MFS-type transporter YhhS	S	RPPEHVPEAAS(0.651)S(0.699)S(0.651)
A0A140N4V0	PTS IIA-like nitrogen-regulatory protein PtsN	T	T(0.998)NNDT(0.002)TLQLSSVLNR
A0A140N4V0	PTS IIA-like nitrogen-regulatory protein PtsN	T	MT(0.333)NNDT(0.333)T(0.333)LQLSSVLNR
A0A140N4V0	PTS IIA-like nitrogen-regulatory protein PtsN	T	MT(0.333)NNDT(0.333)T(0.333)LQLSSVLNR
A0A140N4V0	PTS IIA-like nitrogen-regulatory protein PtsN	T	AAQSDEELYQIITDT(0.01)EGT(0.99)PDEA
A0A140N4V0	PTS IIA-like nitrogen-regulatory protein PtsN	T	MT(0.333)NNDT(0.333)T(0.333)LQLSSVLNR
A0A140N4V0	PTS IIA-like nitrogen-regulatory protein PtsN	T	MT(0.333)NNDT(0.333)T(0.333)LQLSSVLNR
A0A140N4V0	PTS IIA-like nitrogen-regulatory protein PtsN	T	MT(0.333)NNDT(0.333)T(0.333)LQLSSVLNR
A0A140N4V0	PTS IIA-like nitrogen-regulatory protein PtsN	T	T(1)HLHTLSLVAK
A0A140N4V0	PTS IIA-like nitrogen-regulatory protein PtsN	T	T(1)NNDTTLQLSSVLNR
A0A140N4V4	Cell division ATP-binding protein FtsE	S	NFPIQLS(1)GGEQQR
A0A140N4V4	Cell division ATP-binding protein FtsE	S	NFPIQLS(1)GGEQQR
A0A140N4V7	Phosphotransferase system EIIC	S	GVILT(0.137)S(0.863)DQVQVVFGPGK
A0A140N4V7	Phosphotransferase system EIIC	S	GVILT(0.093)S(0.907)DQVQVVFGPGK
A0A140N4V7	Phosphotransferase system EIIC	S	GVILT(0.151)S(0.849)DQVQVVFGPGK
A0A140N4Y7	ATP-dependent RNA helicase DeaD	S	NGYNS(1)AALNGDMNQALR
A0A140N4Y7	ATP-dependent RNA helicase DeaD	S	NGYNS(1)AALNGDMNQALR
A0A140N4Y7	ATP-dependent RNA helicase DeaD	Y	NGY(0.5)NS(0.5)AALNGDMNQALR
A0A140N4Y8	Protein RecA	S	ELLLS(0.002)NPNS(0.006)T(0.05)PDFS(0.465)VDDS(0.465)EGVAET(0.012)NEDF
A0A140N4Y8	Protein RecA	S	ELLLS(0.002)NPNS(0.006)T(0.05)PDFS(0.465)VDDS(0.465)EGVAET(0.012)NEDF
A0A140N500	Transcriptional regulator, MarR family	S	LDQMEQDGVVLEAMS(1)
A0A140N500	Transcriptional regulator, MarR family	S	LDQMEQDGVVLEAMS(1)
A0A140N500	Transcriptional regulator, MarR family	S	LDQMEQDGVVLEAMS(1)
A0A140N510	Phosphoenolpyruvate carboxykinase (ATP)	T	EDGTIDFDDGS(0.031)KT(0.925)ENT(0.044)R
A0A140N510	Phosphoenolpyruvate carboxykinase (ATP)	S	GDVAVFFGLS(0.557)GT(0.443)GK
A0A140N510	Phosphoenolpyruvate carboxykinase (ATP)	T	DALLENVT(1)VR
A0A140N510	Phosphoenolpyruvate carboxykinase (ATP)	S	EDGTIDFDDGS(0.778)KT(0.179)ENT(0.042)R
A0A140N510	Phosphoenolpyruvate carboxykinase (ATP)	T	EDGTIDFDDGS(0.16)KT(0.834)ENT(0.006)R
A0A140N510	Phosphoenolpyruvate carboxykinase (ATP)	T	GDVAVFFGLS(0.4)GT(0.6)GK
A0A140N528	30S ribosomal protein S19	S	AVES(1)GDKKPLR
A0A140N528	30S ribosomal protein S19	S	AVES(1)GDKKPLR
A0A140N530	YfcL protein	S	AIGAGELS(1)PR
A0A140N530	YfcL protein	S	GHLTLAIAELES(0.79)GDDHS(0.184)AQAVHT(0.016)T(0.005)VS(0.002)QS(0.003)LEK
A0A140N530	YfcL protein	S	GHLTLAIAELES(0.457)GDDHS(0.457)AQAVHT(0.036)T(0.015)VS(0.018)QS(0.018)LEK
A0A140N530	YfcL protein	S	AIGAGELS(1)PR
A0A140N530	YfcL protein	S	GHLTLAIAELES(0.999)GDDHS(0.001)AQAVHTTVSQSLEK
A0A140N530	YfcL protein	S	GHLTLAIAELES(0.9)GDDHS(0.07)AQAVHT(0.012)T(0.013)VS(0.003)QS(0.003)LEK
A0A140N536	Signal recognition particle protein	S	LPGMGQIPDNVKS(1)QMDDK
A0A140N537	30S ribosomal protein S8	S	S(1)MQDPIADMLTR
A0A140N537	30S ribosomal protein S8	S	S(1)MQDPIADMLTR
A0A140N537	30S ribosomal protein S8	Y	QAGLGGEIICY(1)VA
A0A140N548	30S ribosomal protein S4	S	LS(1)DY(1)GVQLR
A0A140N548	30S ribosomal protein S4	Y	LS(1)DY(1)GVQLR
A0A140N548	30S ribosomal protein S4	S	LS(1)DY(1)GVQLR
A0A140N548	30S ribosomal protein S4	Y	LS(1)DY(1)GVQLR
A0A140N556	Peptide deformylase	S	S(1)VLQVLHIPDER
A0A140N556	Peptide deformylase	T	S(0.034)GET(0.966)GIEEGCLSIPEQR
A0A140N556	Peptide deformylase	S	S(1)GET(1)GIEEGCLSIPEQR
A0A140N556	Peptide deformylase	S	S(0.04)GET(0.96)GIEEGCLS(1)IPEQR
A0A140N556	Peptide deformylase	T	S(1)GET(1)GIEEGCLSIPEQR
A0A140N556	Peptide deformylase	S	S(0.5)GET(0.5)GIEEGCLSIPEQR
A0A140N556	Peptide deformylase	T	S(0.5)GET(0.5)GIEEGCLSIPEQR
A0A140N560	NADH-quinone oxidoreductase subunit B	T	QEIVT(1)DPLEQEVNK
A0A140N560	NADH-quinone oxidoreductase subunit B	T	IAVT(1)NLRT(1)PDEI
A0A140N560	NADH-quinone oxidoreductase subunit B	T	IAVT(1)NLRT(1)PDEI
A0A140N560	NADH-quinone oxidoreductase subunit B	T	QEIVT(1)DPLEQEVNK
A0A140N560	NADH-quinone oxidoreductase subunit B	Y	RPLS(0.006)WVVGDQGVY(0.994)R
A0A140N564	Signal recognition particle receptor FtsY	T	AS(0.088)EQAVEEQPQAHT(0.456)EAEAET(0.456)FAADVVEVTEQVAESEK
A0A140N564	Signal recognition particle receptor FtsY	T	AS(0.088)EQAVEEQPQAHT(0.456)EAEAET(0.456)FAADVVEVTEQVAESEK
A0A140N564	Signal recognition particle receptor FtsY	S	ASEQAVEEQPQAHTEAEAETFAADVVEVT(0.001)EQVAES(0.999)EK
A0A140N564	Signal recognition particle receptor FtsY	T	ASEQAVEEQPQAHT(1)EAEAET(1)FAADVVEVTEQVAESEK
A0A140N564	Signal recognition particle receptor FtsY	T	ASEQAVEEQPQAHT(1)EAEAET(1)FAADVVEVTEQVAESEK
A0A140N582	Cell shape determining protein, MreB/Mrl family	S	ALEMIDMHGGDLFS(1)EE
A0A140N582	Cell shape determining protein, MreB/Mrl family	S	IKHEIGS(1)AY(1)PGDEVR
A0A140N582	Cell shape determining protein, MreB/Mrl family	T	NYGSLIGEAT(1)AER
A0A140N582	Cell shape determining protein, MreB/Mrl family	Y	IKHEIGS(1)AY(1)PGDEVR
A0A140N582	Cell shape determining protein, MreB/Mrl family	S	ALEMIDMHGGDLFS(1)EE
A0A140N582	Cell shape determining protein, MreB/Mrl family	S	IKHEIGS(1)AY(1)PGDEVR
A0A140N582	Cell shape determining protein, MreB/Mrl family	T	NYGSLIGEAT(1)AER
A0A140N582	Cell shape determining protein, MreB/Mrl family	Y	IKHEIGS(1)AY(1)PGDEVR
A0A140N582	Cell shape determining protein, MreB/Mrl family	S	ALEMIDMHGGDLFS(1)EE
A0A140N582	Cell shape determining protein, MreB/Mrl family	S	NYGS(0.569)LIGEAT(0.431)AER
A0A140N587	Bifunctional polymyxin resistance protein ArnA	S	TVDLT(0.107)DKPS(0.893)
A0A140N587	Bifunctional polymyxin resistance protein ArnA	S	TVDLT(0.003)DKPS(0.997)
A0A140N598	50S ribosomal protein L13	Y	DWY(1)VVDATGK
A0A140N5A3	50S ribosomal protein L5	S	LLDNAAADLAAIS(0.987)GQKPLIT(0.013)K
A0A140N5A3	50S ribosomal protein L5	T	GLDIT(0.005)IT(0.005)T(0.021)T(0.532)AKS(0.437)DEEGR
A0A140N5A3	50S ribosomal protein L5	Y	EQIIFPEIDY(1)DKVDR
A0A140N5A3	50S ribosomal protein L5	S	GLDITIT(0.001)T(0.005)T(0.031)AKS(0.963)DEEGR
A0A140N5A3	50S ribosomal protein L5	S	LLDNAAADLAAIS(0.993)GQKPLIT(0.007)K
A0A140N5A3	50S ribosomal protein L5	Y	EQIIFPEIDY(1)DKVDR
A0A140N5A3	50S ribosomal protein L5	Y	EQIIFPEIDY(1)DKVDR
A0A140N5B4	30S ribosomal protein S13	S	ISELS(1)EGQIDT(1)LRDEVAK
A0A140N5B4	30S ribosomal protein S13	T	ISELS(1)EGQIDT(1)LRDEVAK
A0A140N5B4	30S ribosomal protein S13	S	ISELS(1)EGQIDTLR
A0A140N5B5	Iron-containing alcohol dehydrogenase	S	VLIT(0.002)Y(0.001)GGGS(0.997)VK
A0A140N5B5	Iron-containing alcohol dehydrogenase	S	VLIT(0.004)YGGGS(0.996)VKK
A0A140N5B5	Iron-containing alcohol dehydrogenase	S	VWNIT(0.057)EGS(0.943)DDER
A0A140N5B6	Phosphotransferase system, phosphocarrier protein HPr	T	NDEGT(0.911)EAEANS(0.089)VIALLMLDSAK
A0A140N5B7	Iron-binding protein IscA	S	S(1)IT(0.997)LS(0.003)DSAAAR
A0A140N5B7	Iron-binding protein IscA	S	S(0.002)IT(0.998)LS(0.987)DS(0.013)AAAR
A0A140N5B7	Iron-binding protein IscA	S	SITLS(0.024)DS(0.976)AAAR
A0A140N5B7	Iron-binding protein IscA	T	S(0.002)IT(0.998)LS(0.292)DS(0.708)AAAR
A0A140N5B7	Iron-binding protein IscA	S	DECGCGES(1)FHV
A0A140N5B7	Iron-binding protein IscA	S	S(0.994)IT(0.006)LSDSAAAR
A0A140N5B7	Iron-binding protein IscA	S	S(0.002)IT(0.996)LS(0.661)DS(0.34)AAAR
A0A140N5B7	Iron-binding protein IscA	T	S(0.002)IT(0.996)LS(0.661)DS(0.34)AAAR
A0A140N5B7	Iron-binding protein IscA	S	DECGCGES(1)FHV
A0A140N5C4	Uncharacterized protein	S	ATHADS(1)AVNVTK
A0A140N5C4	Uncharacterized protein	S	QLS(1)AWEAGILTR
A0A140N5D3	Glutathione S-transferase domain protein	S	SAGGAFANINRPVS(0.791)GPT(0.209)HEK
A0A140N5D3	Glutathione S-transferase domain protein	S	S(1)AGGAFANINRPVSGPTHEK
A0A140N5D3	Glutathione S-transferase domain protein	S	HDAS(1)DFETNTEDKR
A0A140N5D3	Glutathione S-transferase domain protein	S	S(1)AGGAFANINRPVSGPTHEK
A0A140N5D7	50S ribosomal protein L21	S	MY(1)AVFQS(1)GGK
A0A140N5D7	50S ribosomal protein L21	Y	MY(1)AVFQS(1)GGK
A0A140N5D7	50S ribosomal protein L21	S	MY(1)AVFQS(1)GGK
A0A140N5D7	50S ribosomal protein L21	Y	MY(1)AVFQS(1)GGK
A0A140N5E1	Ribulose-phosphate 3-epimerase	S	IDES(1)GFDIR
A0A140N5E1	Ribulose-phosphate 3-epimerase	S	IDES(1)GFDIR
A0A140N5E7	Exopolyphosphatase	S	LKIEEES(0.5)T(0.5)PEIAA
A0A140N5E7	Exopolyphosphatase	T	LKIEEES(0.5)T(0.5)PEIAA
A0A140N5E7	Exopolyphosphatase	S	LKIEEES(0.5)T(0.5)PEIAA
A0A140N5E7	Exopolyphosphatase	T	LKIEEES(0.5)T(0.5)PEIAA
A0A140N5E8	Phosphoglucosamine mutase	S	AEAGIVIS(0.498)AS(0.498)HNPFY(0.005)DNGIK
A0A140N5E8	Phosphoglucosamine mutase	S	AEAGIVIS(0.498)AS(0.498)HNPFY(0.005)DNGIK
A0A140N5E8	Phosphoglucosamine mutase	S	AEAGIVIS(0.497)AS(0.497)HNPFY(0.005)DNGIK
A0A140N5E8	Phosphoglucosamine mutase	S	AEAGIVIS(0.008)AS(0.992)HNPFYDNGIK
A0A140N5E8	Phosphoglucosamine mutase	S	AEAGIVIS(0.5)AS(0.5)HNPFYDNGIK
A0A140N5E8	Phosphoglucosamine mutase	S	AEAGIVIS(0.002)AS(0.998)HNPFYDNGIK
A0A140N5E8	Phosphoglucosamine mutase	S	Y(0.007)T(0.008)AGS(0.984)GDPLEHES(0.002)VK
A0A140N5F4	Polyribonucleotide nucleotidyltransferase	S	GDIS(1)EFAPR
A0A140N5F4	Polyribonucleotide nucleotidyltransferase	S	GDIS(1)EFAPR
A0A140N5F4	Polyribonucleotide nucleotidyltransferase	S	EGLVHIS(1)QIADKR
A0A140N5H1	Uncharacterized protein	S	DYS(1)EGASGLLR
A0A140N5H1	Uncharacterized protein	S	LAES(1)EAS(1)NDQAPVQMPR
A0A140N5H1	Uncharacterized protein	S	LAES(1)EAS(1)NDQAPVQMPR
A0A140N5H1	Uncharacterized protein	Y	DY(1)SEGASGLLR
A0A140N5H1	Uncharacterized protein	S	DY(0.001)S(0.999)EGAS(1)GLLR
A0A140N5H1	Uncharacterized protein	S	DY(0.001)S(0.999)EGAS(1)GLLR
A0A140N5H1	Uncharacterized protein	S	LAES(1)EAS(1)NDQAPVQMPR
A0A140N5H1	Uncharacterized protein	S	LAES(1)EAS(1)NDQAPVQMPR
A0A140N5H1	Uncharacterized protein	Y	DY(1)SEGASGLLR
A0A140N5H1	Uncharacterized protein	Y	QQQALQY(1)ELEK
A0A140N5H1	Uncharacterized protein	S	DY(0.001)S(0.999)EGAS(1)GLLR
A0A140N5H1	Uncharacterized protein	S	DY(0.001)S(0.999)EGAS(1)GLLR
A0A140N5H1	Uncharacterized protein	S	LAES(1)EAS(1)NDQAPVQMPR
A0A140N5H1	Uncharacterized protein	S	LAES(1)EAS(1)NDQAPVQMPR
A0A140N5H1	Uncharacterized protein	Y	QQQALQY(1)ELEK
A0A140N5H6	Biosynthetic arginine decarboxylase	S	S(0.973)DDMS(0.027)MGLPSSAGEHGVLR
A0A140N5H6	Biosynthetic arginine decarboxylase	S	S(0.013)DDMS(0.987)MGLPS(0.828)S(0.172)AGEHGVLR
A0A140N5H6	Biosynthetic arginine decarboxylase	S	S(0.043)DDMS(0.957)MGLPS(0.916)S(0.084)AGEHGVLR
A0A140N5H6	Biosynthetic arginine decarboxylase	S	S(0.665)DDMS(0.331)MGLPS(0.451)S(0.553)AGEHGVLR
A0A140N5H6	Biosynthetic arginine decarboxylase	S	S(0.069)DDMS(0.932)MGLPS(0.449)S(0.55)AGEHGVLR
A0A140N5H6	Biosynthetic arginine decarboxylase	S	S(0.317)DDMS(0.683)MGLPS(0.596)S(0.404)AGEHGVLR
A0A140N5H6	Biosynthetic arginine decarboxylase	S	S(0.209)DDMS(0.791)MGLPS(0.179)S(0.821)AGEHGVLR
A0A140N5H6	Biosynthetic arginine decarboxylase	S	S(0.999)DDMS(0.001)MGLPSSAGEHGVLR
A0A140N5H6	Biosynthetic arginine decarboxylase	S	S(0.089)DDMS(0.905)MGLPS(0.543)S(0.463)AGEHGVLR
A0A140N5H6	Biosynthetic arginine decarboxylase	S	S(0.089)DDMS(0.905)MGLPS(0.543)S(0.463)AGEHGVLR
A0A140N5H9	Putative N-acetylmannosamine-6-phosphate 2-epimerase	T	HGAWAVT(0.572)VGS(0.382)AIT(0.046)R
A0A140N5I1	GTP cyclohydrolase 1	S	DAT(0.44)S(0.44)AT(0.059)T(0.048)T(0.009)T(0.002)S(0.002)LGGLFK
A0A140N5I1	GTP cyclohydrolase 1	S	DSVIGLS(1)K
A0A140N5I1	GTP cyclohydrolase 1	T	DAT(0.44)S(0.44)AT(0.059)T(0.048)T(0.009)T(0.002)S(0.002)LGGLFK
A0A140N5I1	GTP cyclohydrolase 1	S	DAT(0.012)S(0.061)AT(0.007)T(0.072)T(0.053)T(0.178)S(0.616)LGGLFK
A0A140N5I1	GTP cyclohydrolase 1	S	DSVIGLS(1)K
A0A140N5I2	Malate dehydrogenase (Oxaloacetate-decarboxylating) (NADP(+)), Phosphate acetyltransferase	Y	DLALAY(0.865)S(0.135)PGVAAPCLEIEKDPLK
A0A140N5J6	2-hydroxy-3-oxopropionate reductase	S	GIDMLDAPVS(1)GGEPK
A0A140N5J6	2-hydroxy-3-oxopropionate reductase	S	GIDMLDAPVS(1)GGEPK
A0A140N5K8	50S ribosomal protein L4	S	AEVT(1)GS(1)GKKPWR
A0A140N5K8	50S ribosomal protein L4	S	DAQS(1)ALTVSETTFGR
A0A140N5K8	50S ribosomal protein L4	S	DAQSALT(0.03)VS(0.85)ET(0.091)T(0.03)FGR
A0A140N5K8	50S ribosomal protein L4	S	S(1)GGVT(1)FAAR
A0A140N5K8	50S ribosomal protein L4	T	AEVT(1)GS(1)GKKPWR
A0A140N5K8	50S ribosomal protein L4	T	DAQSALT(0.997)VS(0.003)ETTFGR
A0A140N5K8	50S ribosomal protein L4	T	DAQSALT(0.003)VS(0.018)ET(0.856)T(0.123)FGR
A0A140N5K8	50S ribosomal protein L4	T	S(1)GGVT(1)FAAR
A0A140N5K8	50S ribosomal protein L4	S	DAQS(1)ALT(0.984)VS(0.015)ET(0.001)TFGR
A0A140N5K8	50S ribosomal protein L4	S	DAQSALT(0.021)VS(0.946)ET(0.028)T(0.005)FGR
A0A140N5K8	50S ribosomal protein L4	S	S(1)GGVT(1)FAAR
A0A140N5K8	50S ribosomal protein L4	T	DAQSALT(1)VSETTFGR
A0A140N5K8	50S ribosomal protein L4	T	DAQSALTVS(0.08)ET(0.46)T(0.46)FGR
A0A140N5K8	50S ribosomal protein L4	T	DAQSALTVS(0.08)ET(0.46)T(0.46)FGR
A0A140N5K8	50S ribosomal protein L4	T	DAT(1)GIDPVSLIAFDK
A0A140N5K8	50S ribosomal protein L4	T	S(1)GGVT(1)FAAR
A0A140N5K8	50S ribosomal protein L4	S	DAQS(1)ALTVSETTFGR
A0A140N5K8	50S ribosomal protein L4	T	DAQSALT(0.999)VS(0.001)ETTFGR
A0A140N5L3	ATP-dependent zinc metalloprotease FtsH	S	RDVRPPAGWEEPGAS(1)NNS(1)GDNGS(0.001)PK
A0A140N5L3	ATP-dependent zinc metalloprotease FtsH	S	RDVRPPAGWEEPGAS(1)NNS(1)GDNGS(0.001)PK
A0A140N5L3	ATP-dependent zinc metalloprotease FtsH	T	T(0.001)PNPGNT(0.829)MS(0.17)EQLGDK
A0A140N5L3	ATP-dependent zinc metalloprotease FtsH	Y	ES(0.129)T(0.129)AY(0.742)HEAGHAIIGR
A0A140N5L3	ATP-dependent zinc metalloprotease FtsH	S	DVRPPAGWEEPGAS(0.973)NNS(0.978)GDNGS(0.049)PK
A0A140N5L3	ATP-dependent zinc metalloprotease FtsH	S	RDVRPPAGWEEPGASNNS(0.998)GDNGS(0.002)PK
A0A140N5L3	ATP-dependent zinc metalloprotease FtsH	T	TPNPGNT(0.86)MS(0.14)EQLGDK
A0A140N5L3	ATP-dependent zinc metalloprotease FtsH	S	DVRPPAGWEEPGAS(0.98)NNS(0.98)GDNGS(0.04)PK
A0A140N5L3	ATP-dependent zinc metalloprotease FtsH	S	DVRPPAGWEEPGASNNS(0.998)GDNGS(0.002)PK
A0A140N5L3	ATP-dependent zinc metalloprotease FtsH	S	RDVRPPAGWEEPGAS(0.007)NNS(0.394)GDNGS(0.599)PK
A0A140N5L7	50S ribosomal protein L24	S	FFKS(0.909)NS(0.144)ET(0.947)IK
A0A140N5L7	50S ribosomal protein L24	S	NVLS(1)S(1)GKVIVEGINLVK
A0A140N5L7	50S ribosomal protein L24	S	NVLS(1)S(1)GKVIVEGINLVK
A0A140N5L7	50S ribosomal protein L24	T	DDEVIVLT(1)GKDK
A0A140N5L7	50S ribosomal protein L24	T	FFKS(0.909)NS(0.144)ET(0.947)IK
A0A140N5L7	50S ribosomal protein L24	S	FFKS(0.763)NS(0.475)ET(0.763)IK
A0A140N5L7	50S ribosomal protein L24	T	RDDEVIVLT(1)GK
A0A140N5L7	50S ribosomal protein L24	T	FFKS(0.763)NS(0.475)ET(0.763)IK
A0A140N5L9	Cysteine synthase	S	VIGITNEEAIS(0.5)T(0.5)AR
A0A140N5L9	Cysteine synthase	T	VIGITNEEAIS(0.5)T(0.5)AR
A0A140N5L9	Cysteine synthase	S	IFEDNS(1)LT(0.998)IGHT(0.002)PLVR
A0A140N5L9	Cysteine synthase	S	LQEDES(0.5)FT(0.5)NK
A0A140N5L9	Cysteine synthase	S	S(1)KIFEDNSLTIGHTPLVR
A0A140N5L9	Cysteine synthase	S	VIGIT(1)NEEAIS(0.545)T(0.456)AR
A0A140N5L9	Cysteine synthase	S	Y(0.001)LLLQQFS(0.999)NPANPEIHEK
A0A140N5L9	Cysteine synthase	T	IFEDNS(1)LT(0.998)IGHT(0.002)PLVR
A0A140N5L9	Cysteine synthase	T	LQEDES(0.5)FT(0.5)NK
A0A140N5L9	Cysteine synthase	T	VIGIT(1)NEEAIS(0.545)T(0.456)AR
A0A140N5L9	Cysteine synthase	S	S(1)KIFEDNSLTIGHTPLVR
A0A140N5M9	Uncharacterized protein	S	LDIDES(1)A
A0A140N5M9	Uncharacterized protein	T	QIINAIDNMT(1)DIEQEK
A0A140N5M9	Uncharacterized protein	Y	IAEY(1)APGAR
A0A140N5M9	Uncharacterized protein	S	LDIDES(1)A
A0A140N5M9	Uncharacterized protein	T	QIINAIDNMT(1)DIEQEK
A0A140N5M9	Uncharacterized protein	Y	IAEY(1)APGAR
A0A140N5P0	Ribosomal RNA small subunit methyltransferase I	S	QHQS(0.821)ADNS(0.179)QGQLYIVPTPIGNLADITQR
A0A140N5P0	Ribosomal RNA small subunit methyltransferase I	S	QHQS(0.653)ADNS(0.347)QGQLYIVPTPIGNLADITQR
A0A140N5P0	Ribosomal RNA small subunit methyltransferase I	S	QHQS(0.862)ADNS(0.138)QGQLYIVPTPIGNLADITQR
A0A140N5P6	Putative transferase	S	AGLRY(1)S(1)ANNYVK
A0A140N5P6	Putative transferase	S	QIRPLS(1)DEEK
A0A140N5P6	Putative transferase	S	S(1)DVLHPYR
A0A140N5P6	Putative transferase	S	VMIDDS(0.5)S(0.5)VVIGDVR
A0A140N5P6	Putative transferase	S	VMIDDS(0.5)S(0.5)VVIGDVR
A0A140N5P6	Putative transferase	T	WKDEYLDQGNQT(1)QP
A0A140N5P6	Putative transferase	Y	AGLRY(1)S(1)ANNYVK
A0A140N5P6	Putative transferase	Y	WKDEY(1)LDQGNQT(1)QP
A0A140N5P6	Putative transferase	S	S(1)DVLHPYR
A0A140N5P6	Putative transferase	S	VMIDDS(0.5)S(0.5)VVIGDVR
A0A140N5P6	Putative transferase	S	VMIDDS(0.5)S(0.5)VVIGDVR
A0A140N5P6	Putative transferase	T	WKDEYLDQGNQT(1)QP
A0A140N5P6	Putative transferase	Y	WKDEY(1)LDQGNQT(1)QP
A0A140N5P6	Putative transferase	S	S(1)DVLHPYR
A0A140N5P6	Putative transferase	T	WKDEYLDQGNQT(1)QP
A0A140N5Q7	Adenylate cyclase	S	NEANNQEPFWLHS(1)GKR
A0A140N5R7	Uncharacterized protein	T	KQPDPET(1)LPPT(1)L
A0A140N5R7	Uncharacterized protein	T	KQPDPET(1)LPPT(1)L
A0A140N5R7	Uncharacterized protein	T	KQPDPET(1)LPPT(1)L
A0A140N5R7	Uncharacterized protein	T	KQPDPET(1)LPPT(1)L
A0A140N5R7	Uncharacterized protein	T	KQPDPETLPPT(1)L
A0A140N5S6	3',5'-cyclic adenosine monophosphate phosphodiesterase CpdA	S	FQPDT(0.012)AS(0.988)EGY
A0A140N5S6	3',5'-cyclic adenosine monophosphate phosphodiesterase CpdA	S	FQPDT(0.011)AS(0.989)EGY
A0A140N5S7	50S ribosomal protein L3 glutamine methyltransferase	S	HEPELGLAS(0.987)GT(0.013)DGLK
A0A140N5S7	50S ribosomal protein L3 glutamine methyltransferase	Y	EYFAIY(1)KD
A0A140N5S7	50S ribosomal protein L3 glutamine methyltransferase	S	HEPELGLAS(0.985)GT(0.015)DGLK
A0A140N5S7	50S ribosomal protein L3 glutamine methyltransferase	S	VQY(0.003)DLIVT(0.012)NPPY(0.047)VDAEDMS(0.862)DLPNEY(0.075)R
A0A140N5S7	50S ribosomal protein L3 glutamine methyltransferase	T	HEPELGLAS(0.5)GT(0.5)DGLK
A0A140N5S7	50S ribosomal protein L3 glutamine methyltransferase	Y	EYFAIY(1)KD
A0A140N5S7	50S ribosomal protein L3 glutamine methyltransferase	S	HEPELGLAS(0.988)GT(0.012)DGLK
A0A140N5S7	50S ribosomal protein L3 glutamine methyltransferase	S	VQYDLIVT(0.004)NPPY(0.001)VDAEDMS(0.994)DLPNEYR
A0A140N5U5	Sialic acid transporter NanT	S	S(0.32)T(0.32)T(0.32)T(0.041)QNIPWYR
A0A140N5U5	Sialic acid transporter NanT	T	S(0.32)T(0.32)T(0.32)T(0.041)QNIPWYR
A0A140N5U5	Sialic acid transporter NanT	T	S(0.32)T(0.32)T(0.32)T(0.041)QNIPWYR
A0A140N5V1	Glyoxalase	S	NLS(0.002)NFAS(0.959)LGS(0.034)ECT(0.004)VDR
A0A140N5V1	Glyoxalase	S	NLSNFAS(0.02)LGS(0.49)ECT(0.49)VDR
A0A140N5V1	Glyoxalase	T	NLSNFAS(0.02)LGS(0.49)ECT(0.49)VDR
A0A140N5V1	Glyoxalase	S	NLS(0.003)NFAS(0.989)LGS(0.007)ECT(0.001)VDR
A0A140N5V1	Glyoxalase	S	NLSNFAS(0.011)LGS(0.959)ECT(0.03)VDR
A0A140N5V9	Aldo/keto reductase	S	ELAQIDQHIADGELNLWQAS(0.5)S(0.5)DK
A0A140N5V9	Aldo/keto reductase	S	ELAQIDQHIADGELNLWQAS(0.5)S(0.5)DK
A0A140N5V9	Aldo/keto reductase	S	ELAQIDQHIADGELNLWQAS(0.554)S(0.446)DK
A0A140N5X5	DNA primase	S	AAES(0.996)GVS(0.004)RPVPQLK
A0A140N5X7	Purine ribonucleoside efflux pump NepI	S	S(1)EFIAENR
A0A140N5X9	Ribosomal RNA large subunit methyltransferase E	S	WLQEHFS(1)DK
A0A140N5X9	Ribosomal RNA large subunit methyltransferase E	T	EVY(0.002)IVAT(0.998)GR
A0A140N5X9	Ribosomal RNA large subunit methyltransferase E	Y	EVY(1)IVATGR
A0A140N5X9	Ribosomal RNA large subunit methyltransferase E	S	WLQEHFS(1)DK
A0A140N5X9	Ribosomal RNA large subunit methyltransferase E	T	EVYIVAT(1)GR
A0A140N5X9	Ribosomal RNA large subunit methyltransferase E	Y	EVY(1)IVATGR
A0A140N5X9	Ribosomal RNA large subunit methyltransferase E	S	WLQEHFS(1)DK
A0A140N5Y3	Multifunctional CCA protein	S	TGFES(1)ADYPQGR
A0A140N5Y3	Multifunctional CCA protein	S	TGFES(1)ADYPQGR
A0A140N5Y3	Multifunctional CCA protein	S	TGFES(1)ADYPQGR
A0A140N5Y7	Ribosome-binding factor A	S	RVNPDDS(1)KED
A0A140N619	Glycerol-3-phosphate dehydrogenase	S	AYS(0.002)GVRPLVAS(0.983)DDDPS(0.015)GR
A0A140N619	Glycerol-3-phosphate dehydrogenase	S	ECIS(1)ENQILK
A0A140N619	Glycerol-3-phosphate dehydrogenase	S	NHGLLHS(1)GAR
A0A140N619	Glycerol-3-phosphate dehydrogenase	S	AYS(0.021)GVRPLVAS(0.959)DDDPS(0.019)GR
A0A140N619	Glycerol-3-phosphate dehydrogenase	S	ECIS(1)ENQILK
A0A140N626	DNA gyrase subunit A	Y	YQPLS(0.013)EY(0.987)EAQR
A0A140N626	DNA gyrase subunit A	Y	YQPLS(0.025)EY(0.975)EAQR
A0A140N627	S-adenosylmethionine synthase	S	HLFT(0.332)S(0.332)ES(0.332)VS(0.005)EGHPDK
A0A140N627	S-adenosylmethionine synthase	S	HLFT(0.332)S(0.332)ES(0.332)VS(0.005)EGHPDK
A0A140N627	S-adenosylmethionine synthase	T	HLFT(0.332)S(0.332)ES(0.332)VS(0.005)EGHPDK
A0A140N627	S-adenosylmethionine synthase	S	S(1)LQEAVMEEIIKPILPAEWLTSATK
A0A140N640	2,3-bisphosphoglycerate-independent phosphoglycerate mutase	S	QMGNS(1)EVGHVNLGAGR
A0A140N640	2,3-bisphosphoglycerate-independent phosphoglycerate mutase	S	QMGNS(1)EVGHVNLGAGR
A0A140N640	2,3-bisphosphoglycerate-independent phosphoglycerate mutase	S	QMGNS(1)EVGHVNLGAGR
A0A140N643	Hydrogenase expression/formation protein	S	ISPHQLGLADVLS(1)ALR
A0A140N649	Aldehyde dehydrogenase (NAD(+))	Y	TNNPPS(0.005)AQIKPGEY(0.995)GFPLK
A0A140N652	UPF0149 protein YgfB	T	LDKVT(1)GET(1)GEAIDDLR
A0A140N652	UPF0149 protein YgfB	T	LDKVT(1)GET(1)GEAIDDLR
A0A140N652	UPF0149 protein YgfB	T	VAALLCHDT(0.001)FT(0.001)HPQPT(0.998)APEVQKPTLH
A0A140N652	UPF0149 protein YgfB	T	LDKVT(1)GET(1)GEAIDDLR
A0A140N652	UPF0149 protein YgfB	T	LDKVT(1)GET(1)GEAIDDLR
A0A140N652	UPF0149 protein YgfB	T	VAALLCHDT(0.001)FT(0.001)HPQPT(0.998)APEVQKPT(0.001)LH
A0A140N652	UPF0149 protein YgfB	T	VAALLCHDTFTHPQPT(0.001)APEVQKPT(0.999)LH
A0A140N652	UPF0149 protein YgfB	T	VAALLCHDTFTHPQPT(1)APEVQKPTLH
A0A140N652	UPF0149 protein YgfB	T	VAALLCHDT(0.001)FT(0.001)HPQPT(0.998)APEVQKPT(1)LH
A0A140N660	UPF0352 protein YejL	S	ALQS(0.845)S(0.155)INEDK
A0A140N683	RNA polymerase sigma factor RpoD	S	S(0.58)HAT(0.42)AQEEILK
A0A140N683	RNA polymerase sigma factor RpoD	T	SHAT(1)AQEEILK
A0A140N683	RNA polymerase sigma factor RpoD	S	IEDGINQVQCS(0.937)VAEY(0.062)PEAIT(0.001)YLLEQYDR
A0A140N6A4	Acetyl-CoA acetyltransferase	Y	QLQDAY(0.995)ALS(0.003)S(0.003)QQK
A0A140N6A5	Chaperone protein ClpB	S	AIDLIDEAAS(0.5)S(0.5)IR
A0A140N6A5	Chaperone protein ClpB	S	AIDLIDEAAS(0.5)S(0.5)IR
A0A140N6A5	Chaperone protein ClpB	S	AS(0.539)LS(0.487)GT(0.487)QT(0.487)IKAELEQAK
A0A140N6A5	Chaperone protein ClpB	S	AS(0.011)LS(0.989)GT(0.329)QT(0.672)IKAELEQAK
A0A140N6A5	Chaperone protein ClpB	S	RLDMLNEELS(1)DKER
A0A140N6A5	Chaperone protein ClpB	S	MQIDS(1)KPEELDR
A0A140N6A5	Chaperone protein ClpB	S	QYS(1)ELEEEWKAEK
A0A140N6A5	Chaperone protein ClpB	S	WTGIPVS(1)R
A0A140N6A5	Chaperone protein ClpB	T	AS(0.539)LS(0.487)GT(0.487)QT(0.487)IKAELEQAK
A0A140N6A5	Chaperone protein ClpB	T	AS(0.011)LS(0.989)GT(0.329)QT(0.672)IKAELEQAK
A0A140N6A5	Chaperone protein ClpB	T	GT(1)LADILK
A0A140N6A5	Chaperone protein ClpB	T	LPQVEGT(1)GGDVQPSQDLVR
A0A140N6A5	Chaperone protein ClpB	T	LVGAPPGYVGYEEGGY(1)LT(1)EAVR
A0A140N6A5	Chaperone protein ClpB	T	QLEAAT(1)QLEGK
A0A140N6A5	Chaperone protein ClpB	T	YTIDLT(1)ER
A0A140N6A5	Chaperone protein ClpB	Y	GY(1)EIHISDEALK
A0A140N6A5	Chaperone protein ClpB	Y	LLS(0.001)ENGY(0.99)DPVY(0.009)GAR
A0A140N6A5	Chaperone protein ClpB	Y	LLSENGY(0.117)DPVY(0.883)GAR
A0A140N6A5	Chaperone protein ClpB	Y	LVGAPPGY(1)VGY(1)EEGGYLTEAVR
A0A140N6A5	Chaperone protein ClpB	Y	LVGAPPGY(1)VGY(1)EEGGYLTEAVR
A0A140N6A5	Chaperone protein ClpB	Y	LVGAPPGYVGYEEGGY(1)LT(1)EAVR
A0A140N6A5	Chaperone protein ClpB	S	AIDLIDEAAS(0.5)S(0.5)IR
A0A140N6A5	Chaperone protein ClpB	S	AIDLIDEAAS(0.5)S(0.5)IR
A0A140N6A5	Chaperone protein ClpB	S	AS(0.2)LS(0.777)GT(0.019)QT(0.003)IK
A0A140N6A5	Chaperone protein ClpB	S	QYS(1)ELEEEWK
A0A140N6A5	Chaperone protein ClpB	S	GGES(1)VNDQGAEDQR
A0A140N6A5	Chaperone protein ClpB	S	RLDMLNEELS(1)DKER
A0A140N6A5	Chaperone protein ClpB	S	MQIDS(1)KPEELDR
A0A140N6A5	Chaperone protein ClpB	T	AS(0.208)LS(0.671)GT(0.121)QT(0.999)IKAELEQAK
A0A140N6A5	Chaperone protein ClpB	T	GELHCVGAT(0.2)T(0.801)LDEY(0.999)R
A0A140N6A5	Chaperone protein ClpB	T	LPQVEGT(1)GGDVQPSQDLVR
A0A140N6A5	Chaperone protein ClpB	T	LVGAPPGYVGYEEGGY(1)LT(1)EAVR
A0A140N6A5	Chaperone protein ClpB	T	QLEAAT(1)QLEGK
A0A140N6A5	Chaperone protein ClpB	T	YTIDLT(1)ER
A0A140N6A5	Chaperone protein ClpB	Y	GELHCVGAT(0.2)T(0.801)LDEY(0.999)R
A0A140N6A5	Chaperone protein ClpB	Y	LLSENGY(0.006)DPVY(0.994)GAR
A0A140N6A5	Chaperone protein ClpB	Y	LVGAPPGY(1)VGY(1)EEGGYLTEAVR
A0A140N6A5	Chaperone protein ClpB	Y	LVGAPPGY(1)VGY(1)EEGGYLTEAVR
A0A140N6A5	Chaperone protein ClpB	Y	LVGAPPGYVGYEEGGY(1)LT(1)EAVR
A0A140N6A5	Chaperone protein ClpB	S	AS(0.2)LS(0.795)GT(0.005)QT(0.001)IK
A0A140N6A5	Chaperone protein ClpB	S	RLDMLNEELS(1)DKER
A0A140N6A5	Chaperone protein ClpB	S	MQIDS(1)KPEELDR
A0A140N6A5	Chaperone protein ClpB	S	QYS(1)ELEEEWKAEK
A0A140N6A5	Chaperone protein ClpB	T	LPQVEGT(1)GGDVQPSQDLVR
A0A140N6A5	Chaperone protein ClpB	T	QLEAAT(1)QLEGK
A0A140N6A5	Chaperone protein ClpB	Y	LVGAPPGY(1)VGY(1)EEGGYLTEAVR
A0A140N6A5	Chaperone protein ClpB	Y	LVGAPPGY(1)VGY(1)EEGGYLTEAVR
A0A140N6C1	DNA gyrase subunit B	S	DPALSELYLVEGDS(0.868)AGGS(0.132)AK
A0A140N6C1	DNA gyrase subunit B	S	DPALSELYLVEGDS(0.011)AGGS(0.989)AK
A0A140N6C1	DNA gyrase subunit B	S	ELIY(0.006)QPT(0.007)LT(0.007)EADLS(0.901)DEQT(0.059)VT(0.019)R
A0A140N6C1	DNA gyrase subunit B	S	DPALSELYLVEGDS(0.858)AGGS(0.142)AK
A0A140N6C1	DNA gyrase subunit B	S	DPALSELYLVEGDS(0.5)AGGS(0.5)AK
A0A140N6C1	DNA gyrase subunit B	S	S(0.004)NS(0.906)Y(0.083)DS(0.003)S(0.003)S(0.003)IK
A0A140N6C1	DNA gyrase subunit B	S	SNSY(0.001)DS(0.465)S(0.465)S(0.07)IK
A0A140N6C1	DNA gyrase subunit B	S	SNSY(0.001)DS(0.465)S(0.465)S(0.07)IK
A0A140N6C3	Mammalian cell entry related domain protein	S	S(0.994)QET(0.005)PASTTEAQIK
A0A140N6C6	Elongation factor 4	S	EMEAQVLDS(1)MDLER
A0A140N6C6	Elongation factor 4	S	GY(0.001)AS(0.997)LDY(0.002)NFK
A0A140N6C6	Elongation factor 4	S	IIQICGGLS(1)DR
A0A140N6C6	Elongation factor 4	S	EMEAQVLDS(1)MDLER
A0A140N6C6	Elongation factor 4	S	IIQICGGLS(1)DR
A0A140N6C6	Elongation factor 4	S	EMEAQVLDS(1)MDLER
A0A140N6C6	Elongation factor 4	S	IIQICGGLS(1)DR
A0A140N6D3	Uncharacterized protein	S	AAGDAPLS(0.921)GT(0.068)ET(0.006)T(0.006)LPAPPR
A0A140N6D3	Uncharacterized protein	T	AAGDAPLS(0.852)GT(0.437)ET(0.357)T(0.354)LPAPPR
A0A140N6D6	Uncharacterized protein	T	AAGLDT(0.88)S(0.12)KL
A0A140N6D6	Uncharacterized protein	T	AAGLDT(0.834)S(0.166)KL
A0A140N6D7	Glycoside hydrolase family 1	S	AEGGTGDAIS(1)GFEGSVPNPYVK
A0A140N6E5	D-tagatose-1,6-bisphosphate aldolase subunit GatZ	S	IQS(1)GELS(1)AIPHQLIMDK
A0A140N6E5	D-tagatose-1,6-bisphosphate aldolase subunit GatZ	S	IQS(1)GELS(1)AIPHQLIMDK
A0A140N6E5	D-tagatose-1,6-bisphosphate aldolase subunit GatZ	S	IHLDAS(1)MS(1)CAGDPIPLAPETVAER
A0A140N6E5	D-tagatose-1,6-bisphosphate aldolase subunit GatZ	S	IHLDAS(1)MS(1)CAGDPIPLAPETVAER
A0A140N6E5	D-tagatose-1,6-bisphosphate aldolase subunit GatZ	S	IQS(1)GELS(1)AIPHQLIMDK
A0A140N6E5	D-tagatose-1,6-bisphosphate aldolase subunit GatZ	S	IQS(1)GELS(1)AIPHQLIMDK
A0A140N6E5	D-tagatose-1,6-bisphosphate aldolase subunit GatZ	S	TGFNDS(1)LLDIR
A0A140N6E5	D-tagatose-1,6-bisphosphate aldolase subunit GatZ	T	EAIFALAQIEQELT(1)APENR
A0A140N6E5	D-tagatose-1,6-bisphosphate aldolase subunit GatZ	T	T(0.998)GFNDS(0.002)LLDIR
A0A140N6E7	Peptide chain release factor 2	S	TEIIEES(1)EGEVAGIK
A0A140N6E7	Peptide chain release factor 2	Y	GY(1)LDYDAK
A0A140N6E7	Peptide chain release factor 2	Y	GYLDY(1)DAKK
A0A140N6E7	Peptide chain release factor 2	S	S(0.5)S(0.5)LEAVVDTLDQMK
A0A140N6E7	Peptide chain release factor 2	S	S(0.5)S(0.5)LEAVVDTLDQMK
A0A140N6E7	Peptide chain release factor 2	S	TEIIEES(1)EGEVAGIK
A0A140N6E7	Peptide chain release factor 2	T	IT(0.006)HIPT(0.851)GIVT(0.144)QCQNDR
A0A140N6E7	Peptide chain release factor 2	S	TEIIEES(1)EGEVAGIK
A0A140N6F1	Cytochrome-c3 hydrogenase	S	DEAPQAPWEGTTIPAYDGWS(1)DDGK
A0A140N6F1	Cytochrome-c3 hydrogenase	S	GAVNYLS(1)VPEFPTDSK
A0A140N6F1	Cytochrome-c3 hydrogenase	S	NFNDDVGPY(0.479)EQS(0.509)LVGT(0.012)PVADPNKPLEVVR
A0A140N6F1	Cytochrome-c3 hydrogenase	S	DEAPQAPWEGTTIPAYDGWS(1)DDGK
A0A140N6F1	Cytochrome-c3 hydrogenase	S	GAVNY(0.114)LS(0.886)VPEFPT(0.838)DS(0.162)K
A0A140N6F1	Cytochrome-c3 hydrogenase	S	NFNDDVGPY(0.443)EQS(0.484)LVGT(0.074)PVADPNKPLEVVR
A0A140N6F1	Cytochrome-c3 hydrogenase	T	GAVNY(0.114)LS(0.886)VPEFPT(0.838)DS(0.162)K
A0A140N6F1	Cytochrome-c3 hydrogenase	S	DEAPQAPWEGTTIPAYDGWS(1)DDGK
A0A140N6F3	Sodium/glutamate symporter	T	HSTTPNGIPDDQEVPT(1)AFEKPDVGR
A0A140N6F4	Flavohemoprotein	S	GQFDS(1)EGLMDLSK
A0A140N6F4	Flavohemoprotein	S	GQFDS(1)EGLMDLSK
A0A140N6F6	Oligopeptidase A	T	DGDHYAT(1)LNTAQK
A0A140N6G0	Enolase	S	S(0.987)GET(0.013)EDATIADLAVGTAAGQIK
A0A140N6G0	Enolase	S	S(0.987)GET(0.013)EDATIADLAVGTAAGQIK
A0A140N6G0	Enolase	Y	DAGY(0.975)T(0.025)AVISHR
A0A140N6G0	Enolase	S	S(0.998)GET(0.002)EDATIADLAVGTAAGQIK
A0A140N6G6	Dipeptide and tripeptide permease B	S	MIAT(0.015)PES(0.985)H
A0A140N6H0	Formamidopyrimidine-DNA glycosylase	S	DFLQS(0.861)DGKPGY(0.139)FAQELQVYGR
A0A140N6H0	Formamidopyrimidine-DNA glycosylase	S	DFLQS(0.872)DGKPGY(0.128)FAQELQVYGR
A0A140N6H0	Formamidopyrimidine-DNA glycosylase	S	DFLQS(1)DGKPGYFAQELQVYGR
A0A140N6I0	Transcriptional regulator, LacI family	S	RHSVSTPSLEASHHAT(1)S(1)D
A0A140N6I0	Transcriptional regulator, LacI family	T	HSVSTPSLEASHHAT(1)S(1)D
A0A140N6I0	Transcriptional regulator, LacI family	S	HSVST(0.001)PS(0.005)LEAS(0.005)HHAT(0.994)S(0.994)D
A0A140N6I0	Transcriptional regulator, LacI family	S	LQGYYDALAES(1)GIAANDR
A0A140N6I0	Transcriptional regulator, LacI family	T	HSVST(0.001)PS(0.005)LEAS(0.005)HHAT(0.994)S(0.994)D
A0A140N6I0	Transcriptional regulator, LacI family	S	RHSVS(0.001)T(0.003)PS(0.058)LEAS(0.313)HHAT(0.313)S(0.313)D
A0A140N6I0	Transcriptional regulator, LacI family	S	HSVSTPSLEAS(0.001)HHAT(0.999)S(1)D
A0A140N6I0	Transcriptional regulator, LacI family	T	HSVSTPSLEAS(0.001)HHAT(0.999)S(1)D
A0A140N6I5	Selenide, water dikinase	S	DLLCDPQT(0.5)S(0.5)GGLLLAVMPEAENEVK
A0A140N6I5	Selenide, water dikinase	T	DLLCDPQT(0.5)S(0.5)GGLLLAVMPEAENEVK
A0A140N6I5	Selenide, water dikinase	S	DLLCDPQT(0.5)S(0.5)GGLLLAVMPEAENEVK
A0A140N6I5	Selenide, water dikinase	T	DLLCDPQT(0.5)S(0.5)GGLLLAVMPEAENEVK
A0A140N6I7	SseB family protein	S	S(1)ET(1)KNELEDLLEK
A0A140N6I7	SseB family protein	T	S(1)ET(1)KNELEDLLEK
A0A140N6I7	SseB family protein	S	S(1)ET(1)KNELEDLLEK
A0A140N6I7	SseB family protein	T	S(1)ET(1)KNELEDLLEK
A0A140N6I7	SseB family protein	T	S(0.447)ET(0.553)KNELEDLLEK
A0A140N6I9	5'/3'-nucleotidase SurE	S	ILLS(1)NDDGVHAPGIQTLAK
A0A140N6I9	5'/3'-nucleotidase SurE	S	S(0.998)GAS(0.002)NSLTLESSLR
A0A140N6J0	DNA-directed RNA polymerase subunit omega	T	ERQEQQEQEAAELQAVT(1)AIAEGR
A0A140N6J0	DNA-directed RNA polymerase subunit omega	T	QEQQEQEAAELQAVT(1)AIAEGR
A0A140N6J8	Alpha-D-glucosyl-1-phosphate uridylyltransferase	S	MPGDLS(0.982)EY(0.934)S(0.084)VIQTK
A0A140N6J8	Alpha-D-glucosyl-1-phosphate uridylyltransferase	S	NAVENHFDTSYELES(1)LLEQR
A0A140N6J8	Alpha-D-glucosyl-1-phosphate uridylyltransferase	Y	MPGDLS(0.982)EY(0.934)S(0.084)VIQTK
A0A140N6J8	Alpha-D-glucosyl-1-phosphate uridylyltransferase	S	MPGDLS(0.957)EY(0.893)S(0.15)VIQTK
A0A140N6J8	Alpha-D-glucosyl-1-phosphate uridylyltransferase	S	NAVENHFDT(0.677)S(0.677)Y(0.644)ELES(0.002)LLEQR
A0A140N6J8	Alpha-D-glucosyl-1-phosphate uridylyltransferase	S	NAVENHFDTSYELES(1)LLEQR
A0A140N6J8	Alpha-D-glucosyl-1-phosphate uridylyltransferase	T	NAVENHFDT(0.822)S(0.133)Y(0.044)ELESLLEQR
A0A140N6J8	Alpha-D-glucosyl-1-phosphate uridylyltransferase	Y	MPGDLS(0.957)EY(0.893)S(0.15)VIQTK
A0A140N6J8	Alpha-D-glucosyl-1-phosphate uridylyltransferase	Y	NAVENHFDT(0.006)S(0.029)Y(0.965)ELESLLEQR
A0A140N6K5	Deoxyuridine 5'-triphosphate nucleotidohydrolase	T	EFPLPT(0.003)Y(0.003)AT(0.735)S(0.129)GS(0.129)AGLDLR
A0A140N6K5	Deoxyuridine 5'-triphosphate nucleotidohydrolase	S	GEGGFGHS(1)GRQ
A0A140N6M4	ADP-L-glycero-D-manno-heptose-6-epimerase	S	EIPFLY(0.164)AS(0.517)S(0.465)AAT(0.798)Y(0.057)GGR
A0A140N6M4	ADP-L-glycero-D-manno-heptose-6-epimerase	T	EIPFLY(0.164)AS(0.517)S(0.465)AAT(0.798)Y(0.057)GGR
A0A140N6M4	ADP-L-glycero-D-manno-heptose-6-epimerase	T	YQAFT(1)QADLTNLR
A0A140N6N0	Phenylalanine--tRNA ligase alpha subunit	S	S(1)HLAELVASAK
A0A140N6N0	Phenylalanine--tRNA ligase alpha subunit	S	S(0.999)HLAELVAS(0.001)AK
A0A140N6N1	Glycerol-3-phosphate dehydrogenase	Y	Y(0.999)LEHY(0.001)EFR
A0A140N6N1	Glycerol-3-phosphate dehydrogenase	S	DDIVWTYSGVRPLCDDES(0.939)DS(0.059)PQAIT(0.001)R
A0A140N6N1	Glycerol-3-phosphate dehydrogenase	T	DY(0.006)T(0.994)LDIHDENGK
A0A140N6N3	Phosphoribosylaminoimidazole-succinocarboxamide synthase	S	GEVVLGDEFS(0.977)PDGS(0.023)R
A0A140N6N6	Pseudouridine synthase	S	S(1)GAEHFGLQR
A0A140N6N6	Pseudouridine synthase	S	S(1)GAEHFGLQR
A0A140N6N7	Short-chain dehydrogenase/reductase SDR	S	VAVVDIQS(1)DK
A0A140N6N7	Short-chain dehydrogenase/reductase SDR	S	VAVVDIQS(1)DK
A0A140N6N7	Short-chain dehydrogenase/reductase SDR	S	VAVVDIQS(1)DK
A0A140N6P4	MazG family protein	S	AQHS(1)ALDDIPR
A0A140N6P4	MazG family protein	S	HPHVFADS(0.45)S(0.55)AENSSEVLACWEQIK
A0A140N6P4	MazG family protein	S	AQHS(1)ALDDIPR
A0A140N6P4	MazG family protein	S	HPHVFADS(0.467)S(0.535)AENS(0.877)S(0.12)EVLACWEQIK
A0A140N6P4	MazG family protein	S	HPHVFADS(0.467)S(0.535)AENS(0.877)S(0.12)EVLACWEQIK
A0A140N6P4	MazG family protein	S	RHPHVFADS(0.566)S(0.412)AENS(0.021)S(0.001)EVLACWEQIK
A0A140N6P4	MazG family protein	S	HPHVFADS(0.499)S(0.499)AENS(0.001)SEVLACWEQIK
A0A140N6P5	Beta-phosphoglucomutase family hydrolase	S	RPMAVGT(0.687)GS(0.687)ES(0.625)AIAEALLAHLGLR
A0A140N6P5	Beta-phosphoglucomutase family hydrolase	T	RPMAVGT(0.687)GS(0.687)ES(0.625)AIAEALLAHLGLR
A0A140N6P6	2-oxoglutarate reductase	S	S(0.5)RT(0.5)HLT(0.001)EDVINAAEK
A0A140N6P6	2-oxoglutarate reductase	T	S(0.5)RT(0.5)HLT(0.001)EDVINAAEK
A0A140N6Q0	Transcription elongation factor GreB	S	VTWAAS(1)LGDR
A0A140N6Q0	Transcription elongation factor GreB	S	VTWAAS(1)LGDR
A0A140N6Q9	HAD-superfamily hydrolase, subfamily IA, variant 3	S	YCLGVTNPDS(1)GIAEK
A0A140N6Q9	HAD-superfamily hydrolase, subfamily IA, variant 3	S	YCLGVT(0.023)NPDS(0.977)GIAEK
A0A140N6R1	DNA-binding protein	S	ADGINPEELLGNS(0.113)S(0.887)AAAPR
A0A140N6R1	DNA-binding protein	S	SVMLQS(1)LNNIR
A0A140N6R1	DNA-binding protein	S	ADGINPEELLGNS(0.131)S(0.869)AAAPR
A0A140N6R1	DNA-binding protein	S	ADGINPEELLGNS(0.03)S(0.97)AAAPR
A0A140N6R5	FeS assembly ATPase SufC	S	SVNVGFS(1)GGEK
A0A140N6R5	FeS assembly ATPase SufC	T	EDY(0.001)EVT(0.999)GGAVEFK
A0A140N6R5	FeS assembly ATPase SufC	S	SVNVGFS(1)GGEK
A0A140N6R5	FeS assembly ATPase SufC	T	EDYEVT(1)GGAVEFK
A0A140N6R5	FeS assembly ATPase SufC	T	QLEEQGYGWLT(1)EQQ
A0A140N6R8	Cell division protein DamX	S	MDEFKPEDELKPDPS(1)DR
A0A140N6R8	Cell division protein DamX	T	GEPQINFDDIELDDT(0.984)DDRRPT(0.016)R
A0A140N6R9	Shikimate kinase 1	S	QLAQQLNMEFYDS(1)DQEIEKR
A0A140N6R9	Shikimate kinase 1	S	VVANQIIHMLES(1)N
A0A140N6R9	Shikimate kinase 1	T	VINELT(1)EK
A0A140N6R9	Shikimate kinase 1	S	QLAQQLNMEFYDS(1)DQEIEKR
A0A140N6R9	Shikimate kinase 1	S	VVANQIIHMLES(1)N
A0A140N6R9	Shikimate kinase 1	T	QGIVLAT(0.865)GGGS(0.135)VK
A0A140N6R9	Shikimate kinase 1	S	VVANQIIHMLES(1)N
A0A140N6T1	N-acetylmuramic acid 6-phosphate etherase	S	LIY(0.001)LGAGT(0.5)S(0.5)GR
A0A140N6T1	N-acetylmuramic acid 6-phosphate etherase	S	MITEGS(0.022)NAAS(0.978)AEIDR
A0A140N6T1	N-acetylmuramic acid 6-phosphate etherase	T	LIY(0.001)LGAGT(0.5)S(0.5)GR
A0A140N6T2	M20/DapE family protein YgeY	S	DMVAIPS(0.5)ES(0.5)CDEK
A0A140N6T2	M20/DapE family protein YgeY	S	DMVAIPS(0.5)ES(0.5)CDEK
A0A140N6T4	2-hydroxy-3-oxopropionate reductase	S	IFS(0.003)GIT(0.02)LPGAKS(0.976)
A0A140N6T4	2-hydroxy-3-oxopropionate reductase	S	IFS(0.008)GIT(0.031)LPGAKS(0.961)
A0A140N6T7	50S ribosomal protein L19	S	VWVVEGS(1)K
A0A140N6T9	Pyridoxine/pyridoxal/pyridoxamine kinase	S	S(0.5)S(0.5)LLLFNDK
A0A140N6T9	Pyridoxine/pyridoxal/pyridoxamine kinase	S	S(0.5)S(0.5)LLLFNDK
A0A140N6T9	Pyridoxine/pyridoxal/pyridoxamine kinase	S	S(0.863)S(0.137)LLLFNDK
A0A140N6T9	Pyridoxine/pyridoxal/pyridoxamine kinase	S	S(0.5)S(0.5)LLLFNDK
A0A140N6V0	Hydrogenase maturation protease HycI	S	GNWVVIDGGS(1)APENDIVAIR
A0A140N6V0	Hydrogenase maturation protease HycI	S	GNWVVIDGGS(1)APENDIVAIR
A0A140N6V1	Peptidyl-prolyl cis-trans isomerase	Y	FDVAVGANDAY(1)GQY(1)DENLVQR
A0A140N6V1	Peptidyl-prolyl cis-trans isomerase	Y	FDVAVGANDAY(1)GQY(1)DENLVQR
A0A140N6V1	Peptidyl-prolyl cis-trans isomerase	Y	FDVAVGANDAY(1)GQY(1)DENLVQR
A0A140N6V1	Peptidyl-prolyl cis-trans isomerase	Y	FDVAVGANDAY(1)GQY(1)DENLVQR
A0A140N6V1	Peptidyl-prolyl cis-trans isomerase	S	TEDGVLVDES(0.003)PVS(0.009)APLDY(0.081)LHGHGS(0.159)LIS(0.43)GLET(0.319)ALEGHEVGDK
A0A140N6V1	Peptidyl-prolyl cis-trans isomerase	T	TEDGVLVDESPVS(0.003)APLDY(0.067)LHGHGS(0.071)LIS(0.211)GLET(0.647)ALEGHEVGDK
A0A140N6V3	NADH:flavin oxidoreductase/NADH oxidase	S	ISHASLQPGGQAPVAPS(0.263)ALS(0.369)AGT(0.369)R
A0A140N6V3	NADH:flavin oxidoreductase/NADH oxidase	T	ISHASLQPGGQAPVAPS(0.263)ALS(0.369)AGT(0.369)R
A0A140N6V9	Transcriptional regulator, DeoR family	S	GIDVIIT(0.202)GES(0.798)NE
A0A140N6V9	Transcriptional regulator, DeoR family	S	GIDVIITGES(1)NE
A0A140N6W0	Elongation factor Tu	S	AIDKPFLLPIEDVFS(0.588)IS(0.412)GR
A0A140N6W0	Elongation factor Tu	S	AIDKPFLLPIEDVFS(0.052)IS(0.948)GR
A0A140N6W0	Elongation factor Tu	S	FES(0.001)EVY(0.001)ILS(0.998)KDEGGR
A0A140N6W0	Elongation factor Tu	T	T(1)KPHVNVGTIGHVDHGK
A0A140N6W8	30S ribosomal protein S7	S	LANELS(1)DAAENKGT(1)AVK
A0A140N6W8	30S ribosomal protein S7	T	LANELS(1)DAAENKGT(1)AVK
A0A140N6W8	30S ribosomal protein S7	Y	AFAHY(1)RW
A0A140N6W8	30S ribosomal protein S7	S	LANELS(1)DAAENKGT(1)AVK
A0A140N6W8	30S ribosomal protein S7	S	S(0.034)T(0.034)AES(0.137)IVY(0.107)S(0.68)ALET(0.008)LAQR
A0A140N6W8	30S ribosomal protein S7	T	LANELS(1)DAAENKGT(1)AVK
A0A140N6W8	30S ribosomal protein S7	Y	AFAHY(1)RW
A0A140N6W8	30S ribosomal protein S7	S	LANELS(1)DAAENK
A0A140N6W8	30S ribosomal protein S7	S	S(0.97)GKS(0.03)ELEAFEVALENVRPTVEVK
A0A140N6W8	30S ribosomal protein S7	S	S(0.08)GKS(0.92)ELEAFEVALENVRPTVEVK
A0A140N6W9	Alanine--tRNA ligase	S	GLALLDEELAKLS(0.993)GDT(0.007)LDGETAFR
A0A140N6W9	Alanine--tRNA ligase	S	EAS(1)GFGADYNAMIR
A0A140N6W9	Alanine--tRNA ligase	S	LS(1)GDTLDGETAFR
A0A140N6W9	Alanine--tRNA ligase	S	RIEAVTGEGAIATVHADS(1)DR
A0A140N6W9	Alanine--tRNA ligase	T	GLALLDEELAKLS(0.497)GDT(0.497)LDGET(0.006)AFR
A0A140N6X3	Aminotransferase class I and II	S	LCTVAQRPDT(0.001)HGYS(0.574)T(0.353)S(0.072)R
A0A140N6X3	Aminotransferase class I and II	S	LCTVAQRPDT(0.075)HGYS(0.425)T(0.425)S(0.075)R
A0A140N6X3	Aminotransferase class I and II	T	LCTVAQRPDT(0.075)HGYS(0.425)T(0.425)S(0.075)R
A0A140N6X9	Ribosomal RNA small subunit methyltransferase J	T	ICLIDET(0.015)GT(0.984)GDGALS(0.001)VLAAR
A0A140N6Y6	Uncharacterized protein	S	YLNGLFGEAS(1)
A0A140N6Y6	Uncharacterized protein	S	YLNGLFGEAS(1)
A0A140N6Y7	Putative two component, sigma54 specific, transcriptional regulator, Fis family	S	DALYQAIDDALEQS(0.996)APAT(0.003)DER
A0A140N6Y7	Putative two component, sigma54 specific, transcriptional regulator, Fis family	S	S(1)HKPAHLLLVDDDPGLLK
A0A140N6Y7	Putative two component, sigma54 specific, transcriptional regulator, Fis family	S	S(1)HKPAHLLLVDDDPGLLK
A0A140N6Z2	50S ribosomal protein L16	S	GLAQGT(1)DVS(0.967)FGS(0.033)FGLK
A0A140N6Z2	50S ribosomal protein L16	S	GLAQGT(0.001)DVS(0.024)FGS(0.975)FGLK
A0A140N6Z2	50S ribosomal protein L16	T	GLAQGT(1)DVS(0.967)FGS(0.033)FGLK
A0A140N6Z2	50S ribosomal protein L16	S	GLAQGT(0.993)DVS(0.945)FGS(0.062)FGLK
A0A140N6Z2	50S ribosomal protein L16	S	GLAQGTDVS(0.002)FGS(0.998)FGLK
A0A140N6Z2	50S ribosomal protein L16	T	GLAQGT(0.998)DVS(0.002)FGSFGLK
A0A140N6Z8	DUF446 domain-containing protein	S	LDALFADDAS(1)
A0A140N6Z8	DUF446 domain-containing protein	S	LDALFADDAS(1)
A0A140N6Z8	DUF446 domain-containing protein	S	LDALFADDAS(1)
A0A140N6Z9	30S ribosomal protein S5	S	GKS(1)VEEILGK
A0A140N6Z9	30S ribosomal protein S5	S	GKS(1)VEEILGK
A0A140N6Z9	30S ribosomal protein S5	S	S(1)VEEILGK
A0A140N705	tRNA 5-methylaminomethyl-2-thiouridine biosynthesis bifunctional protein MnmC	S	DFDDVYFS(1)NDNGLEETR
A0A140N705	tRNA 5-methylaminomethyl-2-thiouridine biosynthesis bifunctional protein MnmC	S	DFDDVYFS(1)NDNGLEETR
A0A140N707	Transcriptional modulator of MazE/toxin, MazF	S	GYPFEVVLS(1)GQER
A0A140N707	Transcriptional modulator of MazE/toxin, MazF	S	GYPFEVVLS(1)GQER
A0A140N711	50S ribosomal protein L15	S	GIGS(1)GLGKT(1)GGR
A0A140N711	50S ribosomal protein L15	S	LNTLS(0.999)PAEGS(0.001)K
A0A140N711	50S ribosomal protein L15	S	LNT(0.046)LS(0.956)PAEGS(0.999)KK
A0A140N711	50S ribosomal protein L15	T	GIGS(1)GLGKT(1)GGR
A0A140N711	50S ribosomal protein L15	S	GIGS(1)GLGK
A0A140N711	50S ribosomal protein L15	S	LNT(0.007)LS(0.948)PAEGS(0.045)K
A0A140N711	50S ribosomal protein L15	S	LNT(0.002)LS(0.968)PAEGS(0.03)K
A0A140N713	DUF1992 domain-containing protein	S	GEFDNLAGS(1)GEPLILDDDSHVPPELR
A0A140N714	YebG family protein	S	LPSPQVVGAES(1)EEEDAS(1)HAA
A0A140N714	YebG family protein	S	LPSPQVVGAES(1)EEEDAS(1)HAA
A0A140N714	YebG family protein	S	LPSPQVVGAES(1)EEEDAS(1)HAA
A0A140N714	YebG family protein	S	LPSPQVVGAES(1)EEEDAS(1)HAA
A0A140N714	YebG family protein	S	LPSPQVVGAES(1)EEEDAS(1)HAA
A0A140N714	YebG family protein	S	LPSPQVVGAES(1)EEEDAS(1)HAA
A0A140N719	Ribosome maturation factor RimM	S	S(1)KQLTAQAPVDPIVLGK
A0A140N719	Ribosome maturation factor RimM	S	S(1)KQLTAQAPVDPIVLGK
A0A140N719	Ribosome maturation factor RimM	T	DAANLLT(0.621)NCEIVVDS(0.189)S(0.189)QLPQLEEGDYYWK
A0A140N720	FeS assembly protein IscX	Y	EIGEALY(0.923)DAY(0.077)PDLDPK
A0A140N720	FeS assembly protein IscX	Y	EIGEALY(1)DAY(1)PDLDPK
A0A140N720	FeS assembly protein IscX	Y	EIGEALY(1)DAY(1)PDLDPK
A0A140N725	Phosphoadenosine phosphosulfate reductase	S	YHPLWDEGYLS(0.972)VGDT(0.021)HT(0.004)T(0.004)R
A0A140N730	Sigma 54 modulation protein/ribosomal protein S30EA	S	AAT(0.5)S(0.5)VKDANFVEEVEEE
A0A140N730	Sigma 54 modulation protein/ribosomal protein S30EA	T	AAT(0.5)S(0.5)VKDANFVEEVEEE
A0A140N730	Sigma 54 modulation protein/ribosomal protein S30EA	S	AAT(0.5)S(0.5)VKDANFVEEVEEE
A0A140N730	Sigma 54 modulation protein/ribosomal protein S30EA	T	AAT(0.5)S(0.5)VKDANFVEEVEEE
A0A140N731	Cytoskeleton protein RodZ	T	DIEEDKAPADLAS(0.396)T(0.604)FLR
A0A140N732	Transcriptional regulator, LacI family	S	APDILS(0.894)NAT(0.053)S(0.053)R
A0A140N732	Transcriptional regulator, LacI family	S	APDILS(0.983)NAT(0.013)S(0.004)R
A0A140N732	Transcriptional regulator, LacI family	T	T(0.667)HT(0.667)PRT(0.667)LK
A0A140N732	Transcriptional regulator, LacI family	T	T(0.667)HT(0.667)PRT(0.667)LK
A0A140N732	Transcriptional regulator, LacI family	T	T(0.667)HT(0.667)PRT(0.667)LK
A0A140N739	Thioredoxin	S	APFDSWLNES(1)L
A0A140N739	Thioredoxin	S	APFDSWLNES(1)L
A0A140N739	Thioredoxin	T	CGHDLFDGEVINAT(0.873)GET(0.127)LDK
A0A140N748	Binding-protein-dependent transport systems inner membrane component	Y	Y(0.997)VES(0.003)KVR
A0A140N749	RNA polymerase sigma factor	S	RPPS(0.551)S(0.449)DVDAIEAENFES(1)GGALK
A0A140N749	RNA polymerase sigma factor	S	RPPS(0.426)S(0.574)DVDAIEAENFES(1)GGALK
A0A140N749	RNA polymerase sigma factor	S	RPPS(0.426)S(0.574)DVDAIEAENFES(1)GGALK
A0A140N749	RNA polymerase sigma factor	S	EIS(1)NPENLMLSEELR
A0A140N749	RNA polymerase sigma factor	S	RPPS(0.5)S(0.5)DVDAIEAENFESGGALK
A0A140N749	RNA polymerase sigma factor	S	RPPS(0.141)S(0.859)DVDAIEAENFES(1)GGALK
A0A140N749	RNA polymerase sigma factor	S	RPPS(0.141)S(0.859)DVDAIEAENFES(1)GGALK
A0A140N749	RNA polymerase sigma factor	S	EIS(1)NPENLMLSEELR
A0A140N749	RNA polymerase sigma factor	S	RPPS(0.5)S(0.5)DVDAIEAENFESGGALK
A0A140N749	RNA polymerase sigma factor	S	RPPS(0.039)S(0.961)DVDAIEAENFES(1)GGALK
A0A140N749	RNA polymerase sigma factor	S	RPPS(0.039)S(0.961)DVDAIEAENFES(1)GGALK
A0A140N752	Biotin carboxyl carrier protein of acetyl-CoA carboxylase	S	AILVES(1)GQPVEFDEPLVVIE
A0A140N763	RNA binding S1 domain protein	S	NAHLVS(0.37)T(0.37)VVS(0.261)GK
A0A140N763	RNA binding S1 domain protein	T	NAHLVS(0.37)T(0.37)VVS(0.261)GK
A0A140N763	RNA binding S1 domain protein	S	NAHLVS(0.005)T(0.005)VVS(0.99)GKEEEGAK
A0A140N768	Histidine kinase	S	KQADS(1)AVELENVELAPLVETVVSAHSLPAR
A0A140N770	4-hydroxy-tetrahydrodipicolinate synthase	S	LPMT(0.001)PIT(0.499)DS(0.499)GR
A0A140N770	4-hydroxy-tetrahydrodipicolinate synthase	T	LPMT(0.001)PIT(0.499)DS(0.499)GR
A0A140N770	4-hydroxy-tetrahydrodipicolinate synthase	S	LPMT(0.007)PIT(0.226)DS(0.767)GR
A0A140N775	Malate dehydrogenase	S	AGGGS(0.964)AT(0.036)LSMGQAAAR
A0A140N775	Malate dehydrogenase	S	KPGMDRS(1)DLFNVNAGIVK
A0A140N775	Malate dehydrogenase	S	AGGGS(0.928)AT(0.071)LS(0.001)MGQAAAR
A0A140N775	Malate dehydrogenase	S	S(1)DLFNVNAGIVK
A0A140N775	Malate dehydrogenase	S	KS(0.769)IGT(0.219)LS(0.012)AFEQNALEGMLDTLKK
A0A140N775	Malate dehydrogenase	S	T(0.041)QLPS(0.241)GS(0.241)ELS(0.241)LY(0.228)DIAPVT(0.008)PGVAVDLSHIPTAVK
A0A140N775	Malate dehydrogenase	S	T(0.041)QLPS(0.241)GS(0.241)ELS(0.241)LY(0.228)DIAPVT(0.008)PGVAVDLSHIPTAVK
A0A140N775	Malate dehydrogenase	S	T(0.041)QLPS(0.241)GS(0.241)ELS(0.241)LY(0.228)DIAPVT(0.008)PGVAVDLSHIPTAVK
A0A140N775	Malate dehydrogenase	T	KS(0.492)IGT(0.492)LS(0.017)AFEQNALEGMLDTLKK
A0A140N779	Undecaprenyl-phosphate 4-deoxy-4-formamido-L-arabinose transferase	Y	ADEGY(1)DVVGTVR
A0A140N779	Undecaprenyl-phosphate 4-deoxy-4-formamido-L-arabinose transferase	Y	ADEGY(1)DVVGTVR
A0A140N781	Arabinose 5-phosphate isomerase	S	S(1)EALLNAGR
A0A140N781	Arabinose 5-phosphate isomerase	S	S(1)EALLNAGR
A0A140N782	Sulfatase	S	FTNGY(0.001)VAHGVS(0.816)GPS(0.183)R
A0A140N782	Sulfatase	S	GY(0.013)IS(0.986)DQLT(0.001)DEAIGVVDR
A0A140N782	Sulfatase	S	FTNGYVAHGVS(0.908)GPS(0.092)R
A0A140N782	Sulfatase	S	GY(0.002)IS(0.998)DQLTDEAIGVVDR
A0A140N782	Sulfatase	S	FTNGYVAHGVS(0.848)GPS(0.152)R
A0A140N783	Glyceraldehyde-3-phosphate dehydrogenase	S	GASQNIIPS(0.141)S(0.718)T(0.141)GAAK
A0A140N783	Glyceraldehyde-3-phosphate dehydrogenase	S	VLDLIAHIS(1)K
A0A140N783	Glyceraldehyde-3-phosphate dehydrogenase	S	GASQNIIPS(0.333)S(0.333)T(0.333)GAAK
A0A140N783	Glyceraldehyde-3-phosphate dehydrogenase	S	GASQNIIPS(0.18)S(0.641)T(0.18)GAAK
A0A140N783	Glyceraldehyde-3-phosphate dehydrogenase	S	VLDLIAHIS(1)K
A0A140N783	Glyceraldehyde-3-phosphate dehydrogenase	T	GASQNIIPS(0.333)S(0.333)T(0.333)GAAK
A0A140N784	3-dehydroquinate synthase	S	SGVSHELVLNAIADCQS(1)A
A0A140N784	3-dehydroquinate synthase	S	SGVSHELVLNAIADCQS(1)A
A0A140N793	Chaperone protein HscA	S	ALLQIS(0.003)EPGLS(0.997)AAPHQR
A0A140N793	Chaperone protein HscA	S	ALLQIS(0.003)EPGLS(0.997)AAPHQR
A0A140N793	Chaperone protein HscA	S	ALLQIS(1)EPGLS(1)AAPHQR
A0A140N793	Chaperone protein HscA	S	ALLQIS(1)EPGLS(1)AAPHQR
A0A140N793	Chaperone protein HscA	S	VLESLHGALAADAALLS(1)AAER
A0A140N794	Aryldialkylphosphatase	T	MIDLGAY(0.068)VQFDT(0.918)IGKNS(0.012)Y(0.001)Y(0.001)PDEK
A0A140N794	Aryldialkylphosphatase	T	MIDLGAY(0.046)VQFDT(0.941)IGKNS(0.011)Y(0.001)Y(0.001)PDEK
A0A140N7A5	Nucleoside diphosphate kinase	S	ADYADS(1)LT(0.998)ENGT(0.002)HGSDSVESAAR
A0A140N7A5	Nucleoside diphosphate kinase	S	ADY(0.002)ADS(0.917)LT(0.081)ENGT(0.096)HGS(0.768)DS(0.127)VES(0.008)AAR
A0A140N7A5	Nucleoside diphosphate kinase	S	ADYADSLTENGT(0.001)HGS(0.082)DS(0.459)VES(0.459)AAR
A0A140N7A5	Nucleoside diphosphate kinase	S	ADYADSLTENGT(0.001)HGS(0.082)DS(0.459)VES(0.459)AAR
A0A140N7A5	Nucleoside diphosphate kinase	T	ADYADS(1)LT(0.998)ENGT(0.002)HGSDSVESAAR
A0A140N7A5	Nucleoside diphosphate kinase	T	ADYADS(1)LT(0.001)ENGT(0.995)HGS(0.004)DS(0.001)VESAAR
A0A140N7A5	Nucleoside diphosphate kinase	T	DLLGAT(0.001)NPANALAGT(0.999)LR
A0A140N7A5	Nucleoside diphosphate kinase	S	ADYADS(1)LTENGTHGSDSVESAAR
A0A140N7A5	Nucleoside diphosphate kinase	S	ADYADS(0.962)LT(0.038)ENGTHGS(0.042)DS(0.939)VES(0.019)AAR
A0A140N7A5	Nucleoside diphosphate kinase	S	ADY(0.001)ADS(0.007)LT(0.031)ENGT(0.036)HGS(0.039)DS(0.917)VES(0.969)AAR
A0A140N7A5	Nucleoside diphosphate kinase	T	ADY(0.037)ADS(0.971)LT(0.957)ENGT(0.033)HGS(0.002)DS(0.001)VESAAR
A0A140N7A5	Nucleoside diphosphate kinase	T	DLLGAT(1)NPANALAGTLR
A0A140N7A5	Nucleoside diphosphate kinase	T	DLLGATNPANALAGT(1)LR
A0A140N7A5	Nucleoside diphosphate kinase	Y	ADY(1)ADS(0.832)LT(0.157)ENGT(0.01)HGSDSVESAAR
A0A140N7A5	Nucleoside diphosphate kinase	S	ADYADS(0.979)LT(0.02)ENGTHGSDSVESAAR
A0A140N7A5	Nucleoside diphosphate kinase	S	ADYADSLTENGTHGS(0.013)DS(0.249)VES(0.738)AAR
A0A140N7A5	Nucleoside diphosphate kinase	T	ADYADS(0.007)LT(0.99)ENGT(0.004)HGSDSVESAAR
A0A140N7A5	Nucleoside diphosphate kinase	T	DLLGAT(1)NPANALAGTLR
A0A140N7A6	Uncharacterized protein	S	DAVGCADS(1)FVR
A0A140N7A8	Dyp-type peroxidase family	S	DLS(1)GFVDGTENPAGEETR
A0A140N7A8	Dyp-type peroxidase family	S	S(0.997)QVQS(0.003)GILPEHCR
A0A140N7B6	GTPase Obg	Y	VEFMWDDY(1)HR
A0A140N7C1	Tryptophan--tRNA ligase	T	AVT(1)DSDEPPVVR
A0A140N7C1	Tryptophan--tRNA ligase	S	NNVIGLLEDPKS(1)VVK
A0A140N7C1	Tryptophan--tRNA ligase	T	AVT(0.996)DS(0.004)DEPPVVR
A0A140N7C3	Argininosuccinate synthase	S	T(0.032)GLLS(0.421)S(0.488)S(0.101)AAS(0.958)GVPQVENLENK
A0A140N7C3	Argininosuccinate synthase	S	T(0.032)GLLS(0.421)S(0.488)S(0.101)AAS(0.958)GVPQVENLENK
A0A140N7C3	Argininosuccinate synthase	Y	DLEY(0.985)LHS(0.007)S(0.007)VK
A0A140N7C3	Argininosuccinate synthase	Y	LLT(0.008)GIHNEDT(0.42)IEQY(0.572)HAHGR
A0A140N7C3	Argininosuccinate synthase	Y	DLEY(0.999)LHSSVK
A0A140N7C3	Argininosuccinate synthase	S	GDSVFS(1)PDDR
A0A140N7C3	Argininosuccinate synthase	Y	DLEY(0.991)LHS(0.005)S(0.005)VK
A0A140N7C4	Phosphoribosylglycinamide formyltransferase	T	VPVFAGDT(0.998)EDDIT(0.002)AR
A0A140N7C5	Transcription elongation factor GreA	Y	EHGDLKENAEY(1)HAAR
A0A140N7C7	Elongation factor G	S	HAS(1)DDEPFSALAFK
A0A140N7C7	Elongation factor G	S	VEVETPEENTGDVIGDLS(1)R
A0A140N7C7	Elongation factor G	T	IGEVHDGAAT(1)MDWMEQEQER
A0A140N7C7	Elongation factor G	S	HAS(1)DDEPFSALAFK
A0A140N7C7	Elongation factor G	S	VEVETPEENTGDVIGDLS(1)R
A0A140N7C7	Elongation factor G	T	DVT(0.481)T(0.481)GDT(0.039)LCDPDAPIILER
A0A140N7C7	Elongation factor G	T	DVT(0.481)T(0.481)GDT(0.039)LCDPDAPIILER
A0A140N7C7	Elongation factor G	T	DVT(0.333)T(0.333)GDT(0.333)LCDPDAPIILER
A0A140N7C7	Elongation factor G	T	IGEVHDGAAT(1)MDWMEQEQER
A0A140N7C7	Elongation factor G	S	HAS(1)DDEPFSALAFK
A0A140N7C7	Elongation factor G	S	VEVETPEENTGDVIGDLS(1)R
A0A140N7C7	Elongation factor G	S	YDEAPS(1)NVAQAVIEAR
A0A140N7C7	Elongation factor G	T	IGEVHDGAAT(1)MDWMEQEQER
A0A140N7D0	DNA ligase	S	S(1)AQNVVNALEK
A0A140N7D6	Transcription termination/antitermination protein NusA	S	NALATIAQAQEES(1)LGDNKPADDLLNLEGVDR
A0A140N7D6	Transcription termination/antitermination protein NusA	S	S(1)GDFDTFR
A0A140N7D6	Transcription termination/antitermination protein NusA	S	EILAVVEAVS(1)NEK
A0A140N7D6	Transcription termination/antitermination protein NusA	S	NALATIAQAQEES(1)LGDNKPADDLLNLEGVDR
A0A140N7D6	Transcription termination/antitermination protein NusA	S	S(1)GDFDTFR
A0A140N7D6	Transcription termination/antitermination protein NusA	S	NALATIAQAQEES(1)LGDNKPADDLLNLEGVDR
A0A140N7D6	Transcription termination/antitermination protein NusA	T	NALAT(0.577)IAQAQEES(0.423)LGDNKPADDLLNLEGVDR
A0A140N7D8	30S ribosomal protein S16	S	VGFFNPIAS(0.977)EKEEGT(0.023)R
A0A140N7D8	30S ribosomal protein S16	S	VGFFNPIAS(0.987)EKEEGT(0.013)R
A0A140N7D8	30S ribosomal protein S16	S	VGFFNPIAS(0.877)EKEEGT(0.123)R
A0A140N7E4	Thioredoxin peroxidase	S	AGVDVLGIS(0.5)T(0.5)DKPEK
A0A140N7E4	Thioredoxin peroxidase	T	AGVDVLGIS(0.5)T(0.5)DKPEK
A0A140N7E4	Thioredoxin peroxidase	S	AGVDVLGIS(1)T(1)DKPEK
A0A140N7E4	Thioredoxin peroxidase	T	AGVDVLGIS(1)T(1)DKPEK
A0A140N7E4	Thioredoxin peroxidase	T	FS(0.012)LPDQDGEQVNLT(0.988)DFQGQR
A0A140N7E4	Thioredoxin peroxidase	S	AGVDVLGIS(0.5)T(0.5)DKPEK
A0A140N7E4	Thioredoxin peroxidase	T	AGVDVLGIS(0.038)T(0.962)DKPEK
A0A140N7E6	Threonine--tRNA ligase	S	DLGS(1)MDVNEVIEK
A0A140N7E7	Bifunctional chorismate mutase/prephenate dehydratase	T	VLGCYPSENVVPVDPT(1)
A0A140N7F5	50S ribosomal protein L29	S	EKS(0.906)VEELNT(0.094)ELLNLLR
A0A140N7F8	Elongation factor P-like protein	S	DIDIQS(0.847)PT(0.153)AR
A0A140N7F8	Elongation factor P-like protein	T	DIDIQS(0.004)PT(0.996)AR
A0A140N7F8	Elongation factor P-like protein	S	DIDIQS(0.878)PT(0.122)AR
A0A140N7F8	Elongation factor P-like protein	T	DIDIQS(0.026)PT(0.974)AR
A0A140N7F9	tRNA-uridine aminocarboxypropyltransferase	S	TQHLGSITAEQLES(1)V
A0A140N7F9	tRNA-uridine aminocarboxypropyltransferase	S	TQHLGS(0.005)IT(0.995)AEQLES(1)V
A0A140N7F9	tRNA-uridine aminocarboxypropyltransferase	T	TQHLGS(0.005)IT(0.995)AEQLES(1)V
A0A140N7H1	VacJ family lipoprotein	S	HDFIANGGELKPQENPNAQAIQDDLKDIDS(1)E
A0A140N7H3	Transcriptional regulator, MerR family	S	LNDACCGTAHSSVYCSILEALEQGAS(0.005)GVKS(0.995)GC
A0A140N7H3	Transcriptional regulator, MerR family	S	LNDACCGTAHSSVYCSILEALEQGAS(1)GVK
A0A140N7H3	Transcriptional regulator, MerR family	S	LNDACCGTAHSSVYCSILEALEQGAS(0.003)GVKS(0.997)GC
A0A140N7H5	Uncharacterized protein	S	IYS(1)IS(1)NELRR
A0A140N7H5	Uncharacterized protein	S	IYS(1)IS(1)NELRR
A0A140N7I1	Threonylcarbamoyl-AMP synthase	T	AQFGAAFPVVPGET(1)GGR
A0A140N7I5	UspA domain protein	S	S(1)QLEEIIKK
A0A140N7I5	UspA domain protein	S	TILVPIDIS(0.854)DS(0.143)ELT(0.003)QR
A0A140N7I5	UspA domain protein	S	S(1)QLEEIIKK
A0A140N7I5	UspA domain protein	S	TILVPIDIS(0.885)DS(0.113)ELT(0.002)QR
A0A140N7J1	50S ribosomal protein L2	S	AGDQIQS(1)GVDAAIKPGNTLPMR
A0A140N7J1	50S ribosomal protein L2	S	AGDQIQS(1)GVDAAIKPGNTLPMR
A0A140N7J1	50S ribosomal protein L2	S	AGDQIQS(1)GVDAAIKPGNTLPMR
A0A140N7J3	Sulfate/thiosulfate import ATP-binding protein CysA	S	IET(1)RDEELALAQS(1)A
A0A140N7J3	Sulfate/thiosulfate import ATP-binding protein CysA	S	S(1)IEIANIK
A0A140N7J3	Sulfate/thiosulfate import ATP-binding protein CysA	T	IET(1)RDEELALAQS(1)A
A0A140N7J4	Uncharacterized protein	S	YAGEIT(0.002)IS(0.237)AES(0.381)S(0.381)VNQ
A0A140N7J4	Uncharacterized protein	S	YAGEIT(0.002)IS(0.237)AES(0.381)S(0.381)VNQ
A0A140N7K8	30S ribosomal protein S14	S	AIISDVNAS(1)DEDR
A0A140N7K8	30S ribosomal protein S14	S	AIISDVNAS(1)DEDR
A0A140N7K8	30S ribosomal protein S14	S	AIISDVNAS(1)DEDR
A0A140N7L9	30S ribosomal protein S11	S	QGNALGWAT(1)AGGS(1)GFR
A0A140N7L9	30S ribosomal protein S11	T	QGNALGWAT(1)AGGS(1)GFR
A0A140N7L9	30S ribosomal protein S11	S	QGNALGWAT(1)AGGS(1)GFR
A0A140N7L9	30S ribosomal protein S11	T	QGNALGWAT(1)AGGS(1)GFR
A0A140N7M2	Co-chaperone protein HscB	S	FAS(0.5)GS(0.5)QAEQLAAVQQSATINQAWQTLR
A0A140N7M2	Co-chaperone protein HscB	S	FAS(0.5)GS(0.5)QAEQLAAVQQSATINQAWQTLR
A0A140N7M4	ADP-ribosylation/Crystallin J1	S	DVDS(1)FIDDVALASSPTHK
A0A140N7M4	ADP-ribosylation/Crystallin J1	T	NADGT(0.472)ES(0.38)AS(0.143)EQLY(0.003)QVVGAGT(0.001)S(0.001)T(0.001)IES(0.001)VPCAIALVELAQTDPNR
A0A140N7M4	ADP-ribosylation/Crystallin J1	S	NADGT(0.373)ES(0.492)AS(0.127)EQLY(0.008)QVVGAGTSTIESVPCAIALVELAQTDPNR
A0A140N7M4	ADP-ribosylation/Crystallin J1	T	DGKPVAELENNGVT(1)NGAAMR
A0A140N7M4	ADP-ribosylation/Crystallin J1	T	NADGT(0.313)ES(0.313)AS(0.144)EQLY(0.033)QVVGAGT(0.062)S(0.062)T(0.062)IES(0.011)VPCAIALVELAQTDPNR
A0A140N7M4	ADP-ribosylation/Crystallin J1	Y	NADGT(0.203)ES(0.203)AS(0.203)EQLY(0.213)QVVGAGT(0.045)S(0.045)T(0.045)IES(0.045)VPCAIALVELAQTDPNR
A0A140N7M8	Methyl-accepting chemotaxis sensory transducer with Pas/Pac sensor	S	GEPWS(1)GIVK
A0A140N7M8	Methyl-accepting chemotaxis sensory transducer with Pas/Pac sensor	S	GEPWS(1)GIVK
A0A140N7N1	Glutathione S-transferase domain protein	S	MAERPEVQDALS(1)AEGLK
A0A140N7N1	Glutathione S-transferase domain protein	Y	RLENGDDY(1)FAVNPK
A0A140N7N1	Glutathione S-transferase domain protein	S	MAERPEVQDALS(1)AEGLK
A0A140N7N4	NADH-quinone oxidoreductase subunit A	S	NVPFES(1)GIDS(0.966)VGS(0.034)AR
A0A140N7N4	NADH-quinone oxidoreductase subunit A	S	NVPFES(1)GIDS(0.966)VGS(0.034)AR
A0A140N7N4	NADH-quinone oxidoreductase subunit A	S	NVPFES(1)GIDS(0.944)VGS(0.056)AR
A0A140N7N4	NADH-quinone oxidoreductase subunit A	S	NVPFES(1)GIDS(0.944)VGS(0.056)AR
A0A140N7N4	NADH-quinone oxidoreductase subunit A	S	NVPFES(0.002)GIDS(0.499)VGS(0.499)AR
A0A140N7N4	NADH-quinone oxidoreductase subunit A	S	NVPFES(1)GIDS(0.979)VGS(0.021)AR
A0A140N7N4	NADH-quinone oxidoreductase subunit A	S	NVPFES(1)GIDS(0.979)VGS(0.021)AR
A0A140N7P9	Glutamate--putrescine ligase	S	GENVLS(1)DAEGEDSPLLK
A0A140N7P9	Glutamate--putrescine ligase	S	GENVLS(1)DAEGEDSPLLKK
A0A140N7Q7	Two component transcriptional regulator, winged helix family	Y	LLDNAAEPY(1)RIK
A0A140N7Q7	Two component transcriptional regulator, winged helix family	S	GVS(0.985)Y(0.015)DGLDR
A0A140N7Q7	Two component transcriptional regulator, winged helix family	Y	LLDNAAEPY(1)R
A0A140N7R1	Trypanothione synthase	Y	T(0.002)IEAAEGPY(0.998)GEEGMIVQQFHPLPK
A0A140N7R1	Trypanothione synthase	Y	T(0.004)IEAAEGPY(0.996)GEEGMIVQQFHPLPK
A0A140N7R5	Probable 4-deoxy-4-formamido-L-arabinose-phosphoundecaprenol deformylase ArnD	S	EGWLGCQQIAGS(1)R
A0A140N7R5	Probable 4-deoxy-4-formamido-L-arabinose-phosphoundecaprenol deformylase ArnD	S	EGWLGCQQIAGS(1)R
A0A140N7R8	Lipopolysaccharide assembly protein A	S	RLENQLSPATDVAVVPHS(0.5)S(0.5)AAKE
A0A140N7R8	Lipopolysaccharide assembly protein A	S	RLENQLSPATDVAVVPHS(0.5)S(0.5)AAKE
A0A140N7R8	Lipopolysaccharide assembly protein A	S	RLENQLSPATDVAVVPHS(0.444)S(0.555)AAKE
A0A140N7T2	tRNA pseudouridine synthase A	S	S(1)DQQQPPVYK
A0A140N7T2	tRNA pseudouridine synthase A	S	S(1)DQQQPPVYK
A0A140N7T2	tRNA pseudouridine synthase A	S	S(1)DQQQPPVYK
A0A140N7U4	6-phosphogluconate dehydrogenase, decarboxylating	T	DYFGAHT(0.999)Y(0.001)KR
A0A140N7U4	6-phosphogluconate dehydrogenase, decarboxylating	T	DYFGAHT(1)YKR
A0A140N7V8	Uncharacterized protein	S	TLALT(1)S(1)R
A0A140N7V8	Uncharacterized protein	T	TLALT(1)S(1)R
A0A140N7W1	Acetyltransferase YpeA	S	LGY(1)EHADVLS(1)LGK
A0A140N7W1	Acetyltransferase YpeA	Y	LGY(1)EHADVLS(1)LGK
A0A140N7W7	Glutathionylspermidine amidase	S	VYEYNADS(0.163)AS(0.835)CHT(0.003)EAGLILER
A0A140N7W7	Glutathionylspermidine amidase	S	VYEY(0.002)NADS(0.444)AS(0.444)CHT(0.111)EAGLILER
A0A140N7W7	Glutathionylspermidine amidase	S	VY(0.129)EY(0.861)NADS(0.342)AS(0.541)CHT(0.126)EAGLILER
A0A140N7W7	Glutathionylspermidine amidase	Y	VY(0.129)EY(0.861)NADS(0.342)AS(0.541)CHT(0.126)EAGLILER
A0A140N7X0	Arabinose 5-phosphate isomerase	S	S(1)HVELQPGFDFQQAGK
A0A140N7X1	Probable transcriptional regulatory protein YeeN	Y	VY(1)HNVANL
A0A140N7X1	Probable transcriptional regulatory protein YeeN	T	GGGDET(1)FVQGR
A0A140N7X1	Probable transcriptional regulatory protein YeeN	T	GGGDET(1)FVQGR
A0A140N7Y1	Uncharacterized protein	S	S(0.975)KEHT(0.022)T(0.003)EHLR
A0A140N7Y1	Uncharacterized protein	S	SLSDTLEEVLS(0.75)S(0.131)S(0.119)GEK
A0A140N7Y1	Uncharacterized protein	S	SLSDTLEEVLS(0.03)S(0.813)S(0.157)GEK
A0A140N7Y1	Uncharacterized protein	S	SLSDTLEEVLS(0.648)S(0.703)S(0.648)GEK
A0A140N7Y1	Uncharacterized protein	S	S(0.002)LS(0.581)DT(0.417)LEEVLSSSGEK
A0A140N7Y1	Uncharacterized protein	S	SLSDTLEEVLS(0.579)S(0.149)S(0.272)GEK
A0A140N7Y1	Uncharacterized protein	S	SLSDTLEEVLS(0.051)S(0.754)S(0.196)GEK
A0A140N7Y1	Uncharacterized protein	S	SLSDTLEEVLS(0.655)S(0.672)S(0.672)GEK
A0A140N7Y1	Uncharacterized protein	S	SLSDT(0.002)LEEVLS(0.367)S(0.426)S(0.442)GEKS(0.646)KEELS(0.117)K
A0A140N7Y1	Uncharacterized protein	T	S(0.07)LS(0.465)DT(0.465)LEEVLSSSGEK
A0A140N7Y1	Uncharacterized protein	S	S(1)KEHTTEHLR
A0A140N7Y1	Uncharacterized protein	S	S(0.011)LS(0.966)DT(0.023)LEEVLSSSGEK
A0A140N7Y1	Uncharacterized protein	S	SLSDTLEEVLS(0.764)S(0.189)S(0.047)GEK
A0A140N7Y1	Uncharacterized protein	S	SLSDTLEEVLS(0.2)S(0.6)S(0.2)GEK
A0A140N7Y1	Uncharacterized protein	S	SLSDTLEEVLS(0.014)S(0.107)S(0.879)GEK
A0A140N7Y1	Uncharacterized protein	T	S(0.002)LS(0.116)DT(0.882)LEEVLS(0.52)S(0.411)S(0.068)GEK
A0A140N7Y4	Pseudouridine synthase	T	TYLVTLES(0.005)PVADDT(0.995)AEQFAK
A0A140N7Z4	Cobalamin synthesis protein P47K	S	NLAELPAS(0.92)AAHS(0.08)HQHVVK
A0A140N7Z4	Cobalamin synthesis protein P47K	S	NLAELPAS(0.379)AAHS(0.621)HQHVVK
A0A140N7Z4	Cobalamin synthesis protein P47K	S	NLAELPAS(0.457)AAHS(0.543)HQHVVK
A0A140N7Z7	Uncharacterized protein	S	NAERPEGQGEAPALS(1)GDAPLEVLLVTLAK
A0A140N7Z7	Uncharacterized protein	S	NAERPEGQGEAPALS(1)GDAPLEVLLVTLAK
A0A140N7Z8	Dihydropteroate synthase	S	S(1)MIGQLLNVGPSER
A0A140N7Z8	Dihydropteroate synthase	S	VVEAT(1)LS(1)AK
A0A140N7Z8	Dihydropteroate synthase	T	VVEAT(1)LS(1)AK
A0A140N7Z8	Dihydropteroate synthase	S	VVEAT(0.017)LS(0.983)AK
A0A140N7Z8	Dihydropteroate synthase	S	LFAQGTSLDLSHPHVMGILNVT(0.032)PDS(0.479)FS(0.479)DGGT(0.004)HNS(0.005)LIDAVK
A0A140N7Z8	Dihydropteroate synthase	S	LFAQGTSLDLSHPHVMGILNVTPDS(0.039)FS(0.926)DGGT(0.033)HNSLIDAVK
A0A140N800	Putative pre-16S rRNA nuclease	S	S(1)GLFEQGGYR
A0A140N800	Putative pre-16S rRNA nuclease	S	S(1)GLFEQGGYR
A0A140N800	Putative pre-16S rRNA nuclease	S	S(1)GLFEQGGYR
A0A140N802	Glycerophosphoryl diester phosphodiesterase	Y	S(0.044)DKLPEY(0.698)T(0.193)T(0.063)DVNQLY(0.001)DALYNK
A0A140N810	Transketolase	S	AGT(0.244)HDS(0.756)HGAPLGDAEIALTR
A0A140N810	Transketolase	S	AGT(0.5)HDS(0.5)HGAPLGDAEIALTR
A0A140N810	Transketolase	S	DIDGHDAAS(1)IKR
A0A140N810	Transketolase	T	AGT(0.5)HDS(0.5)HGAPLGDAEIALTR
A0A140N811	30S ribosomal protein S15	S	DANDT(0.333)GS(0.333)T(0.333)EVQVALLTAQINHLQGHFAEHK
A0A140N811	30S ribosomal protein S15	T	DANDT(0.333)GS(0.333)T(0.333)EVQVALLTAQINHLQGHFAEHK
A0A140N811	30S ribosomal protein S15	T	DANDT(0.333)GS(0.333)T(0.333)EVQVALLTAQINHLQGHFAEHK
A0A140N812	Transcriptional regulator, PadR-like family	S	DDS(0.999)HGY(0.001)ELIK
A0A140N812	Transcriptional regulator, PadR-like family	S	VNQS(1)DIS(1)DAQIKK
A0A140N812	Transcriptional regulator, PadR-like family	S	VNQS(1)DIS(1)DAQIKK
A0A140N812	Transcriptional regulator, PadR-like family	S	VNQS(0.997)DIS(0.003)DAQIK
A0A140N812	Transcriptional regulator, PadR-like family	S	VNQS(0.994)DIS(0.006)DAQIK
A0A140N813	Agmatinase	S	S(1)VDDVIAQVK
A0A140N813	Agmatinase	T	DNGFT(1)VLDACQVNDR
A0A140N821	Fructose-bisphosphate aldolase	S	DS(0.003)VS(0.966)Y(0.031)GVVK
A0A140N821	Fructose-bisphosphate aldolase	S	HNLPHNSLNFVFHGGS(0.8)GS(0.163)T(0.038)AQEIK
A0A140N821	Fructose-bisphosphate aldolase	S	KHNLPHNSLNFVFHGGS(0.462)GS(0.462)T(0.075)AQEIK
A0A140N821	Fructose-bisphosphate aldolase	S	S(1)KIFDFVKPGVITGDDVQK
A0A140N821	Fructose-bisphosphate aldolase	T	IFDFVKPGVIT(1)GDDVQK
A0A140N821	Fructose-bisphosphate aldolase	Y	ANEAY(1)LQGQLGNPK
A0A140N821	Fructose-bisphosphate aldolase	S	DS(0.002)VS(0.945)Y(0.053)GVVK
A0A140N821	Fructose-bisphosphate aldolase	S	HNLPHNSLNFVFHGGS(0.221)GS(0.389)T(0.389)AQEIK
A0A140N821	Fructose-bisphosphate aldolase	S	S(1)KIFDFVKPGVITGDDVQK
A0A140N821	Fructose-bisphosphate aldolase	T	HNLPHNSLNFVFHGGS(0.221)GS(0.389)T(0.389)AQEIK
A0A140N821	Fructose-bisphosphate aldolase	T	IFDFVKPGVIT(1)GDDVQK
A0A140N821	Fructose-bisphosphate aldolase	Y	ANEAY(1)LQGQLGNPK
A0A140N821	Fructose-bisphosphate aldolase	S	HNLPHNSLNFVFHGGS(0.98)GS(0.008)T(0.013)AQEIK
A0A140N821	Fructose-bisphosphate aldolase	S	HNLPHNSLNFVFHGGS(0.29)GS(0.355)T(0.355)AQEIK
A0A140N821	Fructose-bisphosphate aldolase	S	S(1)KIFDFVKPGVITGDDVQK
A0A140N821	Fructose-bisphosphate aldolase	T	HNLPHNSLNFVFHGGS(0.29)GS(0.355)T(0.355)AQEIK
A0A140N836	Chorismate synthase	S	DGFQS(0.998)NHAGGILGGIS(0.001)S(0.001)GQQIIAHMALKPTSSITVPGR
A0A140N836	Chorismate synthase	S	S(0.002)QDY(0.07)S(0.927)AIKDVFRPGHADYT(0.001)YEQK
A0A140N836	Chorismate synthase	T	DVFRPGHADY(0.445)T(0.545)Y(0.01)EQK
A0A140N849	Aspartate-semialdehyde dehydrogenase	S	DAFVQGEDIVLS(0.001)EENEFPT(0.017)QVGDAS(0.767)GT(0.211)PHLS(0.004)VGCVR
A0A140N849	Aspartate-semialdehyde dehydrogenase	Y	LVQEY(0.991)LY(0.009)
A0A140N849	Aspartate-semialdehyde dehydrogenase	Y	LVQEY(0.001)LY(0.999)
A0A140N849	Aspartate-semialdehyde dehydrogenase	S	DAFVQGEDIVLS(0.98)EENEFPT(0.02)QVGDASGTPHLSVGCVR
A0A140N849	Aspartate-semialdehyde dehydrogenase	Y	LVQEY(1)LY(1)
A0A140N849	Aspartate-semialdehyde dehydrogenase	Y	LVQEY(1)LY(1)
A0A140N849	Aspartate-semialdehyde dehydrogenase	Y	LVQEYLY(1)
A0A140N850	NAD(P)H dehydrogenase (Quinone)	S	Y(0.003)GS(0.997)GGLVQGK
A0A140N850	NAD(P)H dehydrogenase (Quinone)	T	S(0.016)NT(0.984)LIINGAK
A0A140N850	NAD(P)H dehydrogenase (Quinone)	S	S(0.5)NT(0.5)LIINGAK
A0A140N850	NAD(P)H dehydrogenase (Quinone)	T	FAHS(0.027)NGQLNDT(0.976)LT(0.995)EVADGT(0.001)LR
A0A140N850	NAD(P)H dehydrogenase (Quinone)	T	FAHS(0.027)NGQLNDT(0.976)LT(0.995)EVADGT(0.001)LR
A0A140N850	NAD(P)H dehydrogenase (Quinone)	T	S(0.5)NT(0.5)LIINGAK
A0A140N852	Alcohol dehydrogenase zinc-binding domain protein	T	LEEDDVAT(1)PGEGQVLLR
A0A140N870	Alcohol dehydrogenase GroES domain protein	S	GS(1)FESFAQAVR
A0A140N870	Alcohol dehydrogenase GroES domain protein	S	GSFES(1)FAQAVR
A0A140N870	Alcohol dehydrogenase GroES domain protein	S	IAS(1)S(1)GLCGSDLPR
A0A140N870	Alcohol dehydrogenase GroES domain protein	S	IAS(1)S(1)GLCGSDLPR
A0A140N870	Alcohol dehydrogenase GroES domain protein	S	KLS(1)LEPLIAHR
A0A140N870	Alcohol dehydrogenase GroES domain protein	S	MKS(1)VVNDT(1)DGIVR
A0A140N870	Alcohol dehydrogenase GroES domain protein	T	MKS(1)VVNDT(1)DGIVR
A0A140N870	Alcohol dehydrogenase GroES domain protein	Y	DGGFAEY(1)IVVK
A0A140N870	Alcohol dehydrogenase GroES domain protein	Y	Y(1)DFIGSR
A0A140N870	Alcohol dehydrogenase GroES domain protein	S	GS(1)FESFAQAVR
A0A140N870	Alcohol dehydrogenase GroES domain protein	S	GS(0.042)FES(0.958)FAQAVR
A0A140N870	Alcohol dehydrogenase GroES domain protein	S	IAS(1)S(1)GLCGSDLPR
A0A140N870	Alcohol dehydrogenase GroES domain protein	S	IAS(1)S(1)GLCGSDLPR
A0A140N870	Alcohol dehydrogenase GroES domain protein	S	IAS(0.459)S(0.543)GLCGS(0.998)DLPR
A0A140N870	Alcohol dehydrogenase GroES domain protein	S	KLS(1)LEPLIAHR
A0A140N870	Alcohol dehydrogenase GroES domain protein	S	MKS(1)VVNDT(1)DGIVR
A0A140N870	Alcohol dehydrogenase GroES domain protein	S	VAES(1)VIPEIK
A0A140N870	Alcohol dehydrogenase GroES domain protein	T	MKS(1)VVNDT(1)DGIVR
A0A140N870	Alcohol dehydrogenase GroES domain protein	Y	DGGFAEY(1)IVVK
A0A140N870	Alcohol dehydrogenase GroES domain protein	S	GSFES(1)FAQAVR
A0A140N870	Alcohol dehydrogenase GroES domain protein	S	KLS(1)LEPLIAHR
A0A140N870	Alcohol dehydrogenase GroES domain protein	T	SVVNDT(1)DGIVR
A0A140N874	Carbamate kinase	S	LSLS(1)DAER
A0A140N877	NiFe hydrogenase	T	T(1)GDNTLIHSHGINR
A0A140N877	NiFe hydrogenase	T	T(1)GDNTLIHSHGINR
A0A140N883	Regulatory protein GntR HTH	S	YLFAENPVVHLDT(0.001)AT(0.138)S(0.723)GS(0.138)K
A0A140N883	Regulatory protein GntR HTH	S	YLFAENPVVHLDT(0.11)AT(0.087)S(0.299)GS(0.504)K
A0A140N883	Regulatory protein GntR HTH	T	YLFAENPVVHLDT(0.971)AT(0.685)S(0.25)GS(0.093)K
A0A140N883	Regulatory protein GntR HTH	T	YLFAENPVVHLDT(0.971)AT(0.685)S(0.25)GS(0.093)K
A0A140N883	Regulatory protein GntR HTH	S	IMLFNET(0.5)S(0.5)DDFEFNADR
A0A140N883	Regulatory protein GntR HTH	S	YLFAENPVVHLDT(1)AT(0.103)S(0.854)GS(0.043)K
A0A140N883	Regulatory protein GntR HTH	S	YLFAENPVVHLDT(0.137)AT(0.438)S(0.625)GS(0.8)K
A0A140N883	Regulatory protein GntR HTH	T	IMLFNET(0.5)S(0.5)DDFEFNADR
A0A140N883	Regulatory protein GntR HTH	T	YLFAENPVVHLDT(1)AT(0.103)S(0.854)GS(0.043)K
A0A140N883	Regulatory protein GntR HTH	T	YLFAENPVVHLDT(0.008)AT(0.586)S(0.351)GS(0.054)K
A0A140N885	NADH-quinone oxidoreductase subunit I	S	EDLLIS(1)GPGK
A0A140N893	D-isomer specific 2-hydroxyacid dehydrogenase NAD-binding	S	S(1)NDVIQDDVFR
A0A140N893	D-isomer specific 2-hydroxyacid dehydrogenase NAD-binding	S	S(1)NDVIQDDVFR
A0A140N893	D-isomer specific 2-hydroxyacid dehydrogenase NAD-binding	S	S(1)NDVIQDDVFR
A0A140N8B6	Uncharacterized protein	S	S(0.5)T(0.5)LPWIDEGAK
A0A140N8B6	Uncharacterized protein	T	S(0.5)T(0.5)LPWIDEGAK
A0A140N8C2	Glycerol-3-phosphate transporter	Y	NDY(0.003)PDDY(0.987)NEKAEQELT(0.01)AK
A0A140N8C2	Glycerol-3-phosphate transporter	Y	NDYPDDY(0.999)NEKAEQELT(0.001)AK
A0A140N8C2	Glycerol-3-phosphate transporter	Y	NDYPDDY(0.998)NEKAEQELT(0.001)AK
A0A140N8D3	UPF0176 protein YceA	T	LNTTLCIPDLT(1)E
A0A140N8D3	UPF0176 protein YceA	T	LNTTLCIPDLT(1)E
A0A140N8D8	Histidinol-phosphate aminotransferase	S	S(0.498)T(0.498)VT(0.004)ITDLAR
A0A140N8D8	Histidinol-phosphate aminotransferase	T	S(0.498)T(0.498)VT(0.004)ITDLAR
A0A140N8D9	NADPH-dependent 7-cyano-7-deazaguanine reductase	T	DT(0.598)Y(0.402)DASLLQGVPR
A0A140N8D9	NADPH-dependent 7-cyano-7-deazaguanine reductase	S	S(0.482)S(0.482)Y(0.036)ANHQALAGLTLGK
A0A140N8D9	NADPH-dependent 7-cyano-7-deazaguanine reductase	S	S(0.482)S(0.482)Y(0.036)ANHQALAGLTLGK
A0A140N8D9	NADPH-dependent 7-cyano-7-deazaguanine reductase	Y	DTY(1)DASLLQGVPR
A0A140N8D9	NADPH-dependent 7-cyano-7-deazaguanine reductase	S	S(0.5)S(0.5)YANHQALAGLTLGK
A0A140N8D9	NADPH-dependent 7-cyano-7-deazaguanine reductase	S	S(0.5)S(0.5)YANHQALAGLTLGK
A0A140N8E1	Phosphoglycerate kinase	S	DKLS(1)NPVR
A0A140N8E1	Phosphoglycerate kinase	S	VS(0.518)T(0.448)KLT(0.034)VLDSLSK
A0A140N8E1	Phosphoglycerate kinase	S	ADEQILDIGDAS(1)AQELAEILK
A0A140N8E1	Phosphoglycerate kinase	S	S(0.871)LY(0.129)EADLVDEAK
A0A140N8E1	Phosphoglycerate kinase	T	VS(0.019)T(0.019)KLT(0.961)VLDS(0.002)LSK
A0A140N8E1	Phosphoglycerate kinase	S	DKLS(1)NPVR
A0A140N8E1	Phosphoglycerate kinase	S	VS(0.479)T(0.479)KLT(0.043)VLDSLSK
A0A140N8E1	Phosphoglycerate kinase	T	VS(0.479)T(0.479)KLT(0.043)VLDSLSK
A0A140N8E1	Phosphoglycerate kinase	T	VS(0.002)T(0.005)KLT(0.986)VLDS(0.006)LS(0.001)K
A0A140N8E8	(P)ppGpp synthetase I, SpoT/RelA	S	DWLNPNLGYVT(0.285)T(0.271)S(0.444)R
A0A140N8F5	Transcription activator effector binding	T	YGVS(0.016)NGELT(0.983)GGR
A0A140N8F5	Transcription activator effector binding	S	FDICGS(0.096)VS(0.904)EPIPDNR
A0A140N8F5	Transcription activator effector binding	S	Y(0.074)GVS(0.926)NGELT(1)GGR
A0A140N8F5	Transcription activator effector binding	T	Y(0.074)GVS(0.926)NGELT(1)GGR
A0A140N8F6	HTH-type transcriptional regulator ArgP	T	T(1)LQALDAVIR
A0A140N8F6	HTH-type transcriptional regulator ArgP	T	T(1)LQALDAVIR
A0A140N8G5	4-aminobutyrate aminotransferase	S	ILQDALS(1)D
A0A140N8G5	4-aminobutyrate aminotransferase	S	ILQDALS(1)D
A0A140N8G9	Sulfite reductase [NADPH] flavoprotein alpha-component	S	HIEIDLGDS(1)GLR
A0A140N8H0	Sulfate adenylyltransferase subunit 1	T	YQVDINNLT(1)QR
A0A140N8H2	Nucleoid-associated protein YejK	Y	GY(1)ELEESFPADR
A0A140N8H2	Nucleoid-associated protein YejK	S	S(1)LDINQIALHQLIK
A0A140N8H4	Flavodoxin	S	DIIGPELVT(0.002)LHNLKDDS(0.998)PK
A0A140N8H7	RNA polymerase sigma factor RpoS	S	ALVEEEPS(1)DNDLAEEELLSQGATQR
A0A140N8I2	Transcriptional regulator, DeoR family	S	AHGFAVSLDS(0.998)DDVET(0.002)R
A0A140N8I2	Transcriptional regulator, DeoR family	S	AHGFAVS(0.003)LDS(0.991)DDVET(0.007)R
A0A140N8I2	Transcriptional regulator, DeoR family	S	AHGFAVSLDS(1)DDVETR
A0A140N8J0	PTS system, fructose subfamily, IIC subunit	S	NVWLGDIS(1)R
A0A140N8J0	PTS system, fructose subfamily, IIC subunit	S	NVWLGDIS(1)R
A0A140N8J1	DNA topoisomerase 3	S	KSPPADEVGS(1)GAIA
A0A140N8J1	DNA topoisomerase 3	S	S(0.333)S(0.333)AINLT(0.333)ENEAK
A0A140N8J1	DNA topoisomerase 3	S	S(0.333)S(0.333)AINLT(0.333)ENEAK
A0A140N8J1	DNA topoisomerase 3	T	S(0.333)S(0.333)AINLT(0.333)ENEAK
A0A140N8J1	DNA topoisomerase 3	S	KSPPADEVGS(1)GAIA
A0A140N8J7	dTDP-4-dehydrorhamnose reductase	S	AES(1)EPEFAQLLNATSVEAIAK
A0A140N8J7	dTDP-4-dehydrorhamnose reductase	T	IRPDVIVNAAAHT(1)AVDKAES(1)EPEFAQLLNATSVEAIAK
A0A140N8L0	FAD-dependent pyridine nucleotide-disulphide oxidoreductase	S	EAAEAIHHYLEGACS(1)C
A0A140N8L0	FAD-dependent pyridine nucleotide-disulphide oxidoreductase	S	EAAEAIHHYLEGACS(1)C
A0A140N8L0	FAD-dependent pyridine nucleotide-disulphide oxidoreductase	S	EAAEAIHHYLEGACS(1)C
A0A140N8L2	Sulfurtransferase	T	EIET(0.994)DT(0.006)EGYLK
A0A140N8L2	Sulfurtransferase	T	EIET(0.026)DT(0.973)EGYLK
A0A140N8L2	Sulfurtransferase	T	EIET(0.98)DT(0.02)EGYLK
A0A140N8L2	Sulfurtransferase	T	EIET(0.037)DT(0.963)EGYLK
A0A140N8L5	Probable Fe(2+)-trafficking protein	T	EVHIEGYT(1)PEDKK
A0A140N8L5	Probable Fe(2+)-trafficking protein	T	EVHIEGY(0.074)T(0.926)PEDKK
A0A140N8L5	Probable Fe(2+)-trafficking protein	Y	EVHIEGY(1)TPEDKK
A0A140N8M1	PTS system, glucitol/sorbitol-specific, IIC subunit	T	VHLAGAT(0.895)S(0.105)
A0A140N8M4	Uncharacterized protein	S	ELVSGLT(0.015)QS(0.493)AT(0.493)GK
A0A140N8M4	Uncharacterized protein	T	ELVSGLT(0.015)QS(0.493)AT(0.493)GK
A0A140N8N0	S-ribosylhomocysteine lyase	S	INS(1)NEELALPK
A0A140N8N0	S-ribosylhomocysteine lyase	S	INS(1)NEELALPK
A0A140N8N1	Efflux pump membrane protein	S	S(1)ANAETQTPQQPVK
A0A140N8N1	Efflux pump membrane protein	S	S(1)ANAETQTPQQPVK
A0A140N8N1	Efflux pump membrane protein	S	S(1)ANAETQTPQQPVKK
A0A140N8N2	Ferritin	S	ELS(0.5)T(0.5)LDTQN
A0A140N8N2	Ferritin	S	S(1)GEGLY(1)FIDK
A0A140N8N2	Ferritin	S	SIIDKLS(1)LAGK
A0A140N8N2	Ferritin	T	ELS(0.5)T(0.5)LDTQN
A0A140N8N2	Ferritin	Y	S(1)GEGLY(1)FIDK
A0A140N8N2	Ferritin	S	S(1)GEGLY(1)FIDK
A0A140N8N2	Ferritin	T	ELST(0.034)LDT(0.966)QN
A0A140N8N2	Ferritin	Y	S(1)GEGLY(1)FIDK
A0A140N8N2	Ferritin	S	S(1)GEGLYFIDK
A0A140N8N2	Ferritin	T	ELSTLDT(1)QN
A0A140N8N2	Ferritin	Y	SGEGLY(1)FIDK
A0A140N8P0	RecBCD enzyme subunit RecC	S	DSENAGQLFNS(1)DGEQDVGNPLLASWGK
A0A140N8Q5	Putative PTS IIA-like nitrogen-regulatory protein PtsN	S	S(0.5)S(0.5)AIYLLRPTNK
A0A140N8Q5	Putative PTS IIA-like nitrogen-regulatory protein PtsN	S	S(0.5)S(0.5)AIYLLRPTNK
A0A140N8Q5	Putative PTS IIA-like nitrogen-regulatory protein PtsN	S	YVLDS(1)DE
A0A140N8Q5	Putative PTS IIA-like nitrogen-regulatory protein PtsN	S	YVLDS(1)DE
A0A140N8Q5	Putative PTS IIA-like nitrogen-regulatory protein PtsN	S	S(0.774)S(0.226)AIYLLR
A0A140N8Q5	Putative PTS IIA-like nitrogen-regulatory protein PtsN	S	S(0.5)S(0.5)AIYLLRPTNK
A0A140N8Q5	Putative PTS IIA-like nitrogen-regulatory protein PtsN	T	EY(0.036)FT(0.798)KY(0.167)VLDS(1)DE
A0A140N8Q6	2-dehydro-3-deoxyphosphooctonate aldolase	S	DPFGAAS(1)GGR
A0A140N8Q6	2-dehydro-3-deoxyphosphooctonate aldolase	S	DPFGAAS(1)GGR
A0A140N8Q6	2-dehydro-3-deoxyphosphooctonate aldolase	T	GFEELDT(0.865)S(0.135)K
A0A140N8Q6	2-dehydro-3-deoxyphosphooctonate aldolase	S	DPFGAAS(1)GGR
A0A140N8R1	Two component transcriptional regulator, winged helix family	T	T(1)ELPIDENTPR
A0A140N8R1	Two component transcriptional regulator, winged helix family	T	T(1)ELPIDENTPR
A0A140N8R1	Two component transcriptional regulator, winged helix family	Y	EQLLNHLYDDY(0.828)RVVT(0.171)DR
A0A140N8R1	Two component transcriptional regulator, winged helix family	Y	EQLLNHLYDDY(1)R
A0A140N8R4	Cell division protein ZapA	S	S(1)AQPVDIQIFGR
A0A140N8R4	Cell division protein ZapA	S	S(1)AQPVDIQIFGR
A0A140N8R4	Cell division protein ZapA	S	S(1)AQPVDIQIFGR
A0A140N8S3	N(4)-acetylcytidine amidohydrolase	T	DESESHFKT(1)GDVLR
A0A140N8S5	Protein GrpE	S	TPEGQAPEEIIMDQHEEIEAVEPEAS(1)AEQVDPR
A0A140N8S5	Protein GrpE	T	IANLEAQLAEAQT(1)R
A0A140N8S5	Protein GrpE	S	TPEGQAPEEIIMDQHEEIEAVEPEAS(1)AEQVDPR
A0A140N8S5	Protein GrpE	T	IANLEAQLAEAQT(1)R
A0A140N8S5	Protein GrpE	S	TPEGQAPEEIIMDQHEEIEAVEPEAS(1)AEQVDPR
A0A140N8S8	Lysine--tRNA ligase	S	S(1)EQHAQGADAVVDLNNELK
A0A140N8S8	Lysine--tRNA ligase	S	S(1)EQHAQGADAVVDLNNELK
A0A140N8S8	Lysine--tRNA ligase	S	YLDLIS(0.869)NDES(0.131)R
A0A140N8S8	Lysine--tRNA ligase	S	S(1)EQHAQGADAVVDLNNELK
A0A140N8T5	Transcriptional regulator, RpiR family	S	NVNEDDS(0.999)VES(0.001)YTGK
A0A140N8T5	Transcriptional regulator, RpiR family	S	QLLNLS(1)DDR
A0A140N8T5	Transcriptional regulator, RpiR family	S	NVNEDDS(0.979)VES(0.019)YT(0.001)GK
A0A140N8T5	Transcriptional regulator, RpiR family	S	QLLNLS(1)DDR
A0A140N8T5	Transcriptional regulator, RpiR family	S	NVNEDDS(0.971)VES(0.026)YT(0.003)GK
A0A140N8U1	Na(+)/H(+) antiporter NhaB	S	LLLS(1)IRS(1)K
A0A140N8U1	Na(+)/H(+) antiporter NhaB	S	LLLS(1)IRS(1)K
A0A140N8U1	Na(+)/H(+) antiporter NhaB	T	TEDT(0.998)DLQDDS(0.001)HIDKHYK
A0A140N8U1	Na(+)/H(+) antiporter NhaB	T	TEDT(1)DLQDDSHIDKHYK
A0A140N8U6	Phospho-2-dehydro-3-deoxyheptonate aldolase	T	EIHQDLNGQLT(1)AR
A0A140N8U6	Phospho-2-dehydro-3-deoxyheptonate aldolase	T	EIHQDLNGQLT(1)AR
A0A140N8U7	DNA translocase FtsK	S	GVAADPDDVLFS(1)GNR
A0A140N8U7	DNA translocase FtsK	S	NQY(0.202)DS(0.416)GDQY(0.382)NDDEIDAMQQDELAR
A0A140N8U7	DNA translocase FtsK	S	GVAADPDDVLFS(1)GNR
A0A140N8U7	DNA translocase FtsK	S	GVAADPDDVLFS(1)GNR
A0A140N8V0	dTDP-glucose 4,6-dehydratase	S	NYWS(1)GLDDEK
A0A140N8V0	dTDP-glucose 4,6-dehydratase	Y	SGAYQS(0.002)WIEQNY(0.998)EGRQ
A0A140N8V0	dTDP-glucose 4,6-dehydratase	S	NYWS(1)GLDDEK
A0A140N8V0	dTDP-glucose 4,6-dehydratase	S	S(0.395)GAY(0.276)QS(0.329)WIEQNYEGR
A0A140N8V0	dTDP-glucose 4,6-dehydratase	Y	SGAYQSWIEQNY(1)EGRQ
A0A140N8V0	dTDP-glucose 4,6-dehydratase	Y	SGAYQSWIEQNY(1)EGRQ
A0A140N8V2	Cell division inhibitor MinD	S	IIVVT(0.5)S(0.5)GK
A0A140N8V2	Cell division inhibitor MinD	S	T(0.1)T(0.113)S(0.364)S(0.425)AAIAT(0.998)GLAQK
A0A140N8V2	Cell division inhibitor MinD	T	IIVVT(0.5)S(0.5)GK
A0A140N8V2	Cell division inhibitor MinD	T	TTSSAAIAT(0.999)GLAQK
A0A140N8V2	Cell division inhibitor MinD	S	IIVVT(0.325)S(0.675)GK
A0A140N8V8	Glycosyl transferase group 1	S	S(0.377)S(0.377)IHQY(0.246)DCEPFFFSVGALHEDK
A0A140N8V8	Glycosyl transferase group 1	S	S(0.377)S(0.377)IHQY(0.246)DCEPFFFSVGALHEDK
A0A140N8X2	Two component transcriptional regulator, winged helix family	S	VEVLS(1)AGADDY(0.714)VT(0.286)KPFHIEEVMAR
A0A140N8X2	Two component transcriptional regulator, winged helix family	Y	VEVLS(1)AGADDY(0.714)VT(0.286)KPFHIEEVMAR
A0A140N8X8	Uncharacterized protein	S	FHPWSIEEIVASEQS(1)A
A0A140N8X8	Uncharacterized protein	S	FHPWSIEEIVASEQS(1)A
A0A140N8X8	Uncharacterized protein	S	FHPWSIEEIVASEQS(1)A
A0A140N8Y0	Fumarate hydratase class I	S	TPEGYAS(0.999)GS(0.001)LGPTTAGR
A0A140N8Y0	Fumarate hydratase class I	S	DPEAS(0.998)ENDKY(0.002)VALQFLR
A0A140N8Y0	Fumarate hydratase class I	S	TPEGYAS(0.998)GS(0.002)LGPTTAGR
A0A140N8Y0	Fumarate hydratase class I	Y	TPEGY(0.997)AS(0.848)GS(0.154)LGPT(0.001)TAGR
A0A140N8Y0	Fumarate hydratase class I	S	DPEAS(1)ENDKYVALQFLR
A0A140N8Y0	Fumarate hydratase class I	S	TPEGYAS(0.999)GS(0.997)LGPT(0.003)T(0.001)AGR
A0A140N8Y0	Fumarate hydratase class I	S	TPEGYAS(0.999)GS(0.997)LGPT(0.003)T(0.001)AGR
A0A140N8Y0	Fumarate hydratase class I	T	TPEGYAS(0.994)GS(0.006)LGPT(0.396)T(0.604)AGR
A0A140N8Y0	Fumarate hydratase class I	Y	DHPIY(0.874)Y(0.126)AGPAK
A0A140N8Y0	Fumarate hydratase class I	Y	DHPIY(0.5)Y(0.5)AGPAK
A0A140N8Y0	Fumarate hydratase class I	T	GVY(0.009)NT(0.989)Y(0.002)IEDNLR
A0A140N8Y0	Fumarate hydratase class I	Y	DHPIY(0.986)Y(0.014)AGPAK
A0A140N8Y0	Fumarate hydratase class I	Y	GVY(0.02)NT(0.984)Y(0.996)IEDNLR
A0A140N8Y8	NAD(P) transhydrogenase subunit beta	T	SFISVIAGGFGTDGS(0.003)S(0.132)T(0.864)GDDQEVGEHR
A0A140N8Y8	NAD(P) transhydrogenase subunit beta	T	SFISVIAGGFGTDGS(0.001)S(0.187)T(0.812)GDDQEVGEHR
A0A140N8Y8	NAD(P) transhydrogenase subunit beta	S	SFISVIAGGFGT(0.066)DGS(0.311)S(0.311)T(0.311)GDDQEVGEHR
A0A140N8Y8	NAD(P) transhydrogenase subunit beta	S	SFISVIAGGFGT(0.066)DGS(0.311)S(0.311)T(0.311)GDDQEVGEHR
A0A140N8Y8	NAD(P) transhydrogenase subunit beta	T	SFISVIAGGFGTDGSS(0.053)T(0.947)GDDQEVGEHR
A0A140N8Z4	Protein MtfA	S	LHHANDT(0.995)DS(0.995)FS(0.97)AT(0.04)NVH
A0A140N8Z4	Protein MtfA	S	LHHANDT(0.871)DS(0.129)FS(0.984)AT(0.016)NVH
A0A140N8Z4	Protein MtfA	T	LHHANDT(0.995)DS(0.995)FS(0.97)AT(0.04)NVH
A0A140N8Z4	Protein MtfA	S	LHHANDT(1)DS(1)FS(0.974)AT(0.027)NVH
A0A140N8Z4	Protein MtfA	S	LHHANDT(1)DS(1)FS(0.974)AT(0.027)NVH
A0A140N8Z4	Protein MtfA	T	LHHANDT(1)DS(1)FS(0.974)AT(0.027)NVH
A0A140N910	Lactaldehyde reductase	T	KEDIPALAQAALNDVCT(1)GGNPR
A0A140N916	Uncharacterized protein	S	GYDS(1)GAYYVK
A0A140N916	Uncharacterized protein	Y	GY(1)DS(0.999)GAY(0.001)YVK
A0A140N916	Uncharacterized protein	Y	GYDS(1)GAY(0.908)Y(0.092)VK
A0A140N916	Uncharacterized protein	S	GYDS(1)GAYYVK
A0A140N916	Uncharacterized protein	T	ILGY(1)DVDT(0.542)Y(0.458)NLVK
A0A140N916	Uncharacterized protein	Y	ILGY(1)DVDT(0.092)Y(0.908)NLVK
A0A140N916	Uncharacterized protein	Y	ILGY(1)DVDT(0.092)Y(0.908)NLVK
A0A140N916	Uncharacterized protein	S	GY(0.009)DS(0.975)GAY(0.014)Y(0.003)VK
A0A140N919	T	Y	MEIY(1)ENENDQVEAVK
A0A140N919	T	S	GEALLS(1)KGDKQGAR
A0A140N919	T	Y	MEIY(1)ENENDQVEAVKR
A0A140N923	Iron-sulfur cluster assembly scaffold protein IscU	S	GKS(1)LDEAQAIK
A0A140N923	Iron-sulfur cluster assembly scaffold protein IscU	S	NVGS(1)FDNNDENVGS(1)GMVGAPACGDVMK
A0A140N923	Iron-sulfur cluster assembly scaffold protein IscU	S	NVGS(1)FDNNDENVGS(1)GMVGAPACGDVMK
A0A140N923	Iron-sulfur cluster assembly scaffold protein IscU	Y	VIDHY(1)ENPR
A0A140N923	Iron-sulfur cluster assembly scaffold protein IscU	S	AY(1)S(1)EKVIDHYENPR
A0A140N923	Iron-sulfur cluster assembly scaffold protein IscU	S	GKS(1)LDEAQAIK
A0A140N923	Iron-sulfur cluster assembly scaffold protein IscU	S	NVGS(0.113)FDNNDENVGS(0.887)GMVGAPACGDVMK
A0A140N923	Iron-sulfur cluster assembly scaffold protein IscU	Y	AY(1)S(1)EKVIDHYENPR
A0A140N928	Glucose sorbosone dehydrogenase	S	LSDDLS(1)KVT(1)DFR
A0A140N928	Glucose sorbosone dehydrogenase	T	LSDDLS(1)KVT(1)DFR
A0A140N928	Glucose sorbosone dehydrogenase	S	LSDDLS(1)KVT(1)DFR
A0A140N928	Glucose sorbosone dehydrogenase	T	LSDDLS(1)KVT(1)DFR
A0A140N932	CTP synthase	S	S(0.005)EKS(0.993)DLGGT(0.002)MR
A0A140N932	CTP synthase	S	SEKS(1)DLGGTMR
A0A140N937	Transcriptional regulator, GntR family	S	DIVHCLIAPGT(0.073)PLS(0.927)EK
A0A140N941	Molybdopterin synthase sulfurylase MoeB	S	AELS(1)DQEMLR
A0A140N942	GTPase Der	T	DALVADFPGLT(1)R
A0A140N946	Uncharacterized protein	Y	IES(0.001)GDFPVNEY(0.999)R
A0A140N949	Transcriptional regulator, AraC family	S	FLHPLNHY(1)NS(1)
A0A140N949	Transcriptional regulator, AraC family	Y	FLHPLNHY(1)NS(1)
A0A140N949	Transcriptional regulator, AraC family	S	FLHPLNHY(1)NS(1)
A0A140N949	Transcriptional regulator, AraC family	Y	FLHPLNHY(1)NS(1)
A0A140N953	YecA family protein	S	T(0.5)GPLNES(0.5)ELEWLDDILTK
A0A140N953	YecA family protein	T	T(0.5)GPLNES(0.5)ELEWLDDILTK
A0A140N955	Uncharacterized protein	S	VFPVKPLRES(1)VAE
A0A140N958	Uncharacterized protein	S	NS(0.585)S(0.414)GGPSMGGPGFR
A0A140N958	Uncharacterized protein	S	NS(0.004)S(0.996)GGPSMGGPGFR
A0A140N958	Uncharacterized protein	S	NS(0.057)S(0.943)GGPSMGGPGFR
A0A140N958	Uncharacterized protein	S	NS(0.008)S(0.992)GGPSMGGPGFR
A0A140N968	Transcriptional regulator, XRE family	S	NAS(0.072)PES(0.464)T(0.464)EQQNLEW
A0A140N968	Transcriptional regulator, XRE family	T	NAS(0.072)PES(0.464)T(0.464)EQQNLEW
A0A140N969	Phospho-2-dehydro-3-deoxyheptonate aldolase	S	LAS(1)AVDT(1)RF
A0A140N969	Phospho-2-dehydro-3-deoxyheptonate aldolase	T	LAS(1)AVDT(1)RF
A0A140N980	Phospholipase/Carboxylesterase	S	HYFDEALS(1)GGKPGDDDVIEMM
A0A140N980	Phospholipase/Carboxylesterase	S	HYFDEALS(1)GGKPGDDDVIEMM
A0A140N982	Bifunctional protein PutA	S	ALPS(0.991)AVS(0.009)ER
A0A140N982	Bifunctional protein PutA	S	LASLS(0.148)S(0.852)ALLNSALQK
A0A140N989	ATP-dependent RNA helicase SrmB	S	LLEDPVEVS(0.705)ANPS(0.147)T(0.147)R
A0A140N989	ATP-dependent RNA helicase SrmB	S	S(0.999)GDT(0.001)YLHR
A0A140N989	ATP-dependent RNA helicase SrmB	T	RKPSGTGVPPQT(0.968)T(0.031)EE
A0A140N989	ATP-dependent RNA helicase SrmB	T	KPSGTGVPPQT(0.5)T(0.5)EE
A0A140N989	ATP-dependent RNA helicase SrmB	S	LLEDPVEVS(0.95)ANPS(0.025)T(0.025)R
A0A140N989	ATP-dependent RNA helicase SrmB	T	RKPSGTGVPPQT(0.916)T(0.084)EE
A0A140N989	ATP-dependent RNA helicase SrmB	T	KPSGTGVPPQT(0.971)T(0.029)EE
A0A140N989	ATP-dependent RNA helicase SrmB	T	KPSGTGVPPQT(0.5)T(0.5)EE
A0A140N991	Transaldolase	S	QFT(0.059)T(0.332)VVADS(0.605)GDIES(0.004)IR
A0A140N9A3	Cyclopropane-fatty-acyl-phospholipid synthase	S	AGIAINGS(1)APADIR
A0A140N9A3	Cyclopropane-fatty-acyl-phospholipid synthase	T	NY(0.005)DT(0.998)Y(0.997)FAVVDR
A0A140N9A3	Cyclopropane-fatty-acyl-phospholipid synthase	Y	NY(0.005)DT(0.998)Y(0.997)FAVVDR
A0A140N9A4	PTS system, glucose subfamily, IIA subunit	S	LS(0.025)GS(0.974)VT(0.001)VGETPVIR
A0A140N9A4	PTS system, glucose subfamily, IIA subunit	S	LS(0.006)GS(0.993)VTVGETPVIR
A0A140N9A4	PTS system, glucose subfamily, IIA subunit	S	LKS(0.995)LVS(0.005)DDKK
A0A140N9A4	PTS system, glucose subfamily, IIA subunit	S	LS(0.229)GS(0.771)VTVGETPVIR
A0A140N9B6	Succinylornithine transaminase	S	VFFCNS(1)GAEANEAALK
A0A140N9B6	Succinylornithine transaminase	S	FAAACEHFVS(0.333)RGS(0.333)S(0.333)
A0A140N9B6	Succinylornithine transaminase	S	FAAACEHFVS(0.333)RGS(0.333)S(0.333)
A0A140N9B6	Succinylornithine transaminase	S	FAAACEHFVS(0.333)RGS(0.333)S(0.333)
A0A140N9B9	Transcriptional regulator, XRE family	S	GEDS(0.968)LS(0.032)NIAY(0.004)HS(0.996)R
A0A140N9B9	Transcriptional regulator, XRE family	S	GEDSLSNIAYHS(1)R
A0A140N9B9	Transcriptional regulator, XRE family	S	GEDS(0.994)LS(0.008)NIAY(0.004)HS(0.994)R
A0A140N9B9	Transcriptional regulator, XRE family	S	GEDS(0.015)LS(0.985)NIAYHS(1)R
A0A140N9B9	Transcriptional regulator, XRE family	S	GEDS(0.015)LS(0.985)NIAYHS(1)R
A0A140N9B9	Transcriptional regulator, XRE family	S	GEDS(0.986)LS(0.014)NIAYHS(1)R
A0A140N9B9	Transcriptional regulator, XRE family	S	GEDS(0.108)LS(0.892)NIAY(0.001)HS(1)R
A0A140N9B9	Transcriptional regulator, XRE family	S	GEDSLSNIAY(1)HS(1)R
A0A140N9B9	Transcriptional regulator, XRE family	Y	GEDSLSNIAY(1)HS(1)R
A0A140N9D3	Phosphotransferase system, phosphocarrier protein HPr	S	GFT(0.025)S(0.975)EITVTSNGK
A0A140N9D3	Phosphotransferase system, phosphocarrier protein HPr	T	LQT(0.028)LGLT(0.473)QGT(0.473)VVT(0.025)IS(0.001)AEGEDEQK
A0A140N9D3	Phosphotransferase system, phosphocarrier protein HPr	T	LQT(0.028)LGLT(0.473)QGT(0.473)VVT(0.025)IS(0.001)AEGEDEQK
A0A140N9D5	Cysteine desulfurase IscS	S	DLAVS(0.277)S(0.277)GS(0.277)ACT(0.069)S(0.095)AS(0.006)LEPSYVLR
A0A140N9D5	Cysteine desulfurase IscS	S	DLAVS(0.277)S(0.277)GS(0.277)ACT(0.069)S(0.095)AS(0.006)LEPSYVLR
A0A140N9D5	Cysteine desulfurase IscS	S	DLAVS(0.005)S(0.027)GS(0.968)ACTSASLEPSYVLR
A0A140N9D5	Cysteine desulfurase IscS	S	DLAVS(0.026)S(0.026)GS(0.083)ACT(0.39)S(0.39)AS(0.083)LEPS(0.001)YVLR
A0A140N9D5	Cysteine desulfurase IscS	S	QGVDLNS(1)IEWAHH
A0A140N9D5	Cysteine desulfurase IscS	T	DLAVS(0.026)S(0.026)GS(0.083)ACT(0.39)S(0.39)AS(0.083)LEPS(0.001)YVLR
A0A140N9D5	Cysteine desulfurase IscS	S	DLAVS(0.237)S(0.237)GS(0.237)ACT(0.237)S(0.051)AS(0.003)LEPSYVLR
A0A140N9D5	Cysteine desulfurase IscS	S	DLAVS(0.237)S(0.237)GS(0.237)ACT(0.237)S(0.051)AS(0.003)LEPSYVLR
A0A140N9D5	Cysteine desulfurase IscS	S	DLAVS(0.237)S(0.237)GS(0.237)ACT(0.237)S(0.051)AS(0.003)LEPSYVLR
A0A140N9D5	Cysteine desulfurase IscS	S	QGVDLNS(1)IEWAHH
A0A140N9D5	Cysteine desulfurase IscS	T	DLAVS(0.237)S(0.237)GS(0.237)ACT(0.237)S(0.051)AS(0.003)LEPSYVLR
A0A140N9D5	Cysteine desulfurase IscS	S	QGVDLNS(1)IEWAHH
A0A140N9D9	2,3-bisphosphoglycerate-dependent phosphoglycerate mutase	Y	HY(1)GALQGLNK
A0A140N9D9	2,3-bisphosphoglycerate-dependent phosphoglycerate mutase	S	FTGWYDVDLS(1)EK
A0A140N9D9	2,3-bisphosphoglycerate-dependent phosphoglycerate mutase	Y	HY(1)GALQGLNK
A0A140N9D9	2,3-bisphosphoglycerate-dependent phosphoglycerate mutase	Y	HY(1)GALQGLNK
A0A140N9F0	Adenosine deaminase	S	QAQINGLEMAFLS(1)AEEKR
A0A140N9F0	Adenosine deaminase	T	ASINTDDPGVQGVDIIHEY(0.443)T(0.555)VAAPAAGLS(0.002)R
A0A140N9F7	Uncharacterized protein	S	VAFS(1)GGEFQLNADR
A0A140N9G2	Succinate--CoA ligase [ADP-forming] subunit alpha	S	VICQGFT(0.034)GS(0.782)QGT(0.181)FHS(0.003)EQAIAYGTK
A0A140N9G2	Succinate--CoA ligase [ADP-forming] subunit alpha	T	MGHAGAIIAGGKGT(1)ADEK
A0A140N9G2	Succinate--CoA ligase [ADP-forming] subunit alpha	T	MGHAGAIIAGGKGT(1)ADEK
A0A140N9G2	Succinate--CoA ligase [ADP-forming] subunit alpha	S	VICQGFT(0.123)GS(0.707)QGT(0.159)FHS(0.011)EQAIAYGTK
A0A140N9G9	Beta-ketoacyl synthase	S	VGLIAGS(1)GGGS(1)PR
A0A140N9G9	Beta-ketoacyl synthase	S	VGLIAGS(1)GGGS(1)PR
A0A140N9G9	Beta-ketoacyl synthase	S	VGLIAGS(0.934)GGGS(0.066)PR
A0A140N9H5	tRNA/rRNA methyltransferase (SpoU)	S	VMY(0.167)VRS(0.796)DDDS(0.037)DKR
A0A140N9H5	tRNA/rRNA methyltransferase (SpoU)	T	APGDET(1)PEKADHGGISGK
A0A140N9H5	tRNA/rRNA methyltransferase (SpoU)	T	APGDET(1)PEKADHGGISGK
A0A140N9H5	tRNA/rRNA methyltransferase (SpoU)	S	APGDET(1)PEKADHGGIS(1)GK
A0A140N9H5	tRNA/rRNA methyltransferase (SpoU)	S	ADHGGIS(1)GKS(1)FIDPEVLR
A0A140N9H5	tRNA/rRNA methyltransferase (SpoU)	T	APGDET(1)PEKADHGGIS(1)GK
A0A140N9I5	Dihydroneopterin aldolase	S	T(0.5)S(0.5)EDINDALNYR
A0A140N9I5	Dihydroneopterin aldolase	T	T(0.5)S(0.5)EDINDALNYR
A0A140N9I5	Dihydroneopterin aldolase	T	T(0.865)S(0.135)EDINDALNYR
A0A140N9I5	Dihydroneopterin aldolase	S	T(0.5)S(0.5)EDINDALNYR
A0A140N9I5	Dihydroneopterin aldolase	T	T(0.5)S(0.5)EDINDALNYR
A0A140N9I6	ROK family protein	Y	DAMY(1)NGSLLIR
A0A140N9J5	Peptide methionine sulfoxide reductase MsrB	S	Y(0.001)CVNS(0.999)AS(1)LR
A0A140N9J5	Peptide methionine sulfoxide reductase MsrB	S	Y(0.001)CVNS(0.999)AS(1)LR
A0A140N9J5	Peptide methionine sulfoxide reductase MsrB	S	Y(0.001)DS(0.993)GCGWPS(0.006)FYEPVSEESIR
A0A140N9J5	Peptide methionine sulfoxide reductase MsrB	S	YCVNS(0.979)AS(0.021)LR
A0A140N9J5	Peptide methionine sulfoxide reductase MsrB	S	YDS(1)GCGWPSFYEPVSEESIR
A0A140N9J5	Peptide methionine sulfoxide reductase MsrB	S	YCVNS(1)AS(1)LR
A0A140N9J5	Peptide methionine sulfoxide reductase MsrB	S	YCVNS(1)AS(1)LR
A0A140N9J5	Peptide methionine sulfoxide reductase MsrB	S	Y(0.002)DS(0.998)GCGWPSFYEPVSEESIR
A0A140N9J6	UPF0115 protein YfcN	S	KT(0.135)T(0.894)LS(0.971)EEDQALFR
A0A140N9J6	UPF0115 protein YfcN	T	KT(0.135)T(0.894)LS(0.971)EEDQALFR
A0A140N9J6	UPF0115 protein YfcN	S	LIQEQADAS(0.697)HY(0.668)FS(0.635)DEFQPLLNTEGPVK
A0A140N9J6	UPF0115 protein YfcN	S	LIQEQADAS(0.462)HY(0.628)FS(0.91)DEFQPLLNTEGPVK
A0A140N9J6	UPF0115 protein YfcN	S	T(0.002)T(0.002)LS(0.997)EEDQALFR
A0A140N9J6	UPF0115 protein YfcN	Y	LIQEQADAS(0.697)HY(0.668)FS(0.635)DEFQPLLNTEGPVK
A0A140N9J6	UPF0115 protein YfcN	S	LIQEQADAS(0.376)HY(0.331)FS(0.293)DEFQPLLNTEGPVK
A0A140N9J8	Transketolase	S	TVIGFGS(1)PNK
A0A140N9K4	NADH dehydrogenase I subunit E	S	MHENQQPQT(1)EAFELS(1)AAER
A0A140N9K4	NADH dehydrogenase I subunit E	T	MHENQQPQT(1)EAFELS(1)AAER
A0A140N9K4	NADH dehydrogenase I subunit E	S	MHENQQPQT(1)EAFELS(1)AAER
A0A140N9K4	NADH dehydrogenase I subunit E	T	MHENQQPQT(1)EAFELS(1)AAER
A0A140N9K4	NADH dehydrogenase I subunit E	S	HENQQPQTEAFELS(1)AAER
A0A140N9M5	Short-chain dehydrogenase/reductase SDR	S	LGSFLDMS(1)DDDR
A0A140N9M7	Transcriptional antiterminator, BglG	S	MPTLAPPS(0.5)VLS(0.5)APQRR
A0A140N9M7	Transcriptional antiterminator, BglG	S	MPTLAPPS(0.5)VLS(0.5)APQRR
A0A140N9M9	1,4-dihydroxy-2-naphthoyl-CoA synthase	Y	GDY(0.449)GGY(0.491)KDDS(0.06)GVHHLNVLDFQR
A0A140N9M9	1,4-dihydroxy-2-naphthoyl-CoA synthase	Y	GDY(0.997)GGY(0.003)KDDSGVHHLNVLDFQR
A0A140N9N3	Uncharacterized protein	S	ELVAS(0.165)LS(0.835)ER
A0A140N9N3	Uncharacterized protein	S	EVFQDLNHHGVY(0.155)HS(0.845)GEVVGLGNLVCEK
A0A140N9N3	Uncharacterized protein	S	ELVAS(0.022)LS(0.978)ER
A0A140N9N3	Uncharacterized protein	T	VIKT(0.998)GELT(0.824)RT(0.153)EVDELT(0.025)R
A0A140N9N3	Uncharacterized protein	T	VIKT(0.998)GELT(0.824)RT(0.153)EVDELT(0.025)R
A0A140N9N3	Uncharacterized protein	S	EVFQDLNHHGVY(0.48)HS(0.52)GEVVGLGNLVCEK
A0A140N9N4	5'-deoxynucleotidase YfbR	S	DIFAPLIDEHAY(1)S(1)DEEK
A0A140N9N4	5'-deoxynucleotidase YfbR	Y	DIFAPLIDEHAY(1)S(1)DEEK
A0A140N9N5	Phosphoenolpyruvate-protein phosphotransferase	S	HMTADAAAHEVIEGQAS(1)ALEELDDEYLK
A0A140N9N5	Phosphoenolpyruvate-protein phosphotransferase	S	KIS(1)ADQVDQEVER
A0A140N9N5	Phosphoenolpyruvate-protein phosphotransferase	T	DALPT(1)EEEQFAAYK
A0A140N9N5	Phosphoenolpyruvate-protein phosphotransferase	Y	HMTADAAAHEVIEGQASALEELDDEY(1)LKER
A0A140N9N5	Phosphoenolpyruvate-protein phosphotransferase	S	HMTADAAAHEVIEGQAS(1)ALEELDDEYLK
A0A140N9N5	Phosphoenolpyruvate-protein phosphotransferase	T	FIEEKT(1)IC
A0A140N9N5	Phosphoenolpyruvate-protein phosphotransferase	S	HMTADAAAHEVIEGQAS(1)ALEELDDEYLK
A0A140N9N5	Phosphoenolpyruvate-protein phosphotransferase	T	DALPT(1)EEEQFAAYK
A0A140N9N6	2Fe-2S ferredoxin	S	EGFDS(0.881)LPES(0.056)S(0.064)EQEDDMLDK
A0A140N9N6	2Fe-2S ferredoxin	S	EGFDS(0.014)LPES(0.825)S(0.161)EQEDDMLDK
A0A140N9N6	2Fe-2S ferredoxin	S	EGFDS(0.004)LPES(0.498)S(0.498)EQEDDMLDK
A0A140N9N6	2Fe-2S ferredoxin	S	EGFDSLPES(0.5)S(0.5)EQEDDMLDK
A0A140N9N6	2Fe-2S ferredoxin	S	EGFDSLPES(0.171)S(0.829)EQEDDMLDK
A0A140N9N7	UDP-4-amino-4-deoxy-L-arabinose--oxoglutarate aminotransferase	T	EVLESGWIT(0.814)T(0.186)GPK
A0A140N9N7	UDP-4-amino-4-deoxy-L-arabinose--oxoglutarate aminotransferase	Y	FHGLGVDAY(1)DR
A0A140N9P4	Dual-specificity RNA methyltransferase RlmN	S	S(1)EQLVTPENVTTK
A0A140N9Q4	Ribonucleoside-diphosphate reductase	S	DGAEDAQDDLVPSIQDDGCES(1)GACK
A0A140N9Q4	Ribonucleoside-diphosphate reductase	S	DGAEDAQDDLVPSIQDDGCES(1)GACK
A0A140N9Q4	Ribonucleoside-diphosphate reductase	S	DGAEDAQDDLVPSIQDDGCES(1)GACKI
A0A140N9Q6	Sodium:dicarboxylate symporter	S	AILDS(1)EDDAELAHH
A0A140N9R4	Translation initiation factor IF-3	T	FRPGT(0.998)DEGDY(0.002)QVK
A0A140N9R4	Translation initiation factor IF-3	T	FRPGT(0.993)DEGDY(0.007)QVK
A0A140N9R6	Exoribonuclease 2	S	IIAVIHS(1)EKER
A0A140N9R6	Exoribonuclease 2	S	IIAVIHS(1)EKER
A0A140N9R6	Exoribonuclease 2	S	IIAVIHS(1)EKERES(1)AEPEELVEPFLTR
A0A140N9R6	Exoribonuclease 2	S	IIAVIHS(1)EKER
A0A140N9S0	Nucleoside triphosphatase NudI	S	GVFPGQWAIS(1)GGGVEPGER
A0A140N9U0	Two component transcriptional regulator, LuxR family	S	GMS(0.998)GLDT(0.002)LNALR
A0A140N9U0	Two component transcriptional regulator, LuxR family	S	QLLELDPGFEVVAEAGDGAS(1)AIDLANR
A0A140N9U5	Uncharacterized protein	S	GAS(1)PGDFPR
A0A140N9V8	Pyruvate kinase	S	KRS(1)DVIEIR
A0A140N9V8	Pyruvate kinase	S	LNFS(1)HGDYAEHGQR
A0A140N9V8	Pyruvate kinase	S	LNFS(0.995)HGDY(0.005)AEHGQR
A0A140N9W8	Pertactin domain-containing protein	S	NLMS(1)DGNVQIVK
A0A140N9W8	Pertactin domain-containing protein	S	NLMS(1)DGNVQIVK
A0A140N9W8	Pertactin domain-containing protein	S	NLMS(1)DGNVQIVK
A0A140N9Y4	Cysteine synthase	S	S(0.999)T(0.999)LEQT(0.001)IGNTPLVK
A0A140N9Y4	Cysteine synthase	T	S(0.999)T(0.999)LEQT(0.001)IGNTPLVK
A0A140N9Y4	Cysteine synthase	S	EGIFCGVS(0.5)S(0.5)GGAVAGALR
A0A140N9Y4	Cysteine synthase	S	EGIFCGVS(0.5)S(0.5)GGAVAGALR
A0A140N9Y4	Cysteine synthase	S	S(0.999)T(0.999)LEQT(0.001)IGNTPLVK
A0A140N9Y4	Cysteine synthase	T	S(0.999)T(0.999)LEQT(0.001)IGNTPLVK
A0A140N9Z5	Cell division protein ZipA	S	PSPQHQYQPPY(0.007)AS(0.993)AQPR
A0A140N9Z7	NADH-quinone oxidoreductase subunit F	Y	QPVWLDEY(1)R
A0A140N9Z8	EIII-Fru	S	QLTHVLS(0.022)DDS(0.978)VAEQLK
A0A140N9Z8	EIII-Fru	S	QLTHVLS(0.528)DDS(0.472)VAEQLK
A0A140N9Z8	EIII-Fru	S	QLTHVLS(0.014)DDS(0.986)VAEQLK
A0A140NA05	Probable endonuclease 4	S	HHS(1)LGEGNIGHDAFR
A0A140NA16	Sugar (Glycoside-Pentoside-Hexuronide) transporter	T	KVQQQLISDIT(1)N
A0A140NA16	Sugar (Glycoside-Pentoside-Hexuronide) transporter	T	KVQQQLISDIT(1)N
A0A140NA20	Dihydroxyacetone kinase, DhaK subunit	S	GDS(1)LDACAELGR
A0A140NA20	Dihydroxyacetone kinase, DhaK subunit	T	AHPSLTLHQDPVYVT(1)R
A0A140NA20	Dihydroxyacetone kinase, DhaK subunit	S	GDS(1)LDACAELGR
A0A140NA20	Dihydroxyacetone kinase, DhaK subunit	T	AHPSLTLHQDPVYVT(1)R
A0A140NA34	Glycerol-3-phosphate dehydrogenase, anaerobic, C subunit	T	MNDT(0.83)S(0.17)FENCIK
A0A140NA34	Glycerol-3-phosphate dehydrogenase, anaerobic, C subunit	T	MNDT(0.865)S(0.135)FENCIK
A0A140NA34	Glycerol-3-phosphate dehydrogenase, anaerobic, C subunit	Y	LKDGALY(1)DEALK
A0A140NA38	Nucleoside transporter	T	DIALT(1)QGEVK
A0A140NA38	Nucleoside transporter	T	DIALT(1)QGEVK
A0A140NA38	Nucleoside transporter	T	DIALT(1)QGEVK
A0A140NA52	Hydrola	S	GFVTIAYDAS(0.008)YQGES(0.992)GGEPR
A0A140NA53	Adenine phosphoribosyltransferase	Y	ET(0.062)IS(0.186)ET(0.117)Y(0.101)DLEY(0.441)GT(0.094)DQLEIHVDAIKPGDK
A0A140NA53	Adenine phosphoribosyltransferase	Y	ETISETYDLEY(0.994)GT(0.006)DQLEIHVDAIKPGDK
A0A140NA53	Adenine phosphoribosyltransferase	Y	ETISETYDLEY(0.949)GT(0.051)DQLEIHVDAIKPGDK
A0A140NA54	Uncharacterized protein	S	QIAGY(0.003)AS(0.997)HDNK
A0A140NA54	Uncharacterized protein	S	T(0.023)PGVENVT(0.977)EEFQS(1)V
A0A140NA54	Uncharacterized protein	T	GGNVT(1)GDY(1)GEHLVK
A0A140NA54	Uncharacterized protein	T	T(0.023)PGVENVT(0.977)EEFQS(1)V
A0A140NA54	Uncharacterized protein	Y	GGNVT(1)GDY(1)GEHLVK
A0A140NA54	Uncharacterized protein	T	GGNVT(1)GDYGEHLVK
A0A140NA63	Transferase hexapeptide repeat containing protein	S	NS(0.876)GAELGKPVT(0.124)IGNNVWIGGR
A0A140NA64	D-tagatose-1,6-bisphosphate aldolase subunit GatY	T	NYLT(0.996)EHPEAT(0.004)DPR
A0A140NA64	D-tagatose-1,6-bisphosphate aldolase subunit GatY	T	NYLT(0.03)EHPEAT(0.97)DPR
A0A140NA64	D-tagatose-1,6-bisphosphate aldolase subunit GatY	T	NYLT(1)EHPEATDPR
A0A140NA64	D-tagatose-1,6-bisphosphate aldolase subunit GatY	T	NYLTEHPEAT(1)DPRDYLQSAK
A0A140NA72	Peptidase U32	T	HT(0.54)HDDY(0.46)QNYEYGYSVSDR
A0A140NA72	Peptidase U32	T	HT(0.519)HDDY(0.454)QNY(0.027)EYGYSVSDR
A0A140NA72	Peptidase U32	T	YEPIPVQNVEPTLGIGAPT(1)DK
A0A140NA72	Peptidase U32	T	YEPIPVQNVEPTLGIGAPT(1)DK
A0A140NA72	Peptidase U32	Y	HT(0.182)HDDY(0.803)QNY(0.015)EY(0.001)GYSVSDR
A0A140NA72	Peptidase U32	Y	HTHDDYQNY(0.001)EY(0.132)GY(0.607)S(0.225)VS(0.035)DR
A0A140NA72	Peptidase U32	Y	WEY(1)NVQEGKEDDVGNIVHK
A0A140NA80	Succinate dehydrogenase flavoprotein subunit	S	DAS(0.5)ES(0.5)DVEASLDR
A0A140NA80	Succinate dehydrogenase flavoprotein subunit	S	DAS(0.002)ES(0.998)DVEASLDR
A0A140NA80	Succinate dehydrogenase flavoprotein subunit	S	LDDT(0.001)S(0.772)S(0.227)EFNTQR
A0A140NA80	Succinate dehydrogenase flavoprotein subunit	T	LDDT(0.982)S(0.016)S(0.002)EFNTQR
A0A140NA80	Succinate dehydrogenase flavoprotein subunit	S	DASES(1)DVEASLDR
A0A140NA80	Succinate dehydrogenase flavoprotein subunit	S	LDDT(0.064)S(0.462)S(0.462)EFNT(0.012)QR
A0A140NA80	Succinate dehydrogenase flavoprotein subunit	S	LDDT(0.064)S(0.462)S(0.462)EFNT(0.012)QR
A0A140NA80	Succinate dehydrogenase flavoprotein subunit	T	LDDT(0.872)S(0.113)S(0.015)EFNTQR
A0A140NA80	Succinate dehydrogenase flavoprotein subunit	Y	GSDYIGDQDAIEY(1)MCK
A0A140NA80	Succinate dehydrogenase flavoprotein subunit	S	DAS(0.994)ES(0.006)DVEASLDR
A0A140NA80	Succinate dehydrogenase flavoprotein subunit	S	DAS(0.001)ES(0.999)DVEASLDR
A0A140NA80	Succinate dehydrogenase flavoprotein subunit	S	LDDTS(0.086)S(0.914)EFNTQR
A0A140NA80	Succinate dehydrogenase flavoprotein subunit	T	LDDT(0.83)S(0.142)S(0.028)EFNTQR
A0A140NA83	Enoyl-[acyl-carrier-protein] reductase [NADH]	S	GFLS(1)GKR
A0A140NA84	Phosphate acetyltransferase	S	ANS(0.44)S(0.44)T(0.094)T(0.021)T(0.005)AAEPLK
A0A140NA84	Phosphate acetyltransferase	S	ANS(0.44)S(0.44)T(0.094)T(0.021)T(0.005)AAEPLK
A0A140NA84	Phosphate acetyltransferase	T	VAMLSYS(0.009)T(0.393)GT(0.295)S(0.295)GAGS(0.007)DVEK
A0A140NA84	Phosphate acetyltransferase	S	VAMLSYS(0.012)T(0.085)GT(0.446)S(0.446)GAGS(0.011)DVEK
A0A140NA84	Phosphate acetyltransferase	T	VAMLSYS(0.012)T(0.085)GT(0.446)S(0.446)GAGS(0.011)DVEK
A0A140NA84	Phosphate acetyltransferase	S	VAMLSYSTGT(0.289)S(0.703)GAGS(0.008)DVEK
A0A140NA85	dCTP deaminase	S	GHTAAFIDLS(0.988)GPKDEVS(0.012)AALDR
A0A140NA92	3-oxoacyl-[acyl-carrier-protein] synthase 2	S	DFNCEDIIS(1)R
A0A140NA92	3-oxoacyl-[acyl-carrier-protein] synthase 2	S	DFNCEDIIS(1)R
A0A140NA98	Lipopolysaccharide assembly protein B	S	DGS(1)EAAQVYITR
A0A140NAA1	Ribonuclease E	S	ALFS(1)GGEETKPSEQPTPK
A0A140NAA1	Ribonuclease E	S	ALNVEEQS(1)VQET(1)EQEER
A0A140NAA1	Ribonuclease E	S	LHEEAMALPS(1)EEEFAER
A0A140NAA1	Ribonuclease E	T	ALNVEEQS(1)VQET(1)EQEER
A0A140NAA1	Ribonuclease E	T	VPLPVVAQT(1)APEQQEENNADNR
A0A140NAA1	Ribonuclease E	S	ALFS(1)GGEETKPSEQPTPK
A0A140NAA1	Ribonuclease E	S	ALNVEEQS(1)VQET(1)EQEER
A0A140NAA1	Ribonuclease E	S	LHEEAMALPS(1)EEEFAER
A0A140NAA1	Ribonuclease E	S	S(0.949)APAT(0.051)PAAPAQPGLLSR
A0A140NAA1	Ribonuclease E	T	ALNVEEQS(1)VQET(1)EQEER
A0A140NAA1	Ribonuclease E	T	VPLPVVAQT(1)APEQQEENNADNR
A0A140NAA1	Ribonuclease E	S	ALFS(1)GGEETKPSEQPTPK
A0A140NAA1	Ribonuclease E	S	ALNVEEQS(1)VQET(1)EQEER
A0A140NAA1	Ribonuclease E	S	EYFPANY(0.007)S(0.993)AHGRPNIK
A0A140NAA1	Ribonuclease E	S	LHEEAMALPS(1)EEEFAER
A0A140NAA1	Ribonuclease E	S	S(0.993)APAT(0.007)PAAPAQPGLLSR
A0A140NAA1	Ribonuclease E	T	ALNVEEQS(1)VQET(1)EQEER
A0A140NAA1	Ribonuclease E	T	VPLPVVAQT(1)APEQQEENNADNR
A0A140NAA6	Uncharacterized protein	S	IDDDLT(0.003)LLS(0.249)ET(0.249)LEEVLRS(0.249)S(0.249)GDPADQK
A0A140NAA6	Uncharacterized protein	S	IDDDLT(0.003)LLS(0.249)ET(0.249)LEEVLRS(0.249)S(0.249)GDPADQK
A0A140NAA6	Uncharacterized protein	S	IDDDLT(0.003)LLS(0.249)ET(0.249)LEEVLRS(0.249)S(0.249)GDPADQK
A0A140NAA6	Uncharacterized protein	T	IDDDLT(0.003)LLS(0.249)ET(0.249)LEEVLRS(0.249)S(0.249)GDPADQK
A0A140NAB2	Uncharacterized protein	T	EHEDT(1)LAGIEATGVTQR
A0A140NAB2	Uncharacterized protein	T	EHEDT(1)LAGIEATGVTQR
A0A140NAB2	Uncharacterized protein	T	EHEDT(1)LAGIEATGVTQR
A0A140NAB7	Glutamine--tRNA ligase	S	S(1)EAEARPTNFIR
A0A140NAB7	Glutamine--tRNA ligase	S	S(1)EAEARPTNFIR
A0A140NAB7	Glutamine--tRNA ligase	S	S(1)EAEARPTNFIR
A0A140NAB8	Glutaredoxin, GrxB family	S	EAS(1)AGNFADLLAHSDGLIK
A0A140NAC4	PhoH family protein	S	VLEQS(1)AES(1)VPEYGK
A0A140NAC4	PhoH family protein	S	VLEQSAES(1)VPEY(1)GK
A0A140NAC4	PhoH family protein	Y	VLEQSAES(1)VPEY(1)GK
A0A140NAC4	PhoH family protein	S	VLEQS(1)AES(1)VPEYGK
A0A140NAC4	PhoH family protein	S	VLEQS(1)AES(1)VPEYGK
A0A140NAC4	PhoH family protein	T	AVIT(1)GDVT(1)QIDLPR
A0A140NAC4	PhoH family protein	T	AVIT(1)GDVT(1)QIDLPR
A0A140NAC4	PhoH family protein	Y	VLEQS(0.001)AES(0.999)VPEY(1)GK
A0A140NAC4	PhoH family protein	S	VLEQS(1)AES(1)VPEYGK
A0A140NAC4	PhoH family protein	S	VLEQS(1)AES(1)VPEYGK
A0A140NAC4	PhoH family protein	Y	VLEQS(0.004)AES(0.996)VPEY(1)GK
A0A140NAC8	Multifunctional fusion protein	S	YVLDNGQGGS(1)GQR
A0A140NAD0	UPF0178 protein YaiI	S	AS(1)GIQT(0.998)GGPDS(0.002)LSQR
A0A140NAD0	UPF0178 protein YaiI	T	ASGIQT(1)GGPDSLSQR
A0A140NAD0	UPF0178 protein YaiI	S	AS(1)GIQT(0.994)GGPDS(0.005)LS(0.001)QR
A0A140NAD0	UPF0178 protein YaiI	T	AS(1)GIQT(0.994)GGPDS(0.005)LS(0.001)QR
A0A140NAD0	UPF0178 protein YaiI	S	AS(1)GIQT(0.999)GGPDS(0.001)LSQR
A0A140NAD0	UPF0178 protein YaiI	T	AS(1)GIQT(0.999)GGPDS(0.001)LSQR
A0A140NAD5	NAD-dependent epimerase/dehydratase	S	MS(0.99)GIDS(0.009)Y(0.002)LLR
A0A140NAD5	NAD-dependent epimerase/dehydratase	S	MS(1)GIDSYLLR
A0A140NAD8	Pyrimidine-specific ribonucleoside hydrolase RihA	S	ELIIADNVHGES(1)GLDGPALPEPTFAPQNCTAVELMAK
A0A140NAD8	Pyrimidine-specific ribonucleoside hydrolase RihA	S	ELIIADNVHGES(1)GLDGPALPEPTFAPQNCTAVELMAK
A0A140NAD9	SbmABacA family protein	S	SFEHELDGDKIQEVT(0.007)HT(0.012)LS(0.981)
A0A140NAD9	SbmABacA family protein	T	SFEHELDGDKIQEVT(0.004)HT(0.791)LS(0.204)
A0A140NAD9	SbmABacA family protein	S	IQEVT(0.019)HT(0.135)LS(0.846)
A0A140NAD9	SbmABacA family protein	T	SFEHELDGDKIQEVT(0.07)HT(0.722)LS(0.209)
A0A140NAD9	SbmABacA family protein	S	SFEHELDGDKIQEVTHT(0.016)LS(0.983)
A0A140NAD9	SbmABacA family protein	T	SFEHELDGDKIQEVT(0.004)HT(0.992)LS(0.004)
A0A140NAI0	Peptide chain release factor 1	S	LDMLIEPIIQEHQADQLAALS(1)EQE
A0A140NAI0	Peptide chain release factor 1	S	NLLGS(1)GDR
A0A140NAI0	Peptide chain release factor 1	T	AGT(1)GGDEAALFAGDLFR
A0A140NAI0	Peptide chain release factor 1	T	HEEVQALLGDAQT(1)IADQER
A0A140NAI0	Peptide chain release factor 1	S	LDMLIEPIIQEHQADQLAALS(1)EQE
A0A140NAI0	Peptide chain release factor 1	Y	EY(1)AQLSDVSR
A0A140NAI0	Peptide chain release factor 1	S	LDMLIEPIIQEHQADQLAALS(1)EQE
A0A140NAI0	Peptide chain release factor 1	S	NLLGS(1)GDR
A0A140NAI2	Translation initiation factor SUI1	T	LVYS(0.071)T(0.365)ET(0.564)GR
A0A140NAI9	Iron-containing alcohol dehydrogenase	S	GHCSESDVQQLAAES(1)GDDR
A0A140NAJ9	Oxygen-dependent choline dehydrogenase	Y	DIGDNDY(0.996)HGGDGPVS(0.003)VT(0.001)TSK
A0A140NAK2	Acylphosphatase	T	VLSEPHHPS(0.215)GELT(0.784)DFR
A0A140NAL4	Amino acid permease-associated region	S	NAS(0.016)T(0.016)VS(0.018)EDT(0.114)AS(0.819)NQEPT(0.018)LHR
A0A140NAL4	Amino acid permease-associated region	S	NAS(0.749)T(0.114)VS(0.114)EDT(0.023)ASNQEPTLHR
A0A140NAL4	Amino acid permease-associated region	S	NAS(0.002)T(0.002)VS(0.01)EDT(0.043)AS(0.939)NQEPT(0.004)LHR
A0A140NAL4	Amino acid permease-associated region	T	NAS(0.013)T(0.162)VS(0.017)EDT(0.807)AS(0.001)NQEPTLHR
A0A140NAL5	UPF0260 protein YcgN	S	T(0.055)LDEMS(0.905)DAEWES(0.04)LCDGCGQCCLHK
A0A140NAL5	UPF0260 protein YcgN	S	T(0.004)LDEMS(0.985)DAEWES(0.011)LCDGCGQCCLHK
A0A140NAL9	ABC transporter related	Y	GQQEQY(1)VALK
A0A140NAM5	Uncharacterized protein	Y	YS(0.002)EY(0.998)CEHLDSLK
A0A140NAM5	Uncharacterized protein	Y	YS(0.001)EY(0.999)CEHLDSLK
A0A140NAM5	Uncharacterized protein	S	WDMATLYDHPDKY(0.02)S(0.581)EY(0.376)CEHLDS(0.023)LK
A0A140NAM5	Uncharacterized protein	Y	YSEY(1)CEHLDSLK
A0A140NAM6	Uncharacterized protein	S	FTPQGES(1)H
A0A140NAM6	Uncharacterized protein	S	FTPQGES(1)H
A0A140NAM8	Glutamate 5-kinase	S	AIAGDS(0.027)VS(0.939)GLGT(0.025)GGMS(0.005)T(0.005)K
A0A140NAM8	Glutamate 5-kinase	S	S(0.856)DS(0.144)QTLVVK
A0A140NAM8	Glutamate 5-kinase	Y	DVY(1)GIDDALR
A0A140NAM8	Glutamate 5-kinase	S	AIAGDS(0.101)VS(0.886)GLGT(0.01)GGMS(0.001)T(0.001)K
A0A140NAM8	Glutamate 5-kinase	S	S(0.342)DS(0.641)QT(0.017)LVVK
A0A140NAM8	Glutamate 5-kinase	Y	DVY(1)GIDDALR
A0A140NAM8	Glutamate 5-kinase	S	S(0.934)DS(0.054)QT(0.012)LVVK
A0A140NAM8	Glutamate 5-kinase	Y	DVY(1)GIDDALR
A0A140NAN3	Isocitrate dehydrogenase [NADP]	S	S(1)LNVALR
A0A140NAN3	Isocitrate dehydrogenase [NADP]	S	S(1)LNVALR
A0A140NAN3	Isocitrate dehydrogenase [NADP]	Y	ENS(0.014)EDIY(0.986)AGIEWK
A0A140NAN3	Isocitrate dehydrogenase [NADP]	S	S(1)LNVALR
A0A140NAN5	Porin Gram-negative type	S	GETQINSDLTGYGQWEYNFQGNNS(1)EGADAQTGNK
A0A140NAN5	Porin Gram-negative type	S	GNGENS(0.997)Y(0.003)GGNGDMTYAR
A0A140NAN5	Porin Gram-negative type	S	YADVGS(1)FDY(1)GR
A0A140NAN5	Porin Gram-negative type	T	GNGENS(0.585)Y(0.415)GGNGDMT(0.999)Y(0.001)AR
A0A140NAN5	Porin Gram-negative type	Y	YADVGS(1)FDY(1)GR
A0A140NAN5	Porin Gram-negative type	Y	Y(0.139)DANNIY(0.861)LAANYGETR
A0A140NAN5	Porin Gram-negative type	S	AVGLHYFS(1)K
A0A140NAN5	Porin Gram-negative type	S	GET(0.006)QINS(0.025)DLT(0.034)GY(0.032)GQWEY(0.032)NFQGNNS(0.868)EGADAQT(0.003)GNK
A0A140NAN5	Porin Gram-negative type	S	GNGENS(0.905)Y(0.095)GGNGDMTYAR
A0A140NAN5	Porin Gram-negative type	S	YADVGS(1)FDY(1)GR
A0A140NAN5	Porin Gram-negative type	Y	YADVGS(1)FDY(1)GR
A0A140NAN5	Porin Gram-negative type	Y	YDANNIY(1)LAANYGETR
A0A140NAP1	Uncharacterized protein	S	GKDES(1)APALEPER
A0A140NAP6	Two component transcriptional regulator, LuxR family	S	S(1)NQEPATILLIDDHPMLR
A0A140NAP6	Two component transcriptional regulator, LuxR family	S	S(1)NQEPATILLIDDHPMLR
A0A140NAP6	Two component transcriptional regulator, LuxR family	S	S(1)NQEPATILLIDDHPMLR
A0A140NAP6	Two component transcriptional regulator, LuxR family	T	S(0.447)NQEPAT(0.553)ILLIDDHPMLR
A0A140NAQ9	Carboxy-S-adenosyl-L-methionine synthase	S	ANGY(0.028)S(0.966)ELEIS(0.006)QK
A0A140NAQ9	Carboxy-S-adenosyl-L-methionine synthase	S	DTLFS(1)APIAR
A0A140NAQ9	Carboxy-S-adenosyl-L-methionine synthase	S	S(0.5)HRDT(0.5)LFSAPIAR
A0A140NAQ9	Carboxy-S-adenosyl-L-methionine synthase	T	S(0.422)HRDT(0.577)LFS(0.001)APIAR
A0A140NAR3	Cysteine--tRNA ligase	S	S(1)LGNFFTVR
A0A140NAR3	Cysteine--tRNA ligase	S	S(1)LGNFFTVR
A0A140NAR5	Ribosome-binding ATPase YchF	S	GAS(1)KGEGLGNQFLTNIR
A0A140NAR5	Ribosome-binding ATPase YchF	S	GAS(1)KGEGLGNQFLTNIR
A0A140NAR9	Holliday junction ATP-dependent DNA helicase RuvB	S	LIS(1)AGT(0.015)T(0.985)LPEDVADR
A0A140NAR9	Holliday junction ATP-dependent DNA helicase RuvB	T	LIS(0.999)AGT(0.872)T(0.128)LPEDVADR
A0A140NAR9	Holliday junction ATP-dependent DNA helicase RuvB	T	LIS(1)AGT(0.015)T(0.985)LPEDVADR
A0A140NAR9	Holliday junction ATP-dependent DNA helicase RuvB	Y	LLEEY(1)VGQPQVR
A0A140NAR9	Holliday junction ATP-dependent DNA helicase RuvB	S	LIS(1)AGTT(1)LPEDVADR
A0A140NAR9	Holliday junction ATP-dependent DNA helicase RuvB	T	LIS(0.986)AGT(0.841)T(0.174)LPEDVADR
A0A140NAR9	Holliday junction ATP-dependent DNA helicase RuvB	T	LIS(1)AGTT(1)LPEDVADR
A0A140NAR9	Holliday junction ATP-dependent DNA helicase RuvB	Y	LLEEY(1)VGQPQVR
A0A140NAS5	Transcriptional regulator, AsnC family	S	DGRIS(1)NVELSK
A0A140NAS5	Transcriptional regulator, AsnC family	S	VPDMS(1)AYR
A0A140NAS5	Transcriptional regulator, AsnC family	S	DGRIS(1)NVELSK
A0A140NAS5	Transcriptional regulator, AsnC family	S	TRVPDMS(1)AYRK
A0A140NAS9	7-methyl-GTP pyrophosphatase	S	HLS(1)EAEIDNYVR
A0A140NAT0	5-hydroxyisourate hydrolase	T	PAADVT(1)VT(1)LEK
A0A140NAT0	5-hydroxyisourate hydrolase	T	PAADVT(1)VT(1)LEK
A0A140NAT6	Phosphogluconate dehydratase	S	AGLLHEDVNTVAGFGLS(1)R
A0A140NAT6	Phosphogluconate dehydratase	S	AGLLHEDVNTVAGFGLS(1)R
A0A140NAU7	Ribosome-recycling factor	S	QLASVT(0.001)VEDS(0.999)R
A0A140NAU7	Ribosome-recycling factor	S	QLAS(0.007)VT(0.149)VEDS(0.844)R
A0A140NAU7	Ribosome-recycling factor	S	QLASVT(0.025)VEDS(0.975)R
A0A140NAV7	Cupin 4 family protein	S	ELGGNYYS(1)DPDVPPR
A0A140NAV7	Cupin 4 family protein	S	ELGGNYYS(1)DPDVPPR
A0A140NAW2	Cold-shock DNA-binding domain protein	T	GPAAVNVT(1)AI
A0A140NAW2	Cold-shock DNA-binding domain protein	T	GPAAVNVT(1)AI
A0A140NAW2	Cold-shock DNA-binding domain protein	T	GPAAVNVT(1)AI
A0A140NAW6	Glucose-1-phosphate thymidylyltransferase	S	Y(0.003)GVVEFDNNGT(0.998)AIS(0.999)LEEKPLEPK
A0A140NAW6	Glucose-1-phosphate thymidylyltransferase	T	Y(0.003)GVVEFDNNGT(0.998)AIS(0.999)LEEKPLEPK
A0A140NAW8	PHP domain protein	S	S(0.496)DT(0.496)NY(0.002)AVIYDLHS(0.004)HT(0.001)T(0.001)ASDGCLTPEALVHR
A0A140NAW8	PHP domain protein	T	S(0.496)DT(0.496)NY(0.002)AVIYDLHS(0.004)HT(0.001)T(0.001)ASDGCLTPEALVHR
A0A140NAW9	Adenylate kinase	T	VEGKDDVT(0.99)GEELT(0.005)T(0.005)R
A0A140NAX1	L-serine dehydratase	S	GLLDS(0.862)VT(0.138)R
A0A140NAY3	Histidine biosynthesis bifunctional protein HisB	Y	GDLY(0.998)IDDHHT(0.002)VEDTGLALGEALK
A0A140NAY3	Histidine biosynthesis bifunctional protein HisB	Y	GDLY(0.989)IDDHHT(0.011)VEDTGLALGEALK
A0A140NAY3	Histidine biosynthesis bifunctional protein HisB	Y	GDLY(1)IDDHHTVEDTGLALGEALK
A0A140NAY6	Cytoplasmic chaperone TorD family protein	S	DAISAMWDELEEDS(1)EE
A0A140NAY6	Cytoplasmic chaperone TorD family protein	S	S(1)AWVEDATEAEVR
A0A140NAY8	Diguanylate cyclase with GAF sensor	S	TPFVAHPALHS(1)
A0A140NAY8	Diguanylate cyclase with GAF sensor	S	TPFVAHPALHS(1)
A0A140NAZ1	Ferritin	S	ELNDDS(0.892)T(0.108)VNFLR
A0A140NAZ2	50S ribosomal protein L32	T	SHDALTAVT(0.007)S(0.031)LS(0.116)VDKT(0.699)S(0.147)GEK
A0A140NAZ2	50S ribosomal protein L32	T	SHDALTAVT(0.001)S(0.002)LS(0.006)VDKT(0.751)S(0.241)GEK
A0A140NAZ2	50S ribosomal protein L32	T	SHDALTAVTS(0.001)LS(0.028)VDKT(0.511)S(0.46)GEK
A0A140NB04	Sensor protein	T	TFTDVQGDT(1)HE
A0A140NB04	Sensor protein	T	TFTDVQGDT(1)HE
A0A140NB07	Uncharacterized protein	S	NNRS(1)RLIK
A0A140NB11	Uncharacterized protein	S	VYDPAEQS(1)DGYR
A0A140NB11	Uncharacterized protein	S	VYDPAEQS(1)DGYR
A0A140NB11	Uncharacterized protein	S	VYDPAEQS(1)DGYR
A0A140NB13	SirB1 protein	S	S(1)LADFEFNK
A0A140NB14	Uncharacterized protein	Y	QFWEHY(0.999)S(0.001)KK
A0A140NB18	Curved DNA-binding protein	S	EVAEAWEVLS(1)DEQR
A0A140NB21	Putative glucose-6-phosphate 1-epimerase	T	VNDAKEDVLT(1)DGIQT(1)FPDR
A0A140NB21	Putative glucose-6-phosphate 1-epimerase	T	VNDAKEDVLT(1)DGIQT(1)FPDR
A0A140NB21	Putative glucose-6-phosphate 1-epimerase	T	VNDAKEDVLT(1)DGIQT(1)FPDR
A0A140NB21	Putative glucose-6-phosphate 1-epimerase	T	VNDAKEDVLT(1)DGIQT(1)FPDR
A0A140NB21	Putative glucose-6-phosphate 1-epimerase	T	EDVLT(1)DGIQTFPDR
A0A140NB24	Aldo/keto reductase	S	NLYKES(1)DENDAQIAER
A0A140NB24	Aldo/keto reductase	S	LT(1)GVS(0.999)EELGAT(0.001)R
A0A140NB24	Aldo/keto reductase	S	NLYKES(1)DENDAQIAER
A0A140NB24	Aldo/keto reductase	T	LT(1)GVS(0.999)EELGAT(0.001)R
A0A140NB33	Protein-export membrane protein SecF	S	EGADQPS(1)ILP
A0A140NB33	Protein-export membrane protein SecF	S	EGADQPS(1)ILP
A0A140NB33	Protein-export membrane protein SecF	T	AQEY(0.452)T(0.548)VEQLNHGR
A0A140NB33	Protein-export membrane protein SecF	Y	AQEY(0.918)T(0.082)VEQLNHGR
A0A140NB50	Cell division topological specificity factor	S	RRS(0.999)DAEPHY(0.001)LPQLR
A0A140NB53	FUSC-like domain-containing protein	S	QITQVPQETPVS(1)A
A0A140NB54	RNA chaperone ProQ	S	FPHCFS(1)AEGEARPLK
A0A140NB59	Phosphofructokinase	S	IYAY(0.001)LS(0.999)R
A0A140NB59	Phosphofructokinase	S	IYAY(0.002)LS(0.998)R
A0A140NB60	RNA polymerase-associated protein RapA	Y	Y(0.5)AEAQHDAY(0.5)NPFDT(0.001)EQLVICSLDFAR
A0A140NB60	RNA polymerase-associated protein RapA	Y	Y(0.5)AEAQHDAY(0.5)NPFDT(0.001)EQLVICSLDFAR
A0A140NB69	Integration host factor subunit alpha	T	T(1)GEDIPITAR
A0A140NB69	Integration host factor subunit alpha	T	T(1)GEDIPITAR
A0A140NB69	Integration host factor subunit alpha	T	T(1)GEDIPITAR
A0A140NB75	Delta-aminolevulinic acid dehydratase	T	T(1)DLIQRPR
A0A140NB77	Phosphoenolpyruvate synthase	S	DSGVVS(1)ELFDER
A0A140NB77	Phosphoenolpyruvate synthase	T	T(1)CHAAIIAR
A0A140NB77	Phosphoenolpyruvate synthase	Y	S(0.005)NEY(0.995)ANLVGGER
A0A140NB77	Phosphoenolpyruvate synthase	S	DIFS(1)LTNEEVQELAK
A0A140NB77	Phosphoenolpyruvate synthase	S	DS(0.999)GVVS(0.001)ELFDER
A0A140NB77	Phosphoenolpyruvate synthase	S	DSGVVS(1)ELFDER
A0A140NB77	Phosphoenolpyruvate synthase	T	DIFS(0.129)LT(0.871)NEEVQELAK
A0A140NB77	Phosphoenolpyruvate synthase	T	ELGIPAVVGCGDAT(1)ER
A0A140NB77	Phosphoenolpyruvate synthase	T	T(1)CHAAIIAR
A0A140NB77	Phosphoenolpyruvate synthase	Y	S(0.002)NEY(0.998)ANLVGGER
A0A140NB77	Phosphoenolpyruvate synthase	S	DSGVVS(1)ELFDER
A0A140NB77	Phosphoenolpyruvate synthase	S	S(0.311)S(0.311)S(0.378)VETMPDLPLK
A0A140NB77	Phosphoenolpyruvate synthase	T	T(1)CHAAIIAR
A0A140NB83	Nickel-dependent hydrogenase large subunit	S	GS(0.5)DT(0.5)NIQQLNEQER
A0A140NB83	Nickel-dependent hydrogenase large subunit	T	GS(0.5)DT(0.5)NIQQLNEQER
A0A140NB97	Hydrolase, TatD family	Y	DNVVFS(0.02)CGVHPLNQNDPY(0.98)DVEDLRR
A0A140NB97	Hydrolase, TatD family	Y	DNVVFS(0.019)CGVHPLNQNDPY(0.981)DVEDLRR
A0A140NBA0	Probable transcriptional regulatory protein YebC	S	ADS(1)AEVS(1)MIPSTK
A0A140NBA0	Probable transcriptional regulatory protein YebC	S	ADS(1)AEVS(1)MIPSTK
A0A140NBA0	Probable transcriptional regulatory protein YebC	S	ADS(1)AEVS(1)MIPSTK
A0A140NBA0	Probable transcriptional regulatory protein YebC	S	ADS(1)AEVS(1)MIPSTK
A0A140NBA0	Probable transcriptional regulatory protein YebC	S	ADSAEVS(0.013)MIPS(0.494)T(0.494)K
A0A140NBA0	Probable transcriptional regulatory protein YebC	T	ADSAEVS(0.013)MIPS(0.494)T(0.494)K
A0A140NBA0	Probable transcriptional regulatory protein YebC	T	CGGNLGT(0.841)DGS(0.153)VAY(0.005)LFSK
A0A140NBA5	30S ribosomal protein S1	S	AVIES(1)ENS(1)AERDQLLENLQEGMEVK
A0A140NBA5	30S ribosomal protein S1	S	AVIES(1)ENS(1)AERDQLLENLQEGMEVK
A0A140NBA5	30S ribosomal protein S1	S	QEDANFS(1)NNAMAEAFK
A0A140NBA5	30S ribosomal protein S1	S	DRVEDATLVLS(1)VGDEVEAK
A0A140NBA5	30S ribosomal protein S1	S	VKHPS(1)EIVNVGDEITVK
A0A140NBA5	30S ribosomal protein S1	S	S(0.092)ES(0.908)AIPAEQFK
A0A140NBA5	30S ribosomal protein S1	S	T(0.001)ES(0.999)FAQLFEESLK
A0A140NBA5	30S ribosomal protein S1	T	DAIAT(1)VNKQEDANFSNNAMAEAFK
A0A140NBA5	30S ribosomal protein S1	T	T(0.5)ES(0.5)FAQLFEESLK
A0A140NBA5	30S ribosomal protein S1	Y	AY(1)EDAETVTGVINGK
A0A140NBA5	30S ribosomal protein S1	Y	GATVELADGVEGY(1)LR
A0A140NBA5	30S ribosomal protein S1	S	AVIES(0.001)ENS(0.999)AER
A0A140NBA5	30S ribosomal protein S1	S	QEDANFS(1)NNAMAEAFK
A0A140NBA5	30S ribosomal protein S1	S	HPS(1)EIVNVGDEITVK
A0A140NBA5	30S ribosomal protein S1	S	S(0.047)ES(0.953)AIPAEQFK
A0A140NBA5	30S ribosomal protein S1	S	T(0.007)ES(0.993)FAQLFEESLK
A0A140NBA5	30S ribosomal protein S1	S	TESFAQLFEES(1)LK
A0A140NBA5	30S ribosomal protein S1	T	DAIAT(1)VNKQEDANFSNNAMAEAFK
A0A140NBA5	30S ribosomal protein S1	T	T(0.966)ES(0.034)FAQLFEESLK
A0A140NBA5	30S ribosomal protein S1	Y	AY(1)EDAETVTGVINGK
A0A140NBA5	30S ribosomal protein S1	S	AVIES(0.5)ENS(0.5)AER
A0A140NBA5	30S ribosomal protein S1	S	RAVIESENS(1)AER
A0A140NBA5	30S ribosomal protein S1	S	QEDANFS(1)NNAMAEAFK
A0A140NBA5	30S ribosomal protein S1	S	HPS(1)EIVNVGDEITVK
A0A140NBA5	30S ribosomal protein S1	S	T(0.003)ES(0.997)FAQLFEESLK
A0A140NBA5	30S ribosomal protein S1	S	TESFAQLFEES(1)LK
A0A140NBA5	30S ribosomal protein S1	T	DAIAT(1)VNKQEDANFSNNAMAEAFK
A0A140NBA5	30S ribosomal protein S1	T	T(0.97)ES(0.03)FAQLFEES(1)LKEIETRPGSIVR
A0A140NBA5	30S ribosomal protein S1	Y	AY(1)EDAETVTGVINGK
A0A140NBA6	Phosphate acyltransferase	S	LESVY(0.001)PAGFELLDGGKS(0.831)GT(0.168)LR
A0A140NBA6	Phosphate acyltransferase	S	LESVYPAGFELLDGGKS(1)GT(1)LR
A0A140NBA6	Phosphate acyltransferase	T	LESVYPAGFELLDGGKS(1)GT(1)LR
A0A140NBB3	Pyruvate kinase	S	VFTEVT(0.065)VGGPLS(0.935)NNK
A0A140NBC0	DNA repair protein RadA	S	LSGYAGS(1)AGVAK
A0A140NBC0	DNA repair protein RadA	S	NERLS(0.989)GY(0.011)AGS(1)AGVAK
A0A140NBC0	DNA repair protein RadA	S	NERLS(0.989)GY(0.011)AGS(1)AGVAK
A0A140NBC1	HTH-type transcriptional repressor PurR	Y	SVADGPFRDY(1)R
A0A140NBC5	Glutamate dehydrogenase	S	AANAGGVAT(0.141)S(0.859)GLEMAQNAAR
A0A140NBC7	Chromosome partition protein MukE	S	DGEAMPIENHLQLNDETEENQPDS(1)GEEE
A0A140NBC7	Chromosome partition protein MukE	S	S(0.667)S(0.667)T(0.667)NIEQVMPVK
A0A140NBC7	Chromosome partition protein MukE	S	S(0.667)S(0.667)T(0.667)NIEQVMPVK
A0A140NBC7	Chromosome partition protein MukE	T	S(0.667)S(0.667)T(0.667)NIEQVMPVK
A0A140NBC7	Chromosome partition protein MukE	S	DGEAMPIENHLQLNDETEENQPDS(1)GEEE
A0A140NBC7	Chromosome partition protein MukE	S	S(0.333)S(0.333)T(0.333)NIEQVMPVK
A0A140NBC7	Chromosome partition protein MukE	S	S(0.333)S(0.333)T(0.333)NIEQVMPVK
A0A140NBC7	Chromosome partition protein MukE	T	S(0.333)S(0.333)T(0.333)NIEQVMPVK
A0A140NBD2	Uncharacterized protein	S	IGAFEIDDGELHGES(1)PGDR
A0A140NBD2	Uncharacterized protein	S	IGAFEIDDGELHGES(1)PGDR
A0A140NBD7	Pyridoxine/pyridoxamine 5'-phosphate oxidase	S	S(1)DNDELQQIAHLRR
A0A140NBD7	Pyridoxine/pyridoxamine 5'-phosphate oxidase	S	S(1)DNDELQQIAHLR
A0A140NBD7	Pyridoxine/pyridoxamine 5'-phosphate oxidase	S	S(1)DNDELQQIAHLR
A0A140NBE4	Tol-Pal system protein TolQ	T	QAFT(0.524)VS(0.034)ES(0.442)NKG
A0A140NBE7	Formate C-acetyltransferase	S	NY(0.01)T(0.093)PY(0.425)EGDES(0.467)FLAGAT(0.004)EATTTLWDK
A0A140NBE7	Formate C-acetyltransferase	S	NY(0.009)T(0.123)PY(0.39)EGDES(0.478)FLAGATEATTTLWDK
A0A140NBF0	Superoxide dismutase	S	DALAPHIS(0.896)AET(0.104)IEYHYGK
A0A140NBF0	Superoxide dismutase	S	S(1)FELPALPYAK
A0A140NBF0	Superoxide dismutase	S	S(1)LEEIIR
A0A140NBF0	Superoxide dismutase	T	HHQT(0.945)Y(0.055)VTNLNNLIK
A0A140NBF0	Superoxide dismutase	T	HHQT(0.001)Y(0.03)VT(0.969)NLNNLIK
A0A140NBF0	Superoxide dismutase	Y	DALAPHISAETIEY(0.971)HY(0.029)GK
A0A140NBF0	Superoxide dismutase	Y	DALAPHISAETIEY(0.019)HY(0.981)GK
A0A140NBF0	Superoxide dismutase	S	S(1)FELPALPYAK
A0A140NBF0	Superoxide dismutase	S	S(1)LEEIIR
A0A140NBF0	Superoxide dismutase	T	HHQT(0.858)Y(0.124)VT(0.018)NLNNLIK
A0A140NBF0	Superoxide dismutase	S	S(1)FELPALPYAK
A0A140NBF0	Superoxide dismutase	T	HHQT(0.903)Y(0.096)VT(0.001)NLNNLIK
A0A140NBF0	Superoxide dismutase	T	HHQT(0.004)Y(0.051)VT(0.945)NLNNLIK
A0A140NBF4	Succinate--CoA ligase [ADP-forming] subunit beta	S	IILS(1)DDKVK
A0A140NBF4	Succinate--CoA ligase [ADP-forming] subunit beta	S	ERVT(1)EAFKIILS(1)DDK
A0A140NBF4	Succinate--CoA ligase [ADP-forming] subunit beta	T	ERVT(1)EAFKIILS(1)DDK
A0A140NBG3	Esterase FrsA	S	GDDLAEQAQALS(1)NR
A0A140NBG3	Esterase FrsA	S	GDDLAEQAQALS(1)NR
A0A140NBG3	Esterase FrsA	T	T(0.997)QANLS(0.002)ET(0.001)LFKPR
A0A140NBG5	ATP-dependent Clp protease, ATP-binding subunit clpA	S	NNPLLVGES(1)GVGK
A0A140NBG5	ATP-dependent Clp protease, ATP-binding subunit clpA	S	NNPLLVGES(1)GVGK
A0A140NBG7	Fumarate hydratase class II	S	VNEDLGLLS(1)EEK
A0A140NBG7	Fumarate hydratase class II	S	VNEDLGLLS(1)EEKAS(1)AIR
A0A140NBG7	Fumarate hydratase class II	S	VNEDLGLLS(1)EEKAS(1)AIR
A0A140NBJ1	Uncharacterized protein	S	AHHVGEWAS(1)LR
A0A140NBJ1	Uncharacterized protein	Y	NTSPEIAEAIFEVAGY(1)DEK
A0A140NBK3	Flavodoxin	S	AITGIFFGS(0.98)DT(0.984)GNT(0.035)ENIAK
A0A140NBK3	Flavodoxin	S	GATIVGHWPT(0.002)AGYHFEAS(0.998)K
A0A140NBK3	Flavodoxin	T	AITGIFFGS(0.98)DT(0.984)GNT(0.035)ENIAK
A0A140NBK3	Flavodoxin	S	AITGIFFGS(0.969)DT(0.025)GNT(0.006)ENIAK
A0A140NBK3	Flavodoxin	Y	LVALFGCGDQEDY(0.005)AEY(0.994)FCDALGT(0.001)IR
A0A140NBK3	Flavodoxin	S	AITGIFFGS(0.333)DT(0.333)GNT(0.333)ENIAK
A0A140NBK3	Flavodoxin	T	AITGIFFGS(0.333)DT(0.333)GNT(0.333)ENIAK
A0A140NBK3	Flavodoxin	T	AITGIFFGS(0.333)DT(0.333)GNT(0.333)ENIAK
A0A140NBL6	Molybdopterin molybdenumtransferase	S	LADIAS(1)GQPLPVAGK
A0A140NBL6	Molybdopterin molybdenumtransferase	S	LADIAS(1)GQPLPVAGK
A0A140NBN2	CI repressor	S	IIS(1)LT(1)IK
A0A140NBN2	CI repressor	T	IIS(1)LT(1)IK
A0A140NBN2	CI repressor	S	IIS(1)LT(1)IK
A0A140NBN2	CI repressor	T	IIS(1)LT(1)IK
A0A140NBN2	CI repressor	S	IIS(1)LT(1)IK
A0A140NBN2	CI repressor	T	IIS(1)LT(1)IK
A0A140NBN4	Iron-sulfur cluster insertion protein ErpA	S	S(1)DDVALPLEFTDAAANK
A0A140NBN4	Iron-sulfur cluster insertion protein ErpA	S	STCGCGS(0.992)S(0.008)FS(0.999)I
A0A140NBN4	Iron-sulfur cluster insertion protein ErpA	S	STCGCGS(0.992)S(0.008)FS(0.999)I
A0A140NBN4	Iron-sulfur cluster insertion protein ErpA	T	SDDVALPLEFT(1)DAAANK
A0A140NBN4	Iron-sulfur cluster insertion protein ErpA	S	S(1)DDVALPLEFTDAAANK
A0A140NBN4	Iron-sulfur cluster insertion protein ErpA	S	S(0.001)T(0.002)CGCGS(0.735)S(0.264)FS(0.998)I
A0A140NBN4	Iron-sulfur cluster insertion protein ErpA	S	S(0.001)T(0.002)CGCGS(0.735)S(0.264)FS(0.998)I
A0A140NBN4	Iron-sulfur cluster insertion protein ErpA	T	SDDVALPLEFT(1)DAAANK
A0A140NBN4	Iron-sulfur cluster insertion protein ErpA	S	S(1)DDVALPLEFTDAAANK
A0A140NBN4	Iron-sulfur cluster insertion protein ErpA	S	STCGCGS(0.948)S(0.052)FS(0.999)I
A0A140NBN4	Iron-sulfur cluster insertion protein ErpA	S	S(0.001)T(0.001)CGCGS(0.499)S(0.499)FSI
A0A140NBN4	Iron-sulfur cluster insertion protein ErpA	S	STCGCGS(0.948)S(0.052)FS(0.999)I
A0A140NBP0	Transcriptional regulator, DeoR family	S	S(0.5)AS(0.5)HYLLSDQK
A0A140NBP0	Transcriptional regulator, DeoR family	S	S(0.5)AS(0.5)HYLLSDQK
A0A140NBP0	Transcriptional regulator, DeoR family	S	S(0.5)AS(0.5)HYLLSDQK
A0A140NBP0	Transcriptional regulator, DeoR family	S	S(0.5)AS(0.5)HYLLSDQK
A0A140NBP0	Transcriptional regulator, DeoR family	S	S(0.5)AS(0.5)HYLLSDQK
A0A140NBP0	Transcriptional regulator, DeoR family	S	S(0.5)AS(0.5)HYLLSDQK
A0A140NBQ1	ATP-dependent RNA helicase RhlE	S	S(0.972)AS(0.028)AKPAEKPSR
A0A140NBQ1	ATP-dependent RNA helicase RhlE	S	S(0.884)AS(0.116)AKPAEKPSR
A0A140NBQ2	Peptidase S74 domain-containing protein	S	NKVEVNDLES(1)GR
A0A140NBR4	Chromosome partition protein MukB	S	ELAYLS(1)ADDLR
A0A140NBR4	Chromosome partition protein MukB	S	GFAPQLPETLPGT(0.002)DEAPS(0.499)QAS(0.499)
A0A140NBR4	Chromosome partition protein MukB	S	GFAPQLPETLPGT(0.002)DEAPS(0.499)QAS(0.499)
A0A140NBR4	Chromosome partition protein MukB	S	ELAY(0.001)LS(0.999)ADDLR
A0A140NBR4	Chromosome partition protein MukB	S	GFAPQLPETLPGT(0.032)DEAPS(0.725)QAS(0.243)
A0A140NBR4	Chromosome partition protein MukB	S	GFAPQLPETLPGT(0.006)DEAPS(0.497)QAS(0.497)
A0A140NBR4	Chromosome partition protein MukB	S	AHFS(0.001)Y(0.001)S(0.001)DS(0.002)AEMLS(0.844)GNS(0.152)DLNEK
A0A140NBR4	Chromosome partition protein MukB	S	GFAPQLPETLPGTDEAPS(0.5)QAS(0.5)
A0A140NBR4	Chromosome partition protein MukB	S	GFAPQLPETLPGTDEAPS(0.5)QAS(0.5)
A0A140NBR9	ABC transporter related	S	LQEFLQHVS(1)
A0A140NBR9	ABC transporter related	S	LQEFLQHVS(1)
A0A140NBS2	Endoribonuclease L-PSP	T	DLNDFATVNATYEAFFT(0.019)EHNAT(0.98)FPAR
A0A140NBS3	Dihydrolipoyl dehydrogenase	S	AIAS(0.998)DCADGMT(0.002)K
A0A140NBS3	Dihydrolipoyl dehydrogenase	T	ALAEHGIVFGEPKT(1)DIDK
A0A140NBS9	UPF0307 protein YjgA	T	T(1)KQPEDWLDDVPGDDIEDEDDEIIWVSK
A0A140NBT9	Cell division protein FtsA	S	DES(0.008)VEVPS(0.992)VGGRPPR
A0A140NBU7	Anaerobic dimethyl sulfoxide reductase, A subunit, DmsA/YnfE family	T	Y(0.008)VET(0.491)DNT(0.491)GDDNY(0.01)DGLHQVR
A0A140NBU7	Anaerobic dimethyl sulfoxide reductase, A subunit, DmsA/YnfE family	T	Y(0.008)VET(0.491)DNT(0.491)GDDNY(0.01)DGLHQVR
A0A140NBV2	UvrABC system protein B	S	ELFIAAS(1)
A0A140NBV2	UvrABC system protein B	S	S(1)GGDVVDQVVRPTGLLDPIIEVR
A0A140NBV2	UvrABC system protein B	S	YLHS(0.997)DIDT(0.003)VER
A0A140NBV7	Translation initiation factor IF-1	S	VTVELT(0.001)PY(0.405)DLS(0.593)K
A0A140NBV7	Translation initiation factor IF-1	S	VTVELT(0.003)PY(0.25)DLS(0.747)K
A0A140NBV7	Translation initiation factor IF-1	S	VTVELT(0.123)PY(0.357)DLS(0.521)K
A0A140NBX4	Ribonuclease T	S	GAVS(0.966)EY(0.034)EALHEIFK
A0A140NBX4	Ribonuclease T	S	S(1)DNAQLT(1)GLCDR
A0A140NBX4	Ribonuclease T	T	S(1)DNAQLT(1)GLCDR
A0A140NBX4	Ribonuclease T	S	GAVS(1)EY(1)EALHEIFK
A0A140NBX4	Ribonuclease T	S	S(1)DNAQLT(1)GLCDR
A0A140NBX4	Ribonuclease T	T	S(1)DNAQLT(1)GLCDR
A0A140NBX4	Ribonuclease T	Y	GAVS(1)EY(1)EALHEIFK
A0A140NBX4	Ribonuclease T	S	GAVS(1)EYEALHEIFK
A0A140NBX4	Ribonuclease T	S	S(1)DNAQLTGLCDR
A0A140NBX6	Transcriptional regulator, AraC family	S	VNDVAVKLS(1)
A0A140NBZ3	Protein HflK	S	GT(0.123)GS(0.877)GGGS(0.866)S(0.122)S(0.012)QGPRPQLGGR
A0A140NBZ3	Protein HflK	S	GT(0.156)GS(0.844)GGGS(0.956)S(0.272)S(0.772)QGPRPQLGGR
A0A140NBZ3	Protein HflK	S	GTGS(0.002)GGGS(0.333)S(0.333)S(0.333)QGPRPQLGGR
A0A140NBZ3	Protein HflK	S	GT(0.156)GS(0.844)GGGS(0.956)S(0.272)S(0.772)QGPRPQLGGR
A0A140NBZ3	Protein HflK	S	GT(0.024)GS(0.976)GGGS(0.888)S(0.1)S(0.012)QGPRPQLGGR
A0A140NBZ3	Protein HflK	S	GT(0.139)GS(0.861)GGGS(0.902)S(0.578)S(0.52)QGPRPQLGGR
A0A140NBZ3	Protein HflK	S	GT(0.139)GS(0.861)GGGS(0.902)S(0.578)S(0.52)QGPRPQLGGR
A0A140NBZ3	Protein HflK	S	DPWGS(0.901)S(0.099)KPGGNSEGNGNK
A0A140NBZ3	Protein HflK	S	DPWGS(0.023)S(0.133)KPGGNS(0.844)EGNGNK
A0A140NBZ3	Protein HflK	S	GT(0.104)GS(0.896)GGGS(0.836)S(0.146)S(0.018)QGPRPQLGGR
A0A140NBZ3	Protein HflK	S	GT(0.446)GS(0.56)GGGS(0.842)S(0.131)S(0.022)QGPRPQLGGR
A0A140NBZ3	Protein HflK	S	GTGSGGGS(0.021)S(0.49)S(0.49)QGPRPQLGGR
A0A140NBZ3	Protein HflK	S	GTGSGGGS(0.021)S(0.49)S(0.49)QGPRPQLGGR
A0A140NBZ3	Protein HflK	T	GT(0.753)GS(0.247)GGGS(0.403)S(0.329)S(0.268)QGPRPQLGGR
A0A140NC00	Oxidoreductase domain protein	T	DGVLT(1)RVEGEER
A0A140NC02	Small ribosomal subunit biogenesis GTPase RsgA	S	EILT(1)NDVS(0.997)DNS(0.003)GLGQHTTTAAR
A0A140NC02	Small ribosomal subunit biogenesis GTPase RsgA	S	FGMHADVES(1)ADGDVHR
A0A140NC02	Small ribosomal subunit biogenesis GTPase RsgA	S	LYHFPHGGDVIDS(1)PGVR
A0A140NC02	Small ribosomal subunit biogenesis GTPase RsgA	T	EILT(1)NDVS(0.997)DNS(0.003)GLGQHTTTAAR
A0A140NC02	Small ribosomal subunit biogenesis GTPase RsgA	S	EILT(0.023)NDVS(0.977)DNS(1)GLGQHTTTAAR
A0A140NC02	Small ribosomal subunit biogenesis GTPase RsgA	S	EILT(0.023)NDVS(0.977)DNS(1)GLGQHTTTAAR
[truncated: 1,289 more rows]

## Sheet: Table S3 - CK2 WT 15mers
Supplementary Table S3 - Aligned CK2WT Data
Aligned 15mer data sets for all CK2WT experiments. This data set includes 1350 phosphorylation centered 15mers (818 pS, 422 pT, 110 pY).
Phosphoacceptor	Aligned 15mer
S	TDKAILDSEDDAELA
S	VWNITEGSDDERIDA
S	LSHQDDDSAAAAALA
S	QGRKMSKSIGNTVSP
S	AQSALTVSETTFGRD
S	FLEQEPGSDEEIKTY
S	YNFQGNNSEGADAQT
S	QQVTIIDSEGKTRNA
S	YASNGTLSDDDRASL
S	KIVINQRSLEQYFGR
S	KKIGVLTSGGDAPGM
S	LERNGYNSAALNGDM
S	LYNDAGISNDRILIK
S	EILTNDVSDNSGLGQ
S	LQKDGRISNVELSKR
S	IKRAVTDSDEPPVVR
S	IYALPEMSEEDGYKV
S	PDNRYGVSNGELTGG
S	SVLKSWGSDAKGEAE
S	LINDAYDSEYFATKV
S	KEAKGFTSEITVTSN
S	QDAGLSVSDIDDVIL
S	QMEAEAESHSFGKQK
S	GKALGGASGGYTAAR
S	IVDSDGASDTHYIPG
S	SDLPLNVSREILQDS
S	LAVVEAVSNEKALPR
S	GKNLYKESDENDAQI
S	DPDDVLFSGNRATQP
S	QLISGYRSIDTNNEL
S	VAVVDIQSDKAANVA
S	ASFEKALSELEQIVT
S	QALGKERSSLEAVVD
S	LKATHADSAVNVTKF
S	QGAIAAGSDDKAIDK
S	SHRVETGSGIGFGAT
S	HVHVEEGSPKDRILE
S	HSQTKYDSGCGWPSF
S	QQIEEATSDYDREKL
S	LEKMVDTSDEWIVTR
S	TLISEPPSDFQVDRF
S	LHERHDASDFETNTE
S	LNPNSAGSDIRVPLP
S	IERCLAGSEPIPESL
S	VLEQSAESVPEYGKA
S	RNELLDVSDVSETIN
S	ATILGIQSDRVIRGH
S	MMGSGVASGEDRAEE
S	IMTSNLGSDLIQERF
S	MSVEKAYSTDSNMLG
S	IDGYKNLSESNDYVP
S	KGATPAASDIQEAKE
S	KQSVLEMSDVNERLE
S	FADLLAHSDGLIKNI
S	VEVRSEKSDLGGTMR
S	AIGAGELSPRDQALV
S	RAQKAQHSALDDIPR
S	MPSFDIVSEVDLQEA
S	VSNILAKSDEVLSDR
S	CREGVCGSDGLNMNG
S	KDPQQIISGNEKVVR
S	GLIEEMASAYEDPKE
S	DHLNQKNSGPDKLTL
S	VQMPRDYSEGASGLL
S	AVQEQVASEKAELAK
S	RWLQEHFSDKYVQQA
S	QVGGGVRSEEDVAAL
S	AYARILKSDDDLEPV
S	DFRNVEASFELNDAS
S	EELKKNLSEMQFYVT
S	EFDNLAGSGEPLILD
S	AEKIIERSVDEAANS
S	LDLRVNQSDISDAQI
S	GFDSLPESSEQEDDM
S	IPQDELGSSEKRTAD
S	TPDAVEASQKGSNDF
S	IAPGTPLSEKEVSVR
S	EKQDTAGSELLPQAK
S	TVAGFGLSRYTLEPW
S	INPWRSNSDFVPSTT
S	QTEVAQLSDDDPQAR
S	LANTAIDSDKVAEKI
S	IEIIAPLSGEIVNIE
S	MKKKTTLSEEDQALF
S	GTKSFLESLGSDQAK
S	EKHGQVVSVGKIADI
S	IAEDVKISELSEGQI
S	DAAVGRFSDGEVSVQ
S	NNRRDTWSDHIRRTI
S	ELLEKLKSNIEEVRA
S	KAGDQIQSGVDAAIK
S	GDLRQNRSGAEHFGL
S	IVAERRRSDAEPHYL
S	PRFNSSLSEDGQRLT
S	SDAKNLMSDGNVQIV
S	PEELLGNSSAAAPRA
S	LVADSITSQLERRVM
S	KGLKGGHSGGEIHVG
S	TPAERHASDDEPFSA
S	HYFDEALSGGKPGDD
S	SVDEAANSDIVDKLV
S	DIAGYVASDEPLDKA
S	GTAFEGKSLEEIIRS
S	RCEVACPSDVKIGDI
S	REIGNGFSELNDAED
S	VTIDFTGSVDGEEFE
S	LRDEGYISDSGDAEP
S	EKNKYELSDNELAVF
S	RQLTHVLSDDSVAEQ
S	KHAVTEASPMVKAKD
S	TENGTHGSDSVESAA
S	THCPVCGSDVERVEG
S	GGIVLTGSAAAKSTR
S	HNTRTNLSDLDQYRY
S	KVDLSTFSDEEVMRL
S	KDSVIGLSKINRIVQ
S	FDTKGNESDVYSSEI
S	TQKEKMASVSSGMQL
S	QLATGDLSERLQDLS
S	MTPREIVSELDKHII
S	LCSDLGFSDADRKEN
S	GGGKGTGSGGGSSSQ
S	NAMIRVDSASEFKGY
S	KLRFRALSNPDLYEG
S	ASGRAIASDCADGMT
S	FKRANGYSELEISQK
S	VNVPDIGSDEVEVTE
S	DVFEMELSDKAVRHA
S	KRGIEGSSLDVPENI
S	SDKERQYSELEEEWK
S	GVRPLVASDDDPSGR
S	AERFATMSDEDKARL
S	ARLDDTSSEFNTQRV
S	VPAALIDSEIDVLRR
S	QAIVAEVSEVAKGAL
S	HHANDTDSFSATNVH
S	RPLCDDESDSPQAIT
S	MAKLGEVSDTDIRRF
S	LAGLAMESEVDSRLV
S	KVSFTIESGAKGPAA
S	EEAMALPSEEEFAER
S	KTPEGYASGSLGPTT
S	TGGPDSLSQRDRQAF
S	SNSRLVYSTETGRID
S	LVDAGLKSESAIPAE
S	RLSGYAGSAGVAKVQ
S	REAGIELSDFVRGNE
S	ALEKRPVSSDDVEMA
S	QICQRDRSEVDLKRK
S	GWATAGGSGFRGSRK
S	GATVKAKSDKASEGE
S	AVIESENSAERDQLL
S	VQARIVMSDAERTDD
S	IKSPIWRSGGVTFAA
S	KLNSAAISDYAPNGL
S	GLQAETFSEDDFDFA
S	EQMRGGESVNDQGAE
S	QTEAFELSAAEREAI
S	DIIVANKSDRTTPES
S	AAFSQFASDLDDATR
S	PLLQAANSDSEDAQS
S	RHLHIVDSDGASDTH
S	PQDELGSSEKRTADM
S	GDQSVVISGDTRLEE
S	KQEDANFSNNAMAEA
S	KVLSREESEAEQAVA
S	QIPDNVKSQMDDKVL
S	RGITINTSHVEYDTP
S	RVVEATLSAKENKRY
S	KVEKAVESGDKKPLR
S	GFFNPIASEKEEGTR
S	TERDRFLSAPEAVEY
S	NRGENVLSDAEGEDS
S	GESMQELSDRVNAAL
S	LKELGYTSEPHAAVA
S	PLIAHRGSFESFAQA
S	ELAAAASSADEGASV
S	GSLVELGSELEPKDV
S	DGLKLIESGDWLDRD
S	EKMASVSSGMQLPPG
S	RYCVNSASLRFTDGE
S	LFRLGDASLSEGLEQ
S	EAVEPEASAEQVDPR
S	LTIDRGGSDNCDVES
S	QETRGFQSEVKQLLH
S	TLTEADLSDEQTVTR
S	KIKASDESELESLLD
S	DEALKLLSENGYDPV
S	EKAGLRYSANNYVKW
S	WLDRLSLSDAERFIE
S	KKRVSQASDSYYYRA
S	NACPGDDSADCPIIE
S	IEYKGNASEDARPIV
S	MFEQRVNSDVLTVST
S	DTPLGGDSEKALLDI
S	LRLANELSDAAENKG
S	ELIKLSGSVTVGETP
S	ENPRNVGSFDNNDEN
S	RVEIMSASEGEHGGY
S	VAPHRERSALPTPHE
S	LVDILGASGAENVQG
S	LSAVVADSRGVTVDK
S	LIDEHAYSDEEKSLV
S	AKSDEVLSDRVNAST
S	RDLLNVPSNYKVLFC
S	KDSFDDSSANLFKLG
S	ARFEELNSTEYQKRN
S	KRDVNTVSEPDSQIP
S	TVSEDTASNQEPTLH
S	PSITRDVSGEGVQQA
S	ILDIGDASAQELAEI
S	AAGLKADSAEVSMIP
S	LYLVEGDSAGGSAKQ
S	IPAYDGWSDDGKYSW
S	IAQAQEESLGDNKPA
S	QVIEGAESRYFDKVP
S	DMLNEELSDKERQYS
S	IILVTGASDGIGREA
S	ARVERVLSEPHHPSG
S	KEKMASVSSGMQLPP
S	VAAKRGKSVEEILGK
S	EPGASNNSGDNGSPK
S	DLLPFMRSDAEAFSM
S	YVRSDDDSDKRTHNP
S	LKDLETQSQDGTFDK
S	TGTSGAGSDVEKVRE
S	SDAEGEDSPLLKKML
S	SREYAQLSDVSRCFT
S	AGVEVAKSEVRLPNG
S	DAALDAASDSVRPLT
S	LFTSESVSEGHPDKI
S	YVDAEDMSDLPNEYR
S	QKVRYEQSVAEEAVV
S	GAFTGAVSNREGLFQ
S	SFLESLGSDQAKDSQ
S	ALVEEEPSDNDLAEE
S	KNFPIQLSGGEQQRV
S	KEELFYPSNEEKMRL
S	LRGEALLSKGDKQGA
S	NEDLGLLSEEKASAI
S	YPVTAVGSVAEDNLR
S	LITYGGGSVKKTGVL
S	PQVVGAESEEEDASH
S	SSRDAYLSALKGRDG
S	ESARECISENQILKR
S	NAERNGVSDRLELYL
S	ENGVFWESAGEGEYT
S	LFRQIEESGADLVVT
S	AELKAIISDVNASDE
S	TITTTAKSDEEGRAL
S	RFSDGEVSVQINENV
S	AEVASDGSEAFPFLR
S	VTEQVAESEKAQPEA
S	ERDSFLASLTEAERE
S	QAKDVAESDRGFSLA
S	EFADNLDSDFKVRQY
S	MQRTLWVSDDAEEQR
S	SNLSLDFSDNTFQPL
S	KTEIIEESEGEVAGI
S	PDIRHLPSDTGIEVA
S	DTLEEVLSSSGEKSK
S	RNIYIDDSSGLTPTE
S	TQMERLLSDTECLVK
S	GSPEAALSEFIKVRD
S	FAPYNTKSDVDALVN
S	QPAVTDMSNAVDGDL
S	ADKRPVNSDLRESGS
S	IAGSGGGSPRFQVFG
S	RLAESEASNDQAPVQ
S	RSVNVGFSGGEKKRN
S	RNVNEDDSVESYTGK
S	GRIPEGESMQELSDR
S	LLSSSAASGVPQVEN
S	LGSFLDMSDDDRDFH
S	KEGLVHISQIADKRV
S	NAGQLFNSDGEQDVG
S	DLFFEDKSNDVIQDD
S	FRNRLAESEASNDQA
S	KSKRDDDSYDEDVED
S	SRRAVIESENSAERD
S	KAKSDKASEGELLAQ
S	RLGRGIGSGLGKTGG
S	VPFAEVASDGSEAFP
S	LRADYADSLTENGTH
S	GKAKTVYSTENPDLL
S	NDICAAISDKLERRH
S	ITGIFFGSDTGNTEN
S	IVLHSALSAEEQDED
S	NGGQVIHSADERVPF
S	TDGVGLLSDLERLSF
S	GWYDVDLSEKGVSEA
S	ERHYVHLSADEATAR
S	AKDYGVGSDVYSVTS
S	TDTPAIVSTDADEMS
S	ARIIVVTSGKGGVGK
S	VERGDVISDGPEAPH
S	IEAENFESGGALKEI
S	LKRGIEGSSLDVPEN
S	EGIGRDASDLLRKIK
S	GGKPATLSTGAVVKV
S	EPELGLASGTDGLKL
S	ARVSAVSSAGELLLA
S	TMNLGTVSEERRSVE
S	DEELAKLSGDTLDGE
S	PASTRIHSEEDERPI
S	LEKRPVSSDDVEMAI
S	PTYREVCSGDTGHAE
S	LKKGEPWSGIVKNRR
S	DMSMGLPSSAGEHGV
S	RLGDASLSEGLEQHL
S	LSSLLVGSEARRHGY
S	GTVLDWKSLHLNGPI
S	SKTLDEMSDAEWESL
S	CKELGDQSVVISGDT
S	QTAGADASANNAKDD
S	ENGAQAISDYLGANG
S	GFAVSLDSDDVETRM
S	ELEEAVMSDRDTGAA
S	FRLPPMTSPRSLDGD
S	GRSQDLASQAEESFV
S	TLGQHDFSAGEGLYT
S	ESLDSLGSDRALGQT
S	ERDVRINSNEELALP
S	LLENTELSAREIAEK
S	TVRSEKDSMGAIDVP
S	KVNFEPDSAFRGEKK
S	PKLRTAISDLEVENR
S	ANDPEKASDEAHTIH
S	CRAILALSDNDADNA
S	RETLSELSVEEVFNR
S	KLKGILDSFKATQSW
S	RWRVEIMSASEGEHG
S	SSDRYFQSDNAADKL
S	KAEKASLSGTQTIKA
S	ASFIRKRSDVIEIRE
S	RIQSGELSAIPHQLI
S	VEIYEPFSEGQAKAQ
S	ASSIVLHSALSAEEQ
S	PCQQKIVSGDDVDLN
S	YRARLDVSTTESLLI
S	ANWVKMQSDEGEINP
S	THVLSDDSVAEQLKS
S	EAGACGVSDNAATFA
S	LEYRGYDSAGLAVVD
S	AVKDAALSCDQFFVN
S	KAESKGASPLSAGDV
S	DGRDVLGSAPTGTGK
S	LQSNEYFSGKVKSIG
S	SKNVPFESGIDSVGS
S	ALGKERSSLEAVVDT
S	LAKYFGTSDMEYGKA
S	ASIRGEESEQIELLN
S	QADDADLSDYTNKSY
S	PFESGIDSVGSARLR
S	HSEKERESAEPEELV
S	IQVPEYLSPGEKIRI
S	VIEFSDDSIEARQRE
S	PMLPRELSDDLCSLR
S	KSDIGWGSQIRSYVL
S	AMDEQGKSLDDFLIK
S	QQALMKESDEASKKR
S	PEGYASGSLGPTTAG
S	TNDVSDNSGLGQHTT
S	AAKAEGKSEFAENDA
S	QRVQILLSDNEDASL
S	RWTGIPVSRMMESER
S	IVKEIKVSVGDKTQT
S	EARVLEQSAESVPEY
S	EDFGYCESCGVEIGI
S	RVNQSDISDAQIKKI
S	HFKVVLVSDRFTGER
S	ADTEGFVSEMDTRAL
S	LMQKLGLSYDDDEEE
S	TLKDFLQSDGKPGYF
S	DKLKSLVSDDKKDTG
S	VKQIRPLSDEEKAGL
S	DVHFRHLSEAEIDNY
S	TLSPAEGSKKAGKRL
S	LNCGEEPSVVANTVK
S	VDLLNQHSNRSNPLG
S	LTEEGYYSVFGKSGA
S	EVAAQQVSDQQLETA
S	IKRARYLSLLPYTDR
S	PADKARTSEDINDAL
S	AVGLHYFSKGNGENS
S	KGFKKAMSDDEPKQD
S	KLSLAGKSGEGLYFI
S	LKLADKQSVLEMSDV
S	DPDRGAVSEYEALHE
S	EVRVKIASSGLCGSD
S	DVKISELSEGQIDTL
S	LPIEDVFSISGRGTV
S	LAQGTDVSFGSFGLK
S	ALNVEEQSVQETEQE
S	NVWLGDISRAVAHPE
S	ALRDASESDVEASLD
S	HQGGHDQSAGAGTTT
S	TLVAKDLSDVTLGQF
S	ASSGLCGSDLPRIFK
S	FAAINAVSESDAQTR
S	NVRHGLCSDLGFSDA
S	RHQNKDGSVDIDTLF
S	NGTHGSDSVESAARE
S	GVDVLGISTDKPEKL
S	LAQMQQLSHQDDDSA
S	DLKAEAKSQLEEIIK
S	ELGGNYYSDPDVPPR
S	RVFLQEQSDIEIVGE
S	VYDPAEQSDGYRILV
S	IISDVNASDEDRWNA
S	PDRQMGNSEVGHVNL
S	HLGPEPLSDDFNGEY
S	NELPGAPSQEEAVIA
S	RFMGLEMSDDGALEV
S	RIIAVIHSEKERESA
S	DSVPMTLSEDEIARL
S	AGSEGTYSERHGASH
S	DLRDLFGSEDDALFL
S	DRTPAWLSEGRLHRS
S	DGTQDNLSGCEKAVQ
S	FNCEDIISRKEQRKM
S	CGKVIEFSDDSIEAR
S	EEQHTPVSDISALTV
S	RIKHEIGSAYPGDEV
S	IQDLTERSDVLRGYL
S	SQPKRDFSEEEIIAR
S	QERDPALSELYLVEG
S	QTTTYGFSEDADVRV
S	GLIDPGESVYEAANR
S	SDRPAPISDKEVDAI
S	DLAEQAVSQDEEYRL
S	AQRNQYDSGDQYNDD
S	RAKGQFDSEGLMDLS
S	QSAPAAPSNEPPMDF
S	LVLKDAQSALTVSET
S	DLSPLYRSAIGFDRL
S	RRELAYLSADDLRSM
S	MSITLSDSAAARVNT
S	GQNIALVSDAGTPLI
S	VRVKIASSGLCGSDL
S	YSREVSQSVDDTIEL
S	HSLLDEGSLVELGSE
S	RAKVKNTSSLETIEG
S	EARVSAVSSAGELLL
S	LNMEFYDSDQEIEKR
S	EVAKGALSAVVADSR
S	DVRRQLDSGKLDEAM
S	ILVPIDISDSELTQR
S	KQFERIQSGELSAIP
S	AFELTDASAERSAAG
S	AAQRIAISERPALNS
S	IDSLTAVSRQDEKLD
S	YAVTDAESARECISE
S	KMMPGYVSVLESNLT
S	KADSAEVSMIPSTKA
S	HPSKEAQSLLEQIRH
S	ANMENANSTEFVPDC
S	RDYSEGASGLLRTGA
S	AIERLFKSDIEAKQV
S	LEKRHIDSLTEEEEN
S	RVFMQPASEGTGIIA
S	FDSLPESSEQEDDML
S	IQICGGLSDREMEAQ
S	ERRIQGQSDSPLTAK
S	DAKIANLSGGERRRV
S	DLDTIDGSAAEGDDE
S	AKKEGVNSTESGLQF
S	RLLVDNNSEGEYAII
S	EQNNDALSPAIRRLL
S	WIFKIKASDESELES
S	KLTNMRASGTDEAVV
S	RELISNASDAADKLR
S	GERYCVNSASLRFTD
S	KSFGAEDSHKFVNGV
S	RGIQLQVSDAELAAR
S	FDICGSVSEPIPDNR
S	RVGLIAGSGGGSPRF
S	IRQEKEDSETFQGEG
S	IEDGLDESDWDGFAY
S	IDENCFFSDEVPDRW
S	ESEVYILSKDEGGRH
S	DRDSGVVSELFDERN
S	NGNVEVRSEKSDLGG
S	ASVTVEDSRTLKINV
S	EAEAESHSFGKQKSL
S	SKVQVVMSDMAPNMS
S	QAMEDNKSDIGWGSQ
S	KRMPGDLSEYSVIQT
S	AEAWEVLSDEQRRAE
S	QISEPGLSAAPHQRR
S	RARKVAKSNVPALEA
S	GKDLLALSPEDRAGE
S	AGGETDLSDAVRTAV
S	LGQGIWLSDSAEGNL
S	DIAKVSVSGLGDRFI
S	LKYADVGSFDYGRNY
S	AERLTGVSEELGATR
S	SASHYLLSDQKSRLV
S	EELLGNSSAAAPRAG
S	DLGLNPNSAGSDIRV
S	KTGPLNESELEWLDD
S	LPEADGESFRSWFKK
S	AAKELGDSGADLYKV
S	RANKPASSDEPEQPS
S	KGGKRKGSSLQQGFQ
S	RQYLDEKSDGAVHQG
S	DPRYAKLSEKELPLT
S	LAEIAELSDKVTFKE
S	TAPATLKSVNDVKAD
S	RLAGETLSEHEVAQF
S	VVKGICLSAGSPVSH
S	GNYELEKSGGDVVDQ
S	DQPQTLDSDIMAVGR
S	LLVDACYSPVERIAY
S	TNALDDESVIERLAH
S	AQGRRPPSSDVDAIE
S	FADKSKLSDQEIEQT
S	GGHAVDFSDHKDAFV
S	GSAALDGSCKQRDSE
S	ERLDGEMSEGELVDA
S	EGSSLLGSDAGELAG
S	SDAEDIHSWVEGKLI
S	GINQVQCSVAEYPEA
S	TVKGGGISGQAGAIR
S	HKPTTQISDFHVATR
S	VCDTIPLSDEIKSLP
S	RGVGEDISDGGNAIS
S	KVWVVEGSKKRLQAF
S	THPRIYDSDSILSMH
S	RRNVEDLSEVALRQR
S	ALWTRNKSEITDEEY
S	VEASQKGSNDFVTNV
S	VKDSLKDSFDDSSAN
S	NSIPQAGSKAQTFTL
S	STFDEPASRHVQVAE
S	GICLSAGSPVSHSAL
S	DELKPDPSDRRTGRS
S	QQMLAKISAGQAIRI
S	QPTQGFNSDNNALHL
S	MEAQVLDSMDLERER
S	NAIDKEESEEDIANA
S	TVLITLGSRGVWASV
S	QRYLDLISNDESRNT
S	FGLECGGSDGLSGIT
S	LAIAELESGDDHSAQ
S	RGRTGFESADYPQGR
S	AVQSGEYSDYQEYAK
S	DDDLTLLSETLEEVL
S	GDIPVIQSDRGGQVT
S	DDLRHLESVVTNKIS
S	HLVSTVVSGKEEEGA
S	ELDEFPASEKEFTSA
S	EKVVIDESVIDGQSK
S	FGAIGIGSREYDTFC
S	VRRRIDESGFDIRLE
S	ERVRYLHSDIDTVER
S	KAMRDVVSIPVTVKT
S	TSEHVSVSEFEGQEI
S	SRYSSTISDPDTNVK
S	MKNASTVSEDTASNQ
S	KKLGSIGSDLGASIK
S	TRAQLLDSDGLLRQS
S	AQDDLVPSIQDDGCE
S	RAELKSLSDTLEEVL
S	YVVVPGWSDDDDSAH
S	EEITASCSCGNVMKI
S	LIDEAASSIRMQIDS
S	GHGTLYASDGRTRKD
S	IIEARDGSEAAQVYI
S	ANSAIDLSDGLISDL
S	MEQRRLASTEWVDIV
S	NDGYGVKSEKIDNEE
S	FPVPPVDSAQDIRSE
S	APSYEELSNSQELLE
S	GLVDFIHSESRLKFP
S	ATNPGGLSDKLREYF
S	VKGVILTSDQVQVVF
S	ELTQRVISHVEEEAK
S	DEWICDRSGETFWDL
S	AADLAAISGQKPLIT
S	LWDEGYLSVGDTHTT
S	SIRMQIDSKPEELDR
S	YLLLQQFSNPANPEI
S	AGIEQAISRGLAYAP
S	KACQVACSEWNDIRD
S	WVVIDGGSAPENDIV
S	VRLADIASGQPLPVA
S	AAQEEEFSLELRNRD
S	TKHSQVFSTAEDNQS
S	EEMKVIASELGEERF
S	LINEKLNSAAISDYA
S	RNHGLLHSGARYAVT
S	RKPGMDRSDLFNVNA
S	RAAPSTRSGWDNVPA
S	SKTIKVLSESDFQVN
S	SKGASPLSAGDVTND
S	ERDNVVFSCGVHPLN
S	GEVADAVSGMLTELQ
S	IDVRDPLSDKIRELV
S	QFDRGYLSPYFINKP
S	VPIDISDSELTQRVI
S	VLCFAAESVATDCQR
S	LVGALLPSDAPLTPR
S	NDVNKIYSISNELRR
S	DREKMSKSLGNFFTV
S	LKTPVADSEADKETA
S	LGQRTDTSDADGQIV
S	SHRFWVESEKRFVTL
S	SPKLFEGSENFKRDF
S	DFAQDKKSDFDLTPF
S	KKIIRVGSCGAVLPH
S	GTGGKSKSVQIEVRK
S	QGRRPPSSDVDAIEA
S	DLIDEAASSIRMQID
S	VLATGGGSVKSRETR
S	KTGDRQLSAWEAGIL
S	QLYNGFFSDADRAAM
S	GVEAARMSGIDSYLL
S	LCSNHSISDAEDRLQ
S	VPENIVHSGKTWFVE
S	TPTPQPGSDEINRAY
S	RARISALSDNGEHFS
S	KGAVNYLSVPEFPTD
S	GLLEDPKSVVKKIKR
S	VLETILHSEQAKFVD
S	SSKPGGNSEGNGNKG
S	SKNLSLESAIDKESD
S	EFNHSHPSEVEKRES
S	SGRNQLTSDLLDEWA
S	VKAILVESGQPVEFD
S	CPIIENLSGCCHHRA
S	RMKGEMPSDFDAKAK
S	SLRDVIESDKSTLLG
S	NAPRGDISEFAPRIH
S	LEAGETLSAEEQSWV
S	GYTDRIGSDAYNQGL
S	SDNGEHFSAKAEYLE
S	DASYQGESGGEPRQL
S	RVKFRNLSDGEVRVR
S	SPGVFFDSDKGKTHS
S	ARPAAQQSEDELLRQ
S	AHRGSFESFAQAVRD
S	IDDALEQSAPATDER
S	IPCTRGLSEEEVQGE
S	GWEEPGASNNSGDNG
S	DKRTLTISDNGVGMT
S	QDKVEVLSAGADDYV
S	DDAAAHLSEVAQGDD
S	LGNAGTVSDLGEDFG
S	HKLDHEPSAEEIAEQ
S	QYMAEVESGVYPGEE
S	TAVDKAESEPEFAQL
S	TMQGRRWSDGLHQAV
S	ENVANFDSDKAQLVP
S	LALCDIASGEISQAK
S	ALEVGYRSIDTAAAY
S	NTWPIACSDGQLHEV
S	IDPVARNSGAELGKP
S	GKELGMDSDEVLRLK
S	LAQRSGKSELEAFEV
S	DAADLITSDCDPYDS
S	EKIWEEGSDEVLVKA
S	NELAVFYSAADHRLA
S	IDGHDAASIKRAVEE
S	DLSDGLISDLGHIVK
S	FDTANSYSDGSSEEI
S	TIGLNLPSGEMGRKD
S	CVLLNNNSEQPIGTR
S	KVQQQLESSDLDQYR
S	KEKNNSLSQEVQNAQ
S	AESDRGFSLAQKMVG
S	EAFKIILSDDKVKAV
S	ADEQQAVSDFIRLFN
S	EARIASLSDSVSNAR
S	RDPFGAASGGRRAQV
S	VFEDPELSDWLPYQD
S	VTAGAIQSDINRLAQ
S	LANFMFDSDEAMVRI
S	IAEITRRSVNIFDKT
S	KYVRPDVSHFEAKKL
S	PTKKMSKSDDNRNNV
S	FAPALNVSEEEVTTG
S	AADAALLSAAERQVI
S	RIFTISESEHRIHNP
S	NEEKVKDSLKDSFDD
S	DAYLYQLSEKVTQNG
S	KVGDIVVSDEARYHD
S	VRLNKYISESGICSR
S	KAGGNYLSSLLVGSE
S	KHIGVAISGNEEDAL
S	VYGLDIGSDAISRFL
S	PLAQQILSGELVPGK
S	DPRNTYASPEQWQEK
S	VRVATEFSETAPATL
S	VPEAPRHSDWQRPTF
S	AVKEVLESGWITTGP
S	AEQFAALSDNYLKER
S	MRCECNQSDEEFGGV
S	LRANKPASSDEPEQP
S	LKNYITESGKIVPSR
S	VILAADGSEPDLSQQ
S	TRTWSAKSDNDYAQL
S	VNAPKEVSVHREEIY
S	EVQAPILSRVGDGTQ
S	VGFDILKSLRIRSRG
S	VQQQLESSDLDQYRA
S	LLALIRDSGQNDLID
S	VNKIYSISNELRRVL
S	DGVGPLQSGDELTVT
S	VEQLALTSEADVRGR
S	NKPKELYSEEAVNGE
S	RPQQILESDAEDIHS
S	AEMEKEISCVDSAEL
S	EEKKRFLSELTAAEG
S	VRGALDCSGVKDRKQ
S	VGDLARMSELQYGKI
S	ACQVNDRSVDDVIAQ
S	QQSGTFDSRAETQER
S	RGYEIHISDEALKLL
S	ALRGNRLSDGAPLTV
S	RIYTKDISFEAPNAP
S	RELVASLSERLRNGE
S	NLNVGCPSDRVQNGM
S	QIDVALGSYGENPRG
S	VANFVTKSNLEDGVA
S	VKVMYVRSDDDSDKR
S	NRAPDILSNATSRAI
S	GSPGKYVSLKDTIRG
S	DIASGEISQAKTYSG
S	RGGDFCYSDGEFAAI
S	ATITDEASALEYCGF
S	ERFGHEISEDALRDA
S	AGRLDRDSEGLLVLT
S	DGELHGESPGDRTLT
S	DELQDIASDLPRFIH
S	EGLFRGQSEDLGLRQ
S	CRWPGTESAFQVHRL
S	HLAELVASAKAAISQ
S	SDGSPMDSDGEELSS
S	PEYRAPGSDKWQQIS
S	MEVRELLSQYDFPGD
S	LQKLAKESGFDGELA
S	STAEDNQSAVTIHVL
S	AEQAQALSNRAYEEA
S	LTGDKPGSEPETQAL
S	VVLGDEFSPDGSRLW
S	EKYTVLKSAPYFLEI
S	QGEAPALSGDAPLEV
S	TQAGREMSDEELKEN
S	LLINPTDSDAVGNAV
S	ILRRSHWSEQQQNND
S	QGEDIVLSEENEFPT
S	LANVDKLSEDAFDDQ
S	DSRLDGLSDAFSVFR
S	IATVHADSDRLSEVA
S	TAESIVYSALETLAQ
S	QLEVTGESGAGLVKV
S	IYKLQPLSDEDKLQA
S	AKELREKSVEELNTE
S	EDPRIWDSTDALELK
S	IIRREIPSDIVYQDD
S	SLTNFLDSGLYTSLT
S	NAGGVATSGLEMAQN
S	EKGLLAHSDGDVALH
S	MIRVDSASEFKGYDH
S	LNQHSNRSNPLGEDF
S	LPRLRDDSDGYGPRG
S	TCNIPVPSDVRVATE
S	EKKHEIISEAEAEVA
S	SLVIKKESDIEPLIV
S	VTTASVASDGNLAIT
S	NLDRDIASDLFGVVN
S	AGLHLQESIAEQGAL
S	ASRLAVHSAMESLSY
S	GARKPRLSDYGVQLR
S	DIEGAWNSSTQYEGG
S	LDVNGYISEGAGENL
S	EKGDSVFSPDDRIGQ
S	TSTSVTLSDAQAKLM
S	LKATHTDSVSSEQVD
S	DLSTGARSENIQHTL
S	IVQKNEDSPSAIAVG
S	LSATQPLSEKLPAHG
S	VHNNAVDSGQDYSGF
S	ADASHYFSDEFQPLL
S	GRLSDDLSKVTDFRT
S	QKNEDSPSAIAVGQR
S	QHPAHEQSEVDEAGT
S	ILRDPEASENDKYVA
S	HKFVRHQSDDYPHNP
S	HDVPDYASDPEGKVI
S	NDKIDQHSDEIEVES
S	EELLEDGSDPDALYT
S	QKRENNRSDDYESFS
S	FQPYKSLSDITKADF
S	LFEGLLVSDLDGHPA
S	IFTRLLLSIRSKMLL
S	LTMEKGDSVFSPDDR
S	PVPGGEASAIQSVHI
S	LLRRSFESDAEAKLV
S	PSTDKAVSDNDDMMI
S	FTHKAWHSSSETIAK
S	TKTNVAFSDFTPTEY
S	NSGHGIFSDNDEQET
S	EESLKEESDSVFMRV
S	AEIRNNASPADPQVH
S	SDCDPYDSEFITGER
S	LDQLIHGSSSNEQDP
S	QDRDPWGSSKPGGNS
S	RDNALMLSLLEENKL
S	IQNDGYKSLDEGQKV
S	YNTVVPASGKVLTGG
S	RLLLSIRSKMLLSLS
S	KRDGHALSDEEIRFF
S	ARQAEDESDREVEGG
S	VPAKGYISDQLTDEA
S	FRDQEFSSDLGSRAV
S	YEGEIIQSDRPGENI
T	EVAWVGLTEKEAKEK
T	VIKTGELTRTEVDEL
T	SDKIIHLTDDSFDTD
T	YNPDALMTDLPKPLR
T	ARGITINTSHVEYDT
T	HENQQPQTEAFELSA
T	PGAEADYTEEEIAQA
T	GRLLGDNTDGVGLLS
T	NVKMVGTTDDPIDSL
T	GEAKDDDTADILTAA
T	KCGGNLGTDGSVAYL
T	VLYEKQDTAGSELLP
T	KKEGVNSTESGLQFR
T	IGSGLGKTGGRGHKG
T	WQELADITDKTQLEW
T	KNARLDDTSSEFNTQ
T	RDIADAVTAAGVEVA
T	STESEYLTGLDREIG
T	GEFYQQLTNDLETAR
T	LIEQGIITDGMIVKV
T	NSASLRFTDGENGEE
T	DAEFFFNTDRKKRLE
T	DSFLASLTEAEREMR
T	QLTNDLETARAEGLF
T	IVEEADDTERDQLQA
T	CDPTWTGTDHTREHI
T	EGAIPARTDRVRVHY
T	HFPEDYITDRSQRFM
T	DEKDAIATVNKQEDA
T	EGQKVSFTIESGAKG
T	WTDNAEPTEDSSDYH
T	LPETLPGTDEAPSQA
T	TRNKSEITDEEYKEF
T	LKHQLALTGDEDRLE
T	QPKLDKVTGETGEAI
T	AVQGGVLTGDVKDVL
T	VTTLGPATDRDNNLE
T	TQLKEYFTKYVLDSD
T	VALPLEFTDAAANKV
T	FNSKAVITGDVTQID
T	VDRFGLLTDKMPNLL
T	DVNLPYITADATGPK
T	GQTLVVDTDEQPRTD
T	ITGIVTTTDNGGSTG
T	TLAKYFGTSDMEYGK
T	QLQEIAQTKAADMTG
T	KLTLNGDTAVELDVL
T	FEGKEIETDTEGYLK
T	AVITGDVTQIDLPRN
T	DLDILVATDVAARGL
T	TGKLIDGTVFDSSVA
T	TPIPLGVTEKVTKQH
T	MAEENKWTDNAEPTE
T	LGEWRDLTDDELIDL
T	EAQAIKNTDIAEELE
T	RLPMTPITDSGRETV
T	HKLMDEDTDEIYFTN
T	KPIAQPRTGGDAPDQ
T	ETRTYDRTAANGFKM
T	GGYQGQATDIEIHAR
T	IWRSGGVTFAARPQD
T	GGAAGGETDLSDAVR
T	GCAIDIGTVIDNDNC
T	QAAGKIHTDFEKGFI
T	SAGEGEYTVADITKE
T	ALVSDAGTPLINDPG
T	VNDNAPQTAKEPDYL
T	VSRRETRTYDRTAAN
T	PNPTLAVTDGKTTIK
T	KKYTIDLTERAEQGK
T	IADLAVGTAAGQIKT
T	EIKFRPGTDEGDYQV
T	DKLEPYFTEGRYQDA
T	RLLRNKVTDAEIAEV
T	QPPCAPGTDDRNTQS
T	SAGGIVLTGSAAAKS
T	QAQEILDTDHYGLER
T	DPREIVFTSGATESD
T	VQPGPIDTDANPANG
T	MFEPMELTNDAVIKV
T	RLHHANDTDSFSATN
T	DARLSYDTEASIAKA
T	GVSNGELTGGRYAVA
T	PELEVIGTNAEDAVP
T	MKFELDTTDGRARRG
T	ADTKAKLTLNGDTAV
T	VKEAKGFTSEITVTS
T	ADFKAQFTDAAIKNF
T	IKKIGVLTSGGDAPG
T	KRHIDSLTEEEENWR
T	HAAIDTFTKYLDIDE
T	EELQETLTELDDRAV
T	RPGRNPKTGEDIPIT
T	AGGIYLFTDEKSALA
T	TFRLPPMTSPRSLDG
T	ESPVADDTAEQFAKG
T	AQIAERLTGVSEELG
T	GREAAIVTDIAGTTR
T	VIGMGACTDSKVNRI
T	LQDQGYDTVEANHQL
T	KEAYEVLTDSQKRAA
T	KRIQNAGTEVVEAKA
T	PVLDWTRTDLEYVLP
T	TKAVYADTEGFVSEM
T	QEKEDSETFQGEGHF
T	IRDENYFTDKYELTR
T	GGASGGYTAARKEVV
T	AEHLAQETGATAVFT
T	KKIKRAVTDSDEPPV
T	PLSAGDVTNDLSHVR
T	GKEIETDTEGYLKES
T	ASSRTEDTDLQDDSH
T	SQACPAQTDPGKFIR
T	LEVSGNVTDKTLREF
T	EKRQEVTTEGGLDVA
T	QALKNYLTEHPEATD
T	EVDVRDVTEEEGNIV
T	TLGIGAPTDKVFMIE
T	DDYRVLGTDGFGRSD
T	DLEKMVDTSDEWIVT
T	NSRLVYSTETGRIDE
T	DRLISAGTTLPEDVA
T	GIGANLPTDKLANKI
T	IRHLPSDTGIEVAFA
T	NRGLAQGTDVSFGSF
T	DTPAIVSTDADEMST
T	KAKTVYSTENPDLLV
T	RHAPGDYTPTVKPSS
T	DTDEIYFTNVACRQL
T	RVNSDVLTVSTVNSQ
T	DAKEDVLTDGIQTFP
T	KLYTGITTDVERRYQ
T	ASLSGTQTIKAELEQ
T	AKGRSHATAQEEILK
T	MARIIVVTSGKGGVG
T	NDFYHEMTDSNVIDK
T	DISDSELTQRVISHV
T	LPKRDVNTVSEPDSQ
T	DRVTIDFTGSVDGEE
T	QQHAQQQTAGADASA
T	GKPATLSTGAVVKVP
T	VEDQPAVTDMSNAVD
T	AGVNGLFTDFPDKAV
T	MSDNAQLTGLCDRFR
T	HYGKHHQTYVTNLNN
T	VSTRLSLTGTIIVGR
T	RGERIAVTNLRTPDE
T	YDFPGDDTPIVRGSA
T	SGIGFGATVKAKSDK
T	SRTMNLGTVSEERRS
T	DDIELDDTDDRRPTR
T	LKGDTAGTGGKPATL
T	RQALKKYTIDLTERA
T	VSDISALTVGQALKV
T	DDGEEYCTAAADLAD
T	VMSDAERTDDDLYDT
T	EFFEGNFTEYEEYKK
T	EGIEKVETDFAAEVA
T	ADEQKERTYLYQGIA
T	YPADKARTSEDINDA
T	AALESRGTLADILKA
T	HLQLNDETEENQPDS
T	MKSVVNDTDGIVRVA
T	ADYADSLTENGTHGS
T	ARALLENTELSAREI
T	PSDVRVATEFSETAP
T	EKQLEAATQLEGKTM
T	PEKRQEVTTEGGLDV
T	TNMRASGTDEAVVLV
T	NKLYTGITTDVERRY
T	DGEQVNLTDFQGQRV
T	DDTADILTAASRDLD
T	IDTTLPLTDIHRHLD
T	DVTFRTLTDEDIAGY
T	SGADLVVTDCETCKW
T	SVLESNLTAQDKKGI
T	SGARYAVTDAESARE
T	RFEELNSTEYQKRNE
T	DEPTDALTDTETESL
T	TRLSLTGTIIVGRDI
T	IVFGEPKTDIDKIRT
T	SVVVLGYTDRIGSDA
T	LDKVTGETGEAIDDL
T	IKPDQYQTPVELDDE
T	SVEKAYSTDSNMLGA
T	MNVKMVGTTDDPIDS
T	KTGELTRTEVDELTR
T	VEQAFELTDASAERS
T	NNRIQDLTERSDVLR
T	ELGLASGTDGLKLTR
T	EQYLNDMTDDDFNDF
T	KDAQSALTVSETTFG
T	RADYVSITDDEALEA
T	IRAGKLFTDMCEGLP
T	MERLLSDTECLVKKL
T	DAAENKGTAVKKRED
T	AESRGFKTEIIEESE
T	KLSRREGTDLFLKSG
T	QTKAADMTGADIEAM
T	VTNRGGRTCHAAIIA
T	NGDERIETRDEELAL
T	TFTHPQPTAPEVQKP
T	ERYTAAITGAEGKIH
T	RARLDVSTTESLLID
T	ENQLSPATDVAVVPH
T	DDEVIVLTGKDKGKR
T	LTEHPEATDPRDYLQ
T	NFRTQDATHGNSLSH
T	ARSTPYCTDIGKMVQ
T	EEVPALFTNKISPHQ
T	NMENANSTEFVPDCK
T	RNGHLFVTDGVVKIR
T	MRTKHAVTEASPMVK
T	SKEKFERTKPHVNVG
T	GSKNGVFTDRVGVLS
T	KDEGGRHTPFFKGYR
T	LLRNDEGTEAEANSV
T	GADIEAMTRSIEGTA
T	EVHDGAATMDWMEQE
T	IEILAELTEGGSAVQ
T	CIDRGMNTEGVLPGP
T	NLTVSYGTDKVLNDV
T	VISHRVETGSGIGFG
T	LTDDSFDTDVLKADG
T	LQKQEIVTDPLEQEV
T	VDVLGISTDKPEKLS
T	PLPVVAQTAPEQQEE
T	RDDFANETADDADAG
T	SSRNGYLTAEQRKIA
T	ELKELGYTSEPHAAV
T	ELENNGVTNGAAMRV
T	MDRDALPTEEEQFAA
T	AELELLETDERLDAL
T	INAIDNMTDIEQEKV
T	YEEGGYLTEAVRRRP
T	GIFFGSDTGNTENIA
T	EEQSVQETEQEERVR
T	KATNLLYTRNDVSDS
T	EEQPQAHTEAEAETF
T	AKNNWGQTEQQQEPS
T	TEKDGEVTDFNFSGF
T	GNALGWATAGGSGFR
T	MQPASEGTGIIAGGA
T	SNQRKIVTEGDKSSV
T	QRLFDYLTDTGNLPR
T	AAELQAVTAIAEGRR
T	YRFIDELTDKLKLNL
T	RGAIFGLTRGVNANH
T	LADIEGLTDEKAGAL
T	PVVRDYDTGLPTQGV
T	RGLAISLTDRQIDDQ
T	KRFLSELTAAEGLER
T	GQLNDTLTEVADGTL
T	FTFDPGFTSTASCES
T	VVGCGDATERMKDGE
T	EKASLSGTQTIKAEL
T	GATKERVTEAFKIIL
T	AWYLDLATDIDLGQN
T	HQDPVYVTRADAPVA
T	YFVTGTDTEVGKTVA
T	KKVLGFITDAGGRTS
T	FVKPGVITGDDVQKV
T	AERIIVATDHEDVAR
T	ARRLAGETLSEHEVA
T	FPLPTYATSGSAGLD
T	TKYGDGGTDINPLYR
T	HIPTGIVTQCQNDRS
T	INAGQLRTDINQALN
T	RILHSAETDDDLKSR
T	LSCQARVTDEDLVVE
T	HDVLAGLTAREAKVL
T	LRCRWPGTESAFQVH
T	KYVETDNTGDDNYDG
T	EKYRGSKTDDTANAQ
T	VIRRANDTDYGLAAG
T	EKVINELTEKQGIVL
T	IGGTKEGTEEPWYVV
T	IIAAKGLTDAAQQVV
T	LHVGDDLTTDVGGAI
T	EIAREELTNGGYNIG
T	VRTHGVDTDYPLDHE
T	EIAQLEVTGESGAGL
T	DPRIWDSTDALELKE
T	PGEELQETLTELDDR
T	LIYQPTLTEADLSDE
T	LFGQAIQTAGTVKGR
T	RGNLGFLTDLDPDNA
T	ALNGYFRTYEEKVNS
T	ECEAIVLTDSSKFGA
T	LSGFVDGTENPAGEE
T	HGLMRMDTLQPDRCE
T	KRYFVTGTDTEVGKT
T	GDMNISPTDLDIGIG
T	DLLEKAATEPAHRPA
T	KGRYQAFTQADLTNL
T	TTGLVLMTDDGQWSH
T	NGEFIEITEKDTEGR
T	RGLVAQVTDEEALAE
T	KQGIVLATGGGSVKS
T	PGTHDYATDKALWQY
T	KHFLVHETQEEDDDR
T	IIAGGKGTADEKFAA
T	HGCDPTWTGTDHTRE
T	LREDLGGTVDANNDI
T	DHEHSKYTEADQYGT
T	YSRNAFNTDDYKFTL
T	IVNAAAHTAVDKAES
T	SNGQLNDTLTEVADG
T	IEITEKDTEGRWSVF
T	YLGGEELTEAEIKGA
T	KVTGQALTVNEKGED
T	DYEEDFKTALLRARG
T	ILSSQPGTDDRVTWV
T	PQAKDPETTAQWIER
T	LGANLVLTEGAKGMK
T	SSEVYGQTNIGGKGG
T	KQQGYVSTEELVEHF
T	AVENHFDTSYELESL
T	HVGDDLTTDVGGAIR
T	AYGLDKGTGNRTIAV
T	TASCGTATAVSVPCM
T	EAPDGVATEMLDEGL
T	EFITGERTSEGFFRT
T	YYHKGYATDIEMIGI
T	ENMFANMTEGEVHEV
T	YRHLGADTDVPAGDI
T	NVIGHYITDRDHIIK
T	KNRTDEATEQAVVDY
T	LRASGIQTGGPDSLS
T	ENLSDWDTDSDVLSL
T	DRGNHAWTLPEESSR
T	FIPEKTFTDVQGDTH
T	APNLKNRTDEATEQA
T	LNQLDNLTERVRGSN
T	KHSQVFSTAEDNQSA
T	PIGTFQNTDNGPNEE
T	RIVNPEVTDKNHDES
T	GHIDWLETELDLIQK
T	GQHRYPVTAVGSVAE
T	TESLRAATHDVLAGL
T	AVMSDRDTGAAAEPR
T	ELNEKLATAWEGFTK
T	LYHEEEVTVYDPQDV
T	AEDNFGETEEVAPPT
T	SEIRDALTGELFRQG
T	YWKKYYRTGFNDSLL
T	EQRRLASTEWVDIVN
T	RPEITLVTNKQVQQP
T	KAINYGYTDDRVYSK
T	ASTVSEDTASNQEPT
T	VPGTGVDTPEDLERV
T	VKWLAQGTIYPDVIE
T	MLESGKATDALCNYD
T	DRLRACRTEQEVLDL
T	VIYQAGFTDRQLKPQ
T	AIEYMCKTGPEAILE
T	EHIEATETEGITALP
T	ERITSVDTPLGGDSE
T	PLRLTIGTDIDTAEV
T	APREEQHTPVSDISA
T	TPSIIAYTQDGETLV
T	DIDIQSPTARGAATL
T	IDKKGIDTVLAELRA
T	HQRLIVATDRGIFYK
T	QVDINNLTQREVENL
T	QLEPPLDTEEGRAAA
T	NDWRKAQTDEVLENP
T	KVDVRDATGIDPVSL
T	DALLENVTVREDGTI
T	RWLELGLTDEEKQNQ
T	GPEIWEDTDGQVDVF
T	DAVSGMLTELQERYH
T	DGFLLTMTDDEGNIH
T	LEEDDVATPGEGQVL
T	ANAGGVATSGLEMAQ
T	FAAESVATDCQREQL
T	KVQAVDMTELRRRID
T	ADHIYLATDLDREGE
T	GLAHRGYTEGFLRRH
T	NLLVGNETRDDAAVY
T	DPGLKGDTAGTGGKP
T	TRDPFTLTEHDGKLY
T	RVEQLALTSEADVRG
T	DILELADTVSELRPV
T	ETNNAEGTDGVFLFS
T	RLEHIEATETEGITA
T	FYDEDYVTALEHGLP
T	DGELADLTDDILIYH
T	SNRKYFGTDGIRGRV
T	RALLMHGTEGEVYAN
T	DDYGHHPTEVDATIK
T	VLDDGRLTDGQGRTV
T	VAQEVPGTGVDTPED
T	IKKFKLPTDRVHVHV
T	ATAWEGFTKGDWQNE
T	MKAGGYLTDGTELHD
T	TRIDDDLTLLSETLE
T	GGYLTDGTELHDTNF
T	GEIKYVETDNTGDDN
T	PEQKPETTPEPVVKP
T	RERRFGGTEPGDETA
T	LERLASVTDRVQARP
T	NGGLHPVTRTIDRIE
T	GGRVNEGTEHEVVIQ
T	DFDDGSKTENTRVSY
T	SDDLSKVTDFRTVFR
T	VPQKNNDTVHDFTKD
T	VINSGYQTCAEYDTD
T	STPRGLVTPVLRDVD
T	VRKRGKITDAVEKFS
T	GRDPGDLTTIDDPAS
T	GERIQPETDDDSIGG
T	RIDPEHHTCQESKGI
T	KRAIGEVTDVVEKEM
T	LETTSQDTEDDWSRL
T	LKEGGRTTGVAYRLP
T	SPEQKPETTPEPVVK
T	AKVMGDYTDIEIIEA
T	MMEHEVRTEGGFRLY
T	DKLEQDLTDAGFERE
T	LARTDTATDKDYLDI
T	SKYVLARTDTATDKD
Y	IPGLQKDYEEDFKTA
Y	QEHFSDKYVQQAQKK
Y	TSKEKPDYDDNLFGE
Y	LVGAPPGYVGYEEGG
Y	SKRDDDSYDEDVEDD
Y	RPGAEADYTEEEIAQ
Y	GKSGEGLYFIDKELS
Y	YVKWKDEYLDQGNQT
Y	MRYPVDVYTGKIQAY
Y	KLLSENGYDPVYGAR
Y	DRGAVSEYEALHEIF
Y	QQLNMEFYDSDQEIE
Y	IIFPEIDYDKVDRVR
Y	NFDLSPLYRSAIGFD
Y	MPGDLSEYSVIQTKE
Y	ENRFTGWYDVDLSEK
Y	PLIDEHAYSDEEKSL
Y	AVGANDAYGQYDENL
Y	TDEDIAGYVASDEPL
Y	NAWRGENYDGTTGSF
Y	HMQRLFDYLTDTGNL
Y	IDPGESVYEAANREL
Y	KYTEADQYGTTVIAG
Y	VGYEEGGYLTEAVRR
Y	IRNHLDDYVIGQEQA
Y	STDYRDTYDASLLQG
Y	VGNNIGVYDNPNDLS
Y	EEDDGEEYCTAAADL
Y	ADVGSFDYGRNYGVV
Y	QTAKEPDYLDIPAFL
Y	GEALYDAYPDLDPKT
Y	QRHAPGDYTPTVKPS
Y	KRLEERGYEIHISDE
Y	MKLINDAYDSEYFAT
Y	KHEIGSAYPGDEVRE
Y	KNDYPDDYNEKAEQE
Y	YKVPLDEYPKRCVEQ
Y	AIFEVAGYDEKMAEK
Y	ANDAYGQYDENLVQR
Y	VRELLSQYDFPGDDT
Y	ALVKDAMYNGSLLIR
Y	KIDRPEEYADIATKC
Y	LDEIADEYQGKLTVA
Y	IEEMASAYEDPKEVI
Y	LIHGGLRYLEHYEFR
Y	PAKTPEGYASGSLGP
Y	REIGEALYDAYPDLD
Y	SKATNLLYTRNDVSD
Y	SAESVPEYGKAVNIK
Y	RELKELGYTSEPHAA
Y	APPGYVGYEEGGYLT
Y	RDASELGYDGIEIWG
Y	VLRGYLDYDAKKERL
Y	GEERVVVYDMPGTTR
Y	RDEVILPYWRQLIDG
Y	YALQDQGYDTVEANH
Y	TKFTEVGYVGKEVDS
Y	HRRDVAGYAAGLELF
Y	FYSQCAKYDFIGSRR
Y	EEKAGLRYSANNYVK
Y	KRKASKEYGLYNQCK
Y	DIESNLQYDAGDKGI
Y	MQKLGLSYDDDEEEE
Y	LDKALEDYRDARKGL
Y	NKAELDEYREELVSH
Y	AFANDPDYDRHGIVT
Y	FSAGEGLYTHMKALR
Y	RQQQALQYELEKNKA
Y	PYQPDEIYDALKQGE
Y	TAMLVDDYGHHPTEV
Y	ELAGDRAYADDKAIV
Y	KADGAYLYDVDGKAY
Y	QEREAEKYANPIPSR
Y	KMAKDAGYTAVISHR
Y	HGTEGEVYANPQRCP
Y	TNLRAAGYDKPFKTV
Y	STKNFDDYILGGRSL
Y	ENGYDPVYGARPLKR
Y	HGLGVDAYDRQTWGR
Y	RLKDGALYDEALKYC
Y	GNKPKELYSEEAVNG
Y	HEEEVTVYDPQDVEF
Y	AEERIAEYAPGARAP
Y	LVETDSPYLAPVPHR
Y	AELIKDVYGIDDALR
Y	VEFMWDDYHRQQLEE
Y	NDAYDSEYFATKVQN
Y	INTSHVEYDTPTRHY
Y	FELPALPYAKDALAP
Y	KEILVEHYDNIEQKI
Y	AETIEYHYGKHHQTY
Y	EIKRGFEYSDCWVDD
Y	SAPEAVEYGLVDSIL
Y	ELKKNTVYDDIIEAA
Y	NLREAIGYADSVHDY
Y	WLAQGTIYPDVIESA
Y	SDFKSNEYANLVGGE
Y	FRKHLELYKDIDKAK
Y	DYRFKNLYDIWLKGD
Y	GREEQHLYDLCELEA
Y	IDVALGSYGENPRGI
Y	DFIESREYEKPLNVY
Y	VAETGDVYDALADKY
Y	KDQPIFDYHCHLPPQ
Y	INVKGDLYIDDHHTV
Y	VAKADEGYDVVGTVR
Y	PLNQNDPYDVEDLRR
Y	INAMLQDYELQRRLH
Y	AQIKPGEYGFPLKLK
Y	VKRLDDVYGDRNLFC

## Sheet: Table S4 - CK2 K198R 15mers
Supplementary Table S2 - Aligned CK2K198R Data
Aligned 15mer data sets for all CK2K198R experiments. This data set includes 1024 phosphorylation centered 15mers (619 pS, 251 pT, 154 pY).
Phosphoacceptor	Aligned 15mer
S	LSHQDDDSAAAAALA
S	QGRKMSKSIGNTVSP
S	AASVHGESGMAGYDF
S	GLEMAFLSAEEKRAL
S	YNFQGNNSEGADAQT
S	KSIIDKLSLAGKSGE
S	AGYHFEASKGLADDD
S	PQVLHYDSRETNVVL
S	LERNGYNSAALNGDM
S	EILTNDVSDNSGLGQ
S	AAKELGDSGADLYKV
S	KEAKGFTSEITVTSN
S	QMEAEAESHSFGKQK
S	QEIKDSVSYGVVKMN
S	NNDENVGSGMVGAPA
S	GKNLYKESDENDAQI
S	DAAVGRFSDGEVSVQ
S	VAVVDIQSDKAANVA
S	TLSPAEGSKKAGKRL
S	LLVDACYSPVERIAY
S	FNFDMPRSGDTYLHR
S	SHRVETGSGIGFGAT
S	AAGLKADSAEVSMIP
S	HSQTKYDSGCGWPSF
S	RFGVEDGSVEGLRAE
S	ICKRGESSGPDVSRE
S	EAVEPEASAEQVDPR
S	LGVTNPDSGIAEKQY
S	LITYGGGSVKKTGVL
S	VLEQSAESVPEYGKA
S	MMGSGVASGEDRAEE
S	KDVSFDRSGFQYHGR
S	VEVRSEKSDLGGTMR
S	RAQKAQHSALDDIPR
S	QTEVAQLSDDDPQAR
S	MPSFDIVSEVDLQEA
S	SENQHLVSPEALDFL
S	LQSNEYFSGKVKSIG
S	AAAERGDSLDACAEL
S	DHLNQKNSGPDKLTL
S	RHQQADLSLVEAADK
S	YDNPNDLSAKSWTVM
S	RWLQEHFSDKYVQQA
S	VEASQKGSNDFVTNV
S	VKDSLKDSFDDSSAN
S	DFRNVEASFELNDAS
S	EFDNLAGSGEPLILD
S	MEAQVLDSMDLERER
S	KITIKASSGLNEDEI
S	LDLRVNQSDISDAQI
S	NFCRKVLSREESEAE
S	TPDAVEASQKGSNDF
S	IAPGTPLSEKEVSVR
S	TVAGFGLSRYTLEPW
S	DDLRHLESVVTNKIS
S	RMPGGGFSAGTGGGN
S	MKKKTTLSEEDQALF
S	LHNLKDDSPKLMEQY
S	VQMPRDYSEGASGLL
S	ELLEKLKSNIEEVRA
S	FGAIGIGSREYDTFC
S	VRRRIDESGFDIRLE
S	KAGDQIQSGVDAAIK
S	AAQEEEFSLELRNRD
S	WVVIDGGSAPENDIV
S	KGLKGGHSGGEIHVG
S	TPAERHASDDEPFSA
S	HYFDEALSGGKPGDD
S	LYTRNDVSDSEKKAT
S	ADNVHGESGLDGPAL
S	DAGLKSESAIPAEQF
S	GTAFEGKSLEEIIRS
S	TEQQQEPSAARQAFR
S	KKVTWAASLGDRSEN
S	NPLLVGESGVGKTAI
S	VTIDFTGSVDGEEFE
S	KGAVNYLSVPEFPTD
S	KHAVTEASPMVKAKD
S	EVAKGALSAVVADSR
S	AIAGDSVSGLGTGGM
S	GGIVLTGSAAAKSTR
S	KDSVIGLSKINRIVQ
S	PTYREVCSGDTGHAE
S	MTPREIVSELDKHII
S	DILSRDDSHGYELIK
S	DHLPAQLSGGEQQRV
S	ASGRAIASDCADGMT
S	KRGIEGSSLDVPENI
S	SDKERQYSELEEEWK
S	GVRPLVASDDDPSGR
S	RDPFGAASGGRRAQV
S	RLLLSIRSKMLLSLS
S	DPDDVLFSGNRATQP
S	HHANDTDSFSATNVH
S	EDATLVLSVGDEVEA
S	RGRTGFESADYPQGR
S	EEAMALPSEEEFAER
S	KTPEGYASGSLGPTT
S	AADLAAISGQKPLIT
S	MSITLSDSAAARVNT
S	RLSGYAGSAGVAKVQ
S	KKPNHSGSGQIRIIG
S	SIRMQIDSKPEELDR
S	QICQRDRSEVDLKRK
S	GWATAGGSGFRGSRK
S	IAKSGTKSFLESLGS
S	IKSPIWRSGGVTFAA
S	TRAEVTGSGKKPWRQ
S	ERFPHCFSAEGEARP
S	QTEAFELSAAEREAI
S	RDPSQAYSAADFRRD
S	STSRGYASLDYNFKR
S	VRLADIASGQPLPVA
S	QQVTIIDSEGKTRNA
S	GDQSVVISGDTRLEE
S	KVLSREESEAEQAVA
S	QIPDNVKSQMDDKVL
S	RGITINTSHVEYDTP
S	RVVEATLSAKENKRY
S	KVEKAVESGDKKPLR
S	GFFNPIASEKEEGTR
S	TERDRFLSAPEAVEY
S	RKPGMDRSDLFNVNA
S	NRGENVLSDAEGEDS
S	RAAPSTRSGWDNVPA
S	PLIAHRGSFESFAQA
S	ELAAAASSADEGASV
S	DGLKLIESGDWLDRD
S	VLVRTAISQFEGYIK
S	LFRLGDASLSEGLEQ
S	PKRFHTLSGGKPQVE
S	SKGASPLSAGDVTND
S	EAYSGSRSYYALAES
S	EKNKYELSDNELAVF
S	TLTEADLSDEQTVTR
S	AVRLGALSAGDKGRR
S	VKQIRPLSDEEKAGL
S	EKAGLRYSANNYVKW
S	WLDRLSLSDAERFIE
S	NACPGDDSADCPIIE
S	RYCVNSASLRFTDGE
S	LRLANELSDAAENKG
S	DMLDAPVSGGEPKAI
S	SDAKNLMSDGNVQIV
S	ENPRNVGSFDNNDEN
S	SKGNGENSYGGNGDM
S	VAPHRERSALPTPHE
S	LVDILGASGAENVQG
S	SHRFWVESEKRFVTL
S	RDLLNVPSNYKVLFC
S	KDSFDDSSANLFKLG
S	YPVTAVGSVAEDNLR
S	KRDVNTVSEPDSQIP
S	DLAVSSGSACTSASL
S	PSITRDVSGEGVQQA
S	IPAYDGWSDDGKYSW
S	AVIESENSAERDQLL
S	IAQAQEESLGDNKPA
S	GTGGKSKSVQIEVRK
S	DMLNEELSDKERQYS
S	KEKMASVSSGMQLPP
S	VAAKRGKSVEEILGK
S	EPGASNNSGDNGSPK
S	PEASFSWSANTSTRG
S	DREKMSKSLGNFFTV
S	GVEAARMSGIDSYLL
S	LKDLETQSQDGTFDK
S	VPENIVHSGKTWFVE
S	RWTGIPVSRMMESER
S	RARISALSDNGEHFS
S	SFLESLGSDQAKDSQ
S	SRVDRHHSLGEGNIG
S	VEDRRNSSGGPSMGG
S	KGIWNHGSPLFMEIE
S	VPAKGYISDQLTDEA
S	KEELFYPSNEEKMRL
S	NEDLGLLSEEKASAI
S	GMHADVESADGDVHR
S	PQVVGAESEEEDASH
S	ESARECISENQILKR
S	IDGYKNLSESNDYVP
S	NAPRGDISEFAPRIH
S	QDRKVKISEIIKHTS
S	RFSDGEVSVQINENV
S	LYNDAGISNDRILIK
S	PPRNAIPSGIPDESV
S	ERDSFLASLTEAERE
S	VRGALDCSGVKDRKQ
S	AHRGSFESFAQAVRD
S	QAKDVAESDRGFSLA
S	QAIVAEVSEVAKGAL
S	KTEIIEESEGEVAGI
S	RRGKDLGSMDVNEVI
S	FMDTLRASGIQTGGP
S	GWEEPGASNNSGDNG
S	IAGSGGGSPRFQVFG
S	SVTYGANSGERDRTH
S	RLAESEASNDQAPVQ
S	LTEEGYYSVFGKSGA
S	ELKEKNNSLSQEVQN
S	RSVNVGFSGGEKKRN
S	RNVNEDDSVESYTGK
S	GRIPEGESMQELSDR
S	LLSSSAASGVPQVEN
S	QYMAEVESGVYPGEE
S	DLFFEDKSNDVIQDD
S	FRNRLAESEASNDQA
S	SRRAVIESENSAERD
S	KAKSDKASEGELLAQ
S	RLGRGIGSGLGKTGG
S	DMSMGLPSSAGEHGV
S	LRADYADSLTENGTH
S	ALEVGYRSIDTAAAY
S	ITGIFFGSDTGNTEN
S	IVLHSALSAEEQDED
S	ELIKLSGSVTVGETP
S	EYSAMERSIDVQISR
S	QVIEGAESRYFDKVP
S	KNFPIQLSGGEQQRV
S	IEAENFESGGALKEI
S	EGDSAGGSAKQGRNR
S	LKRGIEGSSLDVPEN
S	AYDEEARSLAVVIKN
S	EPELGLASGTDGLKL
S	HGGDVIDSPGVREFG
S	DNNGTAISLEEKPLE
S	PASTRIHSEEDERPI
S	QRRAAELSGLTHSAI
S	GTVLDWKSLHLNGPI
S	SKTLDEMSDAEWESL
S	GEATLAPSLDLVGKI
S	QTAGADASANNAKDD
S	AESDRGFSLAQKMVG
S	GFAVSLDSDDVETRM
S	EAFKIILSDDKVKAV
S	YPFEVVLSGQERDGV
S	KKHSICPSGKRGGDL
S	ELEEAVMSDRDTGAA
S	GLPEREDSLEESYWD
S	IFTRLLLSIRSKMLL
S	TLGQHDFSAGEGLYT
S	RLGDASLSEGLEQHL
S	ERDVRINSNEELALP
S	LLENTELSAREIAEK
S	KVNFEPDSAFRGEKK
S	LEKRHIDSLTEEEEN
S	IAEITRRSVNIFDKT
S	LSTVEARSGLFEQGG
S	KLKGILDSFKATQSW
S	KAEKASLSGTQTIKA
S	ASFIRKRSDVIEIRE
S	RIQSGELSAIPHQLI
S	KRMPGDLSEYSVIQT
S	THVLSDDSVAEQLKS
S	NPEAMAASLKAQLLA
S	LQKDGRISNVELSKR
S	AVKDAALSCDQFFVN
S	KHIGVAISGNEEDAL
S	KAESKGASPLSAGDV
S	IQICGGLSDREMEAQ
S	KDPQQIISGNEKVVR
S	GLIEEMASAYEDPKE
S	SKNVPFESGIDSVGS
S	PFESGIDSVGSARLR
S	AIGAGELSPRDQALV
S	GTKSFLESLGSDQAK
S	IQNDGYKSLDEGQKV
S	RQYLDEKSDGAVHQG
S	LKNYITESGKIVPSR
S	YNTVVPASGKVLTGG
S	AMDEQGKSLDDFLIK
S	DVRRQLDSGKLDEAM
S	HSFGKQKSLDDQFAE
S	QRVQILLSDNEDASL
S	RNHGLLHSGARYAVT
S	EARVLEQSAESVPEY
S	RVNQSDISDAQIKKI
S	LLALIRDSGQNDLID
S	LMQKLGLSYDDDEEE
S	LNCGEEPSVVANTVK
S	HQGGHDQSAGAGTTT
S	RPQQILESDAEDIHS
S	RTSQYLLSTLKETPA
S	PQGGNQFSGGAQSRP
S	IKRARYLSLLPYTDR
S	RFASVYRSFEDIKEF
S	ERHYVHLSADEATAR
S	KLSLAGKSGEGLYFI
S	GRSQDLASQAEESFV
S	DPDRGAVSEYEALHE
S	EVRVKIASSGLCGSD
S	AEIRNNASPADPQVH
S	QQSGTFDSRAETQER
S	LAQGTDVSFGSFGLK
S	ALNVEEQSVQETEQE
S	RGEGGAKSASAKPAE
S	NVWLGDISRAVAHPE
S	ALRDASESDVEASLD
S	EAEAESHSFGKQKSL
S	RHQNKDGSVDIDTLF
S	RVQIDRKSGDFDTFR
S	HHVGEWASLRNTSPE
S	AAQRIAISERPALNS
S	VQQLAAESGDDRSVV
S	VYDPAEQSDGYRILV
S	GTGSGGGSSSQGPRP
S	IISDVNASDEDRWNA
S	PDRQMGNSEVGHVNL
S	LVGMSRKSMIGQLLN
S	NELPGAPSQEEAVIA
S	KVKNVLSSGKVIVEG
S	KVSFTIESGAKGPAA
S	RIIAVIHSEKERESA
S	DSVPMTLSEDEIARL
S	DGTQDNLSGCEKAVQ
S	FNCEDIISRKEQRKM
S	DPSKKYGSGGLVQGK
S	CGKVIEFSDDSIEAR
S	RIKHEIGSAYPGDEV
S	LKATHADSAVNVTKF
S	KNLSNFASLGSECTV
S	QTTTYGFSEDADVRV
S	GLIDPGESVYEAANR
S	DLAEQAVSQDEEYRL
S	CPHHPQGSVEEFRQV
S	RAKGQFDSEGLMDLS
S	LAQMQQLSHQDDDSA
S	QSAPAAPSNEPPMDF
S	LVLKDAQSALTVSET
S	DLSPLYRSAIGFDRL
S	RRELAYLSADDLRSM
S	VRVKIASSGLCGSDL
S	DLKAEAKSQLEEIIK
S	GDLRQNRSGAEHFGL
S	LNMEFYDSDQEIEKR
S	MALHTGQSLEQIERD
S	MEVRELLSQYDFPGD
S	KQFERIQSGELSAIP
S	STAEDNQSAVTIHVL
S	LEYRGYDSAGLAVVD
S	KQEDANFSNNAMAEA
S	AEQAQALSNRAYEEA
S	KMMPGYVSVLESNLT
S	KADSAEVSMIPSTKA
S	HPSKEAQSLLEQIRH
S	SGKLHYWSLDDEQAA
S	TEWVKGKSLDEAQAI
S	NVMRLNFSHGDYAEH
S	VVPVSTLSGPELALQ
S	QGEAPALSGDAPLEV
S	DAKIANLSGGERRRV
S	AKKEGVNSTESGLQF
S	RLLVDNNSEGEYAII
S	EQNNDALSPAIRRLL
S	GERYCVNSASLRFTD
S	KSFGAEDSHKFVNGV
S	TRRNLLGSGDRSDRN
S	LKKGEPWSGIVKNRR
S	ELGGNYYSDPDVPPR
S	EKEDLLISGPGKYPE
S	RVGLIAGSGGGSPRF
S	IRQEKEDSETFQGEG
S	EDFGYCESCGVEIGI
S	GKVKNVLSSGKVIVE
S	DRDSGVVSELFDERN
S	ASVTVEDSRTLKINV
S	GRLSDDLSKVTDFRT
S	DTSYELESLLEQRVK
S	PQLGIEFSGPGAKEL
S	PCQQKIVSGDDVDLN
S	QISEPGLSAAPHQRR
S	RARKVAKSNVPALEA
S	LPARDVDSFIDDVAL
S	KLETIEGSKGKVQLL
S	NLAELPASAAHSHQH
S	LKYADVGSFDYGRNY
S	SKSENLYSAARELIP
S	EGVNSTESGLQFRVI
S	GARKPRLSDYGVQLR
S	FATRGDLSFFAKTHP
S	AQSALTVSETTFGRD
S	ALGLDRDSGVVSELF
S	LPEADGESFRSWFKK
S	PWVPDAPSRALREMT
S	LINDAYDSEYFATKV
S	LEAGETLSAEEQSWV
S	QDAGLSVSDIDDVIL
S	GGALKEISNPENLML
S	SDLPLNVSREILQDS
S	AALEKGASPGDFPRE
S	LAVVEAVSNEKALPR
S	RLAGETLSEHEVAQF
S	RADQIQWSAGIEPGD
S	KISDGYISALLRRGE
S	ERAVAVDSGVTAVAK
S	KVWTWDKSAGGAFAN
S	CREGVCGSDGLNMNG
S	GGGKGTGSGGGSSSQ
S	KKIGVLTSGGDAPGM
S	STFDEPASRHVQVAE
S	YEHADVLSLGKRLIE
S	ILRRSHWSEQQQNND
S	QEQRDIFSLTNEEVQ
S	LAIAELESGDDHSAQ
S	DFDDVYFSNDNGLEE
S	KVWVVEGSKKRLQAF
S	HLVSTVVSGKEEEGA
S	ILDLGSGSGEMLCTW
S	VAPDRNRSGASNSLT
S	ERVRYLHSDIDTVER
S	ADASHYFSDEFQPLL
S	KAMRDVVSIPVTVKT
S	HGSDSVESAAREIAY
S	LGSFLDMSDDDRDFH
S	FDTKGNESDVYSSEI
S	TQKEKMASVSSGMQL
S	IIEARDGSEAAQVYI
S	DHGTQYRSAIYPLTP
S	DRVFFCNSGAEANEA
S	GINQVQCSVAEYPEA
S	APSYEELSNSQELLE
S	RPLCDDESDSPQAIT
S	MAKLGEVSDTDIRRF
S	DEWICDRSGETFWDL
S	YLLLQQFSNPANPEI
S	AAGDAPLSGTETTLP
S	EQMRGGESVNDQGAE
S	GYVAHGVSGPSRAAI
S	TNALDDESVIERLAH
S	DESVEVPSVGGRPPR
S	VTVGGPLSNNKGINK
S	EKVVIDESVIDGQSK
S	QFDRGYLSPYFINKP
S	VNVPDIGSDEVEVTE
S	TAAFIDLSGPKDEVS
S	NDVNKIYSISNELRR
S	DLNMKGMSGLDTLNA
S	KDEKVAFSGGEFQLN
S	GLLEDPKSVVKKIKR
S	LIDEHAYSDEEKSLV
S	TRILDLGSGSGEMLC
S	LEDPVEVSANPSTRE
S	ILDIGDASAQELAEI
S	RPPLVVISRSHADAE
S	KKIIRVGSCGAVLPH
S	KTGDRQLSAWEAGIL
S	AEAGDGASAIDLANR
S	TNDVSDNSGLGQHTT
S	LSAVVADSRGVTVDK
S	VDKLLQQSGTFDSRA
S	ALVEEEPSDNDLAEE
S	LRGEALLSKGDKQGA
S	VKAILVESGQPVEFD
S	AKAPAKESAPAAAAP
S	DASYQGESGGEPRQL
S	WVEERDLSGFVDGTE
S	SKIHLDASMSCAGDP
S	IDDALEQSAPATDER
S	AGLVKGASKGEGLGN
S	QDKVEVLSAGADDYV
S	TITTTAKSDEEGRAL
S	EGIGRDASDLLRKIK
S	GWYDVDLSEKGVSEA
S	AVGLHYFSKGNGENS
S	GYCADAASGQLDLNN
S	SKIFEDNSLTIGHTP
S	VARNERLSGYAGSAG
S	DVHFRHLSEAEIDNY
S	KLTNMRASGTDEAVV
S	ANVPAFVSGKALKDA
S	PKLRTAISDLEVENR
S	NEEKVKDSLKDSFDD
S	GIVRVAESVIPEIKH
S	YRTGFNDSLLDIRYS
S	LKNLRGVSYDGLDRS
S	IAFEELGSQARALGA
S	SDCDPYDSEFITGER
S	HSEKERESAEPEELV
S	LPIEDVFSISGRGTV
S	GIEEGCLSIPEQRAL
S	TRTWSAKSDNDYAQL
S	IVKEIKVSVGDKTQT
S	GKARVAKSAAGNYVF
S	NGTHGSDSVESAARE
S	VNKIYSISNELRRVL
S	CKELGDQSVVISGDT
S	IHLDASMSCAGDPIP
S	LLSEEKASAIRQAAD
S	DAVGCADSFVRERPW
S	ACQVNDRSVDDVIAQ
S	DVKISELSEGQIDTL
S	RIYTKDISFEAPNAP
S	ASSGLCGSDLPRIFK
S	GNYELEKSGGDVVDQ
S	RELVASLSERLRNGE
S	YYDALAESGIAANDR
S	AGIAINGSAPADIRV
S	VKGVILTSDQVQVVF
S	YSREVSQSVDDTIEL
S	FPGQWAISGGGVEPG
S	GSPGKYVSLKDTIRG
S	TAVDKAESEPEFAQL
S	GVDVLGISTDKPEKL
S	DGELHGESPGDRTLT
S	QLATGDLSERLQDLS
S	LQKLAKESGFDGELA
S	KIVINQRSLEQYFGR
S	IDSLTAVSRQDEKLD
S	SNFASLGSECTVDRE
S	FAQLFEESLKEIETR
S	VVLGDEFSPDGSRLW
S	PDNRYGVSNGELTGG
S	RDYSEGASGLLRTGA
S	KVDLSTFSDEEVMRL
S	DEELAKLSGDTLDGE
S	VLAEKGVSFEIEHVE
S	QGEDIVLSEENEFPT
S	FDICGSVSEPIPDNR
S	DAKVNFDSQLEKFEE
S	ESEVYILSKDEGGRH
S	GKRVGELSGGERGRL
S	HNSPRSKSFFDGVKK
S	AEAWEVLSDEQRRAE
S	DIGRVEESLGYNAIA
S	NPELLEKSGETGIEE
S	AERLTGVSEELGATR
S	VWNITEGSDDERIDA
S	ASFEKALSELEQIVT
S	EKGDSVFSPDDRIGQ
S	ARLDDTSSEFNTQRV
S	IDGHDAASIKRAVEE
S	DENGNPWSAYGGDFG
S	SEEIDQKSLQEAVME
S	WYVVQAFSGFEGRVA
S	AEHNLDASAIKGTGV
S	NPEGPDHSGEPLSAA
S	LVPDLPESVADATVA
S	LHERHDASDFETNTE
S	KELKLIDSIIPEPLG
S	TKIMKKLSGGIRTAL
S	TDKAILDSEDDAELA
S	KGATPAASDIQEAKE
S	ALWTRNKSEITDEEY
S	IRSTKVASGEAGGIT
S	NVRYTAGSGDPLEHE
S	DELKPDPSDRRTGRS
S	VRNDGPESHFSKRGT
S	KGGKRKGSSLQQGFQ
S	TGAVELESPFILLAD
S	LLCMKDDSFFDVYTE
S	PAQRQQASLEEQNND
S	LVADSITSQLERRVM
S	RRRAREASGFGADYN
S	SVDEAANSDIVDKLV
S	LRDEGYISDSGDAEP
S	RAELKSLSDTLEEVL
S	QLDIAMQSGKPKEIA
S	SHRDTLFSAPIARLG
S	LMPKAAESGVSRPVP
S	NDGYGVKSEKIDNEE
S	QYQPPYASAQPRQPV
S	AKELREKSVEELNTE
S	LWDEGYLSVGDTHTT
S	KADHGGISGKSFIDP
S	AAFSQFASDLDDATR
S	EALVWVHSRKGKIIT
S	IVAERRRSDAEPHYL
S	EKMASVSSGMQLPPG
S	TVSEDTASNQEPTLH
S	YVDAEDMSDLPNEYR
S	ITKDGFQSNHAGGIL
S	LDNGQGGSGQRFDWS
S	EYFPANYSAHGRPNI
S	VTEQVAESEKAQPEA
S	KEGLVHISQIADKRV
S	NAGQLFNSDGEQDVG
S	HGGISGKSFIDPEVL
S	TMQGRRWSDGLHQAV
S	NFVFHGGSGSTAQEI
S	LAQRSGKSELEAFEV
S	QGRRPPSSDVDAIEA
S	NANAALESLPEFANL
S	TMNLGTVSEERRSVE
S	DDKTAIESALTALET
S	GLFDKLKSLVSDDKK
S	ANDPEKASDEAHTIH
S	AADAALLSAAERQVI
S	FNQNPLYSDHSRLLR
S	FTHKAWHSSSETIAK
S	RDIMIPRSQMITLKR
S	YNRKQADSAVELENV
S	FKRANGYSELEISQK
S	PEGYASGSLGPTTAG
S	AAKAEGKSEFAENDA
S	EQAIGLLSGGNQQKV
S	FVDKKEASAGNFADL
S	NVTPDSFSDGGTHNS
S	TLKDFLQSDGKPGYF
S	PIIEYLNSNIVLLKW
S	NRAPDILSNATSRAI
S	LETLAQRSGKSELEA
S	RTVIGFGSPNKAGKE
S	QQIEEATSDYDREKL
S	SDRPAPISDKEVDAI
S	AEKIIERSVDEAANS
S	MTDLKASSLRALKLM
S	QLVKALPSAVSERIQ
S	FNDPLTWSHNRVEGK
S	TQERVMDSNDLEKER
S	EKRGKDESAPALEPE
S	FIKPEDVSAEVVEKE
S	QDRDPWGSSKPGGNS
S	IATVHADSDRLSEVA
S	DQRSQDYSAIKDVFR
S	GGTGDAISGFEGSVP
S	SLTNFLDSGLYTSLT
S	LERMGPKSAQNVVNA
S	EKKHEIISEAEAEVA
S	EELLGNSSAAAPRAG
T	HENQQPQTEAFELSA
T	PGAEADYTEEEIAQA
T	GEAKDDDTADILTAA
T	KHHQTYVTNLNNLIK
T	PVVRDYDTGLPTQGV
T	DIDIQSPTARGAATL
T	IGSGLGKTGGRGHKG
T	QKTRAEVTGSGKKPW
T	KNARLDDTSSEFNTQ
T	RDIADAVTAAGVEVA
T	STESEYLTGLDREIG
T	DRVTIDFTGSVDGEE
T	AMRVVEATLSAKENK
T	DKGFGFITPDDGSKD
T	GGGFSAGTGGGNTFD
T	QLTNDLETARAEGLF
T	PASGKVLTGGVDANA
T	GSLIGEATAERIKHE
T	IGSREYDTFCGAIDK
T	DEKDAIATVNKQEDA
T	EGQKVSFTIESGAKG
T	FGDVGADTLGHIAEA
T	WTDNAEPTEDSSDYH
T	LLEKSGETGIEEGCL
T	KYPRQRKTVVADGVG
T	SVLESNLTAQDKKGI
T	QPKLDKVTGETGEAI
T	AVQGGVLTGDVKDVL
T	LEQTIADTLGPGGIM
T	VALPLEFTDAAANKV
T	DAAENKGTAVKKRED
T	FVKPGVITGDDVQKV
T	FSRHGDFTIKEAQLL
T	DSLTENGTHGSDSVE
T	YNPDALMTDLPKPLR
T	QLQEIAQTKAADMTG
T	STLNIPGTGGKSKSV
T	FEGKEIETDTEGYLK
T	HQDPVYVTRADAPVA
T	IIREHEDTLAGIEAT
T	MAEENKWTDNAEPTE
T	QPDSGTITLGETVKL
T	EKVINELTEKQGIVL
T	EIAREELTNGGYNIG
T	FLEVRAGTGGDEAAL
T	VNDNAPQTAKEPDYL
T	KKYTIDLTERAEQGK
T	NLKSLGITNPEEIDR
T	EIKFRPGTDEGDYQV
T	GADIEAMTRSIEGTA
T	DKLEPYFTEGRYQDA
T	LFGQAIQTAGTVKGR
T	DDEVIVLTGKDKGKR
T	SAGGIVLTGSAAAKS
T	GAYVQFDTIGKNSYY
T	VAQEVPGTGVDTPED
T	MFEPMELTNDAVIKV
T	EVKHADNTLTFGPRD
T	RLHHANDTDSFSATN
T	NELMALHTGQSLEQI
T	SVVVLGYTDRIGSDA
T	GVSNGELTGGRYAVA
T	PELEVIGTNAEDAVP
T	GCAIDIGTVIDNDNC
T	KRHIDSLTEEEENWR
T	KHFLVHETQEEDDDR
T	RPGRNPKTGEDIPIT
T	LREDLGGTVDANNDI
T	IIAGGKGTADEKFAA
T	KEAYEVLTDSQKRAA
T	MKRPDYRTLQALDAV
T	QEKEDSETFQGEGHF
T	IRDENYFTDKYELTR
T	KKIKRAVTDSDEPPV
T	GKEIETDTEGYLKES
T	ASSRTEDTDLQDDSH
T	QALKNYLTEHPEATD
T	EEYADIATKCVTNFR
T	DYEEDFKTALLRARG
T	ILSSQPGTDDRVTWV
T	KWKEGEATLAPSLDL
T	DSFLASLTEAEREMR
T	KHADNTLTFGPRDGY
T	NRGLAQGTDVSFGSF
T	PLPVVAQTAPEQQEE
T	RHAPGDYTPTVKPSS
T	IWRSGGVTFAARPQD
T	DAKEDVLTDGIQTFP
T	TASCGTATAVSVPCM
T	AKGRSHATAQEEILK
T	ENMFANMTEGEVHEV
T	ESESHFKTGDVLRVG
T	LPKRDVNTVSEPDSQ
T	DGWAQAGTARALLNS
T	QQHAQQQTAGADASA
T	LRASGIQTGGPDSLS
T	MSDNAQLTGLCDRFR
T	HYGKHHQTYVTNLNN
T	SRAPGDETPEKADHG
T	YDFPGDDTPIVRGSA
T	VPGTGVDTPEDLERV
T	DDGEEYCTAAADLAD
T	TEQCVAETGDVYDAL
T	QTKAADMTGADIEAM
T	ADEQKERTYLYQGIA
T	AALESRGTLADILKA
T	MKSVVNDTDGIVRVA
T	ADYADSLTENGTHGS
T	ARALLENTELSAREI
T	EKQLEAATQLEGKTM
T	AVMSDRDTGAAAEPR
T	ALLGDAQTIADQERF
T	RLISAGTTLPEDVAD
T	DDTADILTAASRDLD
T	LDKVTGETGEAIDDL
T	PANALAGTLRADYAD
T	EQYLNDMTDDDFNDF
T	KDAQSALTVSETTFG
T	KRHGLEQTIADTLGP
T	DFDDGSKTENTRVSY
T	VTNRGGRTCHAAIIA
T	SDDLSKVTDFRTVFR
T	TFTHPQPTAPEVQKP
T	DPGLKGDTAGTGGKP
T	ERYTAAITGAEGKIH
T	LDQEKVATTDEEPIL
T	LTEHPEATDPRDYLQ
T	FDDAGIVTRHNFEGG
T	NFRTQDATHGNSLSH
T	TSSAAIATGLAQKGK
T	MRTKHAVTEASPMVK
T	SKEKFERTKPHVNVG
T	DQEKVATTDEEPILG
T	RYPVDVYTGKIQAYP
T	EVHDGAATMDWMEQE
T	VEFDNNGTAISLEEK
T	VISHRVETGSGIGFG
T	YGGNGDMTYARLGFK
T	LQKQEIVTDPLEQEV
T	TTEIANATPFYYAED
T	EGIEKVETDFAAEVA
T	SSRNGYLTAEQRKIA
T	RDGDHYATLNTAQKK
T	MDRDALPTEEEQFAA
T	INAIDNMTDIEQEKV
T	YEEGGYLTEAVRRRP
T	GIFFGSDTGNTENIA
T	EEQSVQETEQEERVR
T	LKGDTAGTGGKPATL
T	TSQYLLSTLKETPAD
T	LEVSGNVTDKTLREF
T	GNALGWATAGGSGFR
T	ARGITINTSHVEYDT
T	SNQRKIVTEGDKSSV
T	KFEELVQTRNQGDHL
T	AAELQAVTAIAEGRR
T	SDKIIHLTDDSFDTD
T	IGADDYITKPFNPRE
T	VGPKNYDTYFAVVDR
T	ALRDEEVTGELPEDL
T	KGKNGELTRTLNDAV
T	GEFYQQLTNDLETAR
T	VTDKGYYTNSFHLDV
T	RDYFGAHTYKRIDKE
T	TNMRASGTDEAVVLV
T	RAKYIAETFLEDARE
T	FPVVPGETGGRLNPS
T	PRTSGYVTLDGHEVV
T	QAITRDYTLDIHDEN
T	NGDERIETRDEELAL
T	ARRLAGETLSEHEVA
T	KLTLNGDTAVELDVL
T	GHEKGAFTGANTIRQ
T	AVITGDVTQIDLPRN
T	INSLGALTGGQALQQ
T	ERLEAGETLSAEEQS
T	IFEDNSLTIGHTPLV
T	AKNFLAETGDIRAAV
T	ARERVIKTGELTRTE
T	GAFTGANTIRQGRFE
T	KGRYQAFTQADLTNL
T	ADTKAKLTLNGDTAV
T	LSEGQIDTLRDEVAK
T	IKKIGVLTSGGDAPG
T	GQLNDTLTEVADGTL
T	HGCDPTWTGTDHTRE
T	ESPVADDTAEQFAKG
T	KNGELTRTLNDAVEV
T	VDKVIGITNEEAIST
T	AKGGGDETFVQGRYE
T	IVNAAAHTAVDKAES
T	AQIAERLTGVSEELG
T	SNGQLNDTLTEVADG
T	PLSAGDVTNDLSHVR
T	FDKDNGFTVLDACQV
T	TLGIGAPTDKVFMIE
T	LQDQGYDTVEANHQL
T	SSEVYGQTNIGGKGG
T	IGRNGTMTGYAGGVQ
T	ASLSGTQTIKAELEQ
T	EFITGERTSEGFFRT
T	VSTRLSLTGTIIVGR
T	RGERIAVTNLRTPDE
T	SGIGFGATVKAKSDK
T	EFFEGNFTEYEEYKK
T	VADFPGLTRDRKYGR
T	VVGCGDATERMKDGE
T	DGEQVNLTDFQGQRV
T	TRLSLTGTIIVGRDI
T	IVFGEPKTDIDKIRT
T	YWKKYYRTGFNDSLL
T	IKPDQYQTPVELDDE
T	QVDINNLTQREVENL
T	KVDVRDATGIDPVSL
T	DALLENVTVREDGTI
T	LGQKGYGTLADVPEK
T	TQHLGSITAEQLESV
T	LEEDDVATPGEGQVL
T	FFTEHNATFPARSCV
T	VPVFAGDTEDDITAR
T	LLRNDEGTEAEANSV
T	FNSKAVITGDVTQID
T	LTDDSFDTDVLKADG
T	VDVLGISTDKPEKLS
T	ELENNGVTNGAAMRV
T	DMRDGVLTRVEGEER
T	KLLQQSGTFDSRAET
T	NELEVNATHKDRQPV
T	PAADVTVTLEKKADN
T	AADAEPKTAAPSPSS
T	GATKERVTEAFKIIL
T	GKPAADVTVTLEKKA
T	GRRGRAITGSNKRPL
T	VEGKDDVTGEELTTR
T	VIIVDEHTGRTMQGR
T	CLIDETGTGDGALSV
T	VPADQTKTHLHTLSL
T	ALLAERGTLEDPNLF
T	AAALAAQTGERKVGR
T	DDIELDDTDDRRPTR
T	HTEAEAETFAADVVE
T	FGTDGSSTGDDQEVG
T	SDDIHNTTATGKCPF
T	EFRPGIETTERNYRY
T	IPRSQMITLKRNQTL
T	YEHDPAETNFGDEVV
T	PDDQEVPTAFEKPDV
T	EEQPQAHTEAEAETF
T	AKNNWGQTEQQQEPS
T	RASSVVNTAFEQREV
T	VSLLHKPTTQISDFH
Y	LADGVEGYLRASEAS
Y	IPGLQKDYEEDFKTA
Y	LDEIADEYQGKLTVA
Y	AVGANDAYGQYDENL
Y	LVGAPPGYVGYEEGG
Y	RPGAEADYTEEEIAQ
Y	GKSGEGLYFIDKELS
Y	CIVAKAGYAEDEVVA
Y	TFGPRDGYADGWAQA
Y	AEERIAEYAPGARAP
Y	ADGVGQGYKEVQEIS
Y	MRYPVDVYTGKIQAY
Y	KLLSENGYDPVYGAR
Y	VLRGYLDYDAKKERL
Y	DQLNPGEYGLFLGTA
Y	SEKVIDHYENPRNVG
Y	IIFPEIDYDKVDRVR
Y	NFDLSPLYRSAIGFD
Y	NDAYDSEYFATKVQN
Y	SPVERIAYNVEAARV
Y	MPGDLSEYSVIQTKE
Y	RDGGFAEYIVVKRKN
Y	ADAKDADYLIKRHLR
Y	KYTEADQYGTTVIAG
Y	IRNHLDDYVIGQEQA
Y	LDNAAEPYRIKTVRN
Y	VGNNIGVYDNPNDLS
Y	IGIGSREYDTFCGAI
Y	ANKAFAHYRWLSLRS
Y	HEEEVTVYDPQDVEF
Y	EEDDGEEYCTAAADL
Y	ADVGSFDYGRNYGVV
Y	YVKWKDEYLDQGNQT
Y	QTAKEPDYLDIPAFL
Y	YSPVVRDYDTGLPTQ
Y	QRHAPGDYTPTVKPS
Y	VAETGDVYDALADKY
Y	LKELADRYAIVANDV
Y	QKLGVDVYAVSTDTH
Y	KRLEERGYEIHISDE
Y	KNDYPDDYNEKAEQE
Y	YKVPLDEYPKRCVEQ
Y	AIFEVAGYDEKMAEK
Y	PVQMPRDYSEGASGL
Y	ANDAYGQYDENLVQR
Y	AELIKDVYGIDDALR
Y	ALVKDAMYNGSLLIR
Y	KIDRPEEYADIATKC
Y	VGYEEGGYLTEAVRR
Y	INTSHVEYDTPTRHY
Y	REIGEALYDAYPDLD
Y	AETIEYHYGKHHQTY
Y	NDRDKHYYFKDYKVE
Y	IEAAEGPYGEEGMIV
Y	SAPEAVEYGLVDSIL
Y	FKEIKEAYEVLTDSQ
Y	ALSNPDLYEGDGELR
Y	SAESVPEYGKAVNIK
Y	RELKELGYTSEPHAA
Y	RARSREVYIVATGRK
Y	APPGYVGYEEGGYLT
Y	PTEDSSDYHVTTSQH
Y	KHEIGSAYPGDEVRE
Y	EAQHLLDYRCGVTKL
Y	YYKANEAYLQGQLGN
Y	SDFKSNEYANLVGGE
Y	LIHGGLRYLEHYEFR
Y	RSDVLRGYLDYDAKK
Y	ISAETIEYHYGKHHQ
Y	DKQFWEHYSKKCRWP
Y	LRDKLEPYFTEGRYQ
Y	REAEPEIYHDVTRWR
Y	RPKLLEEYVGQPQVR
Y	QLLERHGYAFNELDL
Y	NQRSLEQYFGRETAR
Y	HRRDVAGYAAGLELF
Y	FYSQCAKYDFIGSRR
Y	KRKASKEYGLYNQCK
Y	EEKAGLRYSANNYVK
Y	IAHFFEHYKDLEKGK
Y	EQDEDDPYADFKVPD
Y	RKPRLSDYGVQLREK
Y	INVKGDLYIDDHHTV
Y	VAKADEGYDVVGTVR
Y	DIESNLQYDAGDKGI
Y	MQKLGLSYDDDEEEE
Y	WITLEKAYEDAETVT
Y	DNNSEGEYAIIPASV
Y	KYQPLSEYEAQRRGG
Y	EELTNGGYNIGRVIA
Y	PLNQNDPYDVEDLRR
Y	YALQDQGYDTVEANH
Y	TYVPADDYRVLGTDG
Y	PLIDEHAYSDEEKSL
Y	AGTLRADYADSLTEN
Y	ELAGDRAYADDKAIV
Y	YIKDHPIYYAGPAKT
Y	DRGAVSEYEALHEIF
Y	ENHFDTSYELESLLE
Y	ITSDCDPYDSEFITG
Y	QEREAEKYANPIPSR
Y	ETVKRDWYVVDATGK
Y	GPKNYDTYFAVVDRN
Y	IDPGESVYEAANREL
Y	KMAKDAGYTAVISHR
Y	STDYRDTYDASLLQG
Y	STLGGAEYVAEHLAE
Y	ENGYDPVYGARPLKR
Y	RLENGDDYFAVNPKG
Y	SETYDLEYGTDQLEI
Y	FRALSREYAQLSDVS
Y	GDQDAIEYMCKTGPE
Y	GEALYDAYPDLDPKT
Y	EFAAEKGYELEESFP
Y	TAMLVDDYGHHPTEV
Y	MKLINDAYDSEYFAT
Y	DLKENAEYHAAREQQ
Y	EDAPLNNYANERLTQ
Y	PAKTPEGYASGSLGP
Y	ELPEDLEYEEFNEIR
Y	VEFMWDDYHRQQLEE
Y	GATTLDEYRQYIEKD
Y	RENSEDIYAGIEWKA
Y	RDASELGYDGIEIWG
Y	SRQLQDAYALSSQQK
Y	RQQQALQYELEKNKA
Y	STKNFDDYILGGRSL
Y	QPVWLDEYRSKNGYE
Y	KYDANNIYLAANYGE
Y	LEIGADDYITKPFNP
Y	TKFTEVGYVGKEVDS
Y	VVGDQGVYRANMQSE
Y	EHTENDAYWGDGGHG
Y	RVEESLGYNAIAAGF
Y	RLKDGALYDEALKYC
Y	LTVVQFRYVESKVRY
Y	KDQPIFDYHCHLPPQ
Y	LIDAGCEYKGYAGDI
Y	GMYERLGYEHADVLS
Y	DQEDYAEYFCDALGT
Y	TNACRWEYNVQEGKE
Y	ARGQQEQYVALKQPA
Y	AEVVEKEYQVQLDIA
Y	RQQGRRVYAAQSTHL
Y	RDELFEHYKSHRPPM
Y	DQKVRGDYGGYKDDS
Y	QKGHTELYRGAEYMV
Y	HGLGVDAYDRQTWGR
Y	IEEMASAYEDPKEVI
Y	LKVHVDEYDVDVIDS
Y	HVGGVAEYRAAEGKT
Y	AQIKPGEYGFPLKLK
Y	LNHLYDDYRVVTDRT
Y	LELGADDYLPKPFND

## Sheet: S5 - CK2 WT Look Up
Supplementary Table S5 - CK2WT Probability Look Up Table
Look up table of probabilities of phosphorylation by CK2WT. The complete set of scored 15mers are listed in descending order. Probabilities were calculated by taking the number of positive peptides above a score threshold divided by the total number of positive and negative peptides above a score threshold.
Sequence	Score	Phosphorylated	Probability
RVKFRNLSDGEVRVR	256.126	Yes	1
EKNKYELSDNELAVF	255.563	Yes	1
KRDGHALSDEEIRFF	254.532	Yes	1
DMLNEELSDKERQYS	251.06	Yes	1
VKQIRPLSDEEKAGL	251	Yes	1
KGFKKAMSDDEPKQD	250.272	Yes	1
VWNITEGSDDERIDA	249.883	Yes	1
TQAGREMSDEELKEN	247.753	Yes	1
NRGENVLSDAEGEDS	247.676	Yes	1
LIDEHAYSDEEKSLV	246.792	Yes	1
EPEMEKLSDEELKGK	246.616	No	0.909091
LNMEFYDSDQEIEKR	246.47	Yes	0.916667
SKTLDEMSDAEWESL	245.997	Yes	0.923077
AFSLHDLSDKETTIS	245.96	No	0.857143
QRVQILLSDNEDASL	245.77	Yes	0.866667
LWVTVYESDDEAYEI	245.525	No	0.8125
KVDLSTFSDEEVMRL	245.019	Yes	0.823529
FLEQEPGSDEEIKTY	244.998	Yes	0.833333
MRCECNQSDEEFGGV	244.634	Yes	0.842105
TPAERHASDDEPFSA	244.551	Yes	0.85
RFNWNKMSDGEKQEV	243.879	No	0.809524
PKLRTAISDLEVENR	243.209	Yes	0.818182
FADKSKLSDQEIEQT	242.477	Yes	0.826087
EAFGTHFSDEEVDTI	242.329	No	0.791667
DAAVGRFSDGEVSVQ	242.112	Yes	0.8
IQICGGLSDREMEAQ	241.658	Yes	0.807692
TGTSGAGSDVEKVRE	241.573	Yes	0.814815
TDGVGLLSDLERLSF	241.459	Yes	0.821429
TITTTAKSDEEGRAL	241.16	Yes	0.827586
RLCTGDASDREKFDA	241.099	No	0.8
NAGQLFNSDGEQDVG	241.063	Yes	0.806452
RGGDFCYSDGEFAAI	240.034	Yes	0.8125
RVFLQEQSDIEIVGE	239.684	Yes	0.818182
SDRPAPISDKEVDAI	239.635	Yes	0.823529
ILVPIDISDSELTQR	239.627	Yes	0.828571
DGMVDHASDDELFAS	239.488	No	0.805556
WLDRLSLSDAERFIE	239.362	Yes	0.810811
ARQAEDESDREVEGG	239.243	Yes	0.815789
VQARIVMSDAERTDD	239.14	Yes	0.820513
LHERHDASDFETNTE	239.034	Yes	0.825
SDGSPMDSDGEELSS	238.895	Yes	0.829268
RDYIYLLSDLESSQE	238.717	No	0.809524
HDVPDYASDPEGKVI	238.665	Yes	0.813953
LLRRSFESDAEAKLV	238.662	Yes	0.818182
HLAVAFESDPEAEIR	238.632	No	0.8
FDQIREVSDREFAAV	238.512	No	0.782609
ALRDASESDVEASLD	238.429	Yes	0.787234
GKVTIPGSDNEYYKV	238.427	No	0.770833
THCPVCGSDVERVEG	237.949	Yes	0.77551
VTLDYKASDGETYQL	237.019	No	0.76
LFEWGYFSDHENSFP	236.774	No	0.745098
RGIQLQVSDAELAAR	236.702	Yes	0.75
TQMERLLSDTECLVK	236.669	Yes	0.754717
RPQQILESDAEDIHS	236.15	Yes	0.759259
PLLQAANSDSEDAQS	235.941	Yes	0.763636
LYTRNDVSDSEKKAT	235.231	No	0.75
WLFIADGSDKELDSC	234.925	No	0.736842
LCSNHSISDAEDRLQ	234.656	Yes	0.741379
GLPLFEHSDVEIAVD	234.337	No	0.728814
KNMFIRPSDEELAGF	233.929	No	0.716667
QYVDGITSDSESEGG	232.822	No	0.704918
DVLGIPASDVEGVAT	232.769	No	0.693548
PVTQFDKSDVEYAGL	232.602	No	0.68254
AIERLFKSDIEAKQV	232.365	Yes	0.6875
RYQFQTGSDCEVILA	232.342	No	0.676923
WADGNSPSDIENSKL	231.981	No	0.666667
TINGEKQSDPEYFFK	231.424	No	0.656716
TLGQRWISDTESELG	230.018	No	0.647059
TEIINSHSDMEMVAT	229.753	No	0.637681
IVAERRRSDAEPHYL	229.645	Yes	0.642857
PIVSVLQSDPEQFEQ	229.485	No	0.633803
SLISAFVSDLERLAA	228.533	No	0.625
ELQALTTSDFERILT	228.255	No	0.616438
LAKYFGTSDMEYGKA	228.123	Yes	0.621622
HSALFRYSDNESQLA	227.244	No	0.613333
SLVIKKESDIEPLIV	227.152	Yes	0.618421
QTEVAQLSDDDPQAR	226.744	Yes	0.623377
GICGQGPSDHEDFAA	226.722	No	0.615385
ITIETSRSDMELLES	226.271	No	0.607595
DLLPFMRSDAEAFSM	225.068	Yes	0.6125
EQLGLPSSDTEISDT	224.254	No	0.604938
YASNGTLSDDDRASL	223.791	Yes	0.609756
SEYLFRHSDNELLHW	221.578	No	0.60241
EKGLLAHSDGDVALH	218.89	Yes	0.607143
GVRPLVASDDDPSGR	218.226	Yes	0.611765
IAAKIALSDADSVTV	218.14	No	0.604651
VQKRENLSDWDTDSD	217.368	No	0.597701
VKVMYVRSDDDSDKR	216.507	Yes	0.602273
KLLVLWRSDEDAQQR	216.113	No	0.595506
IYKLQPLSDEDKLQA	216.032	Yes	0.6
AERFATMSDEDKARL	215.895	Yes	0.604396
LLNFTLLSDEDHQVC	215.638	No	0.597826
TLTEADLSDEQTVTR	215.324	Yes	0.602151
ALVEEEPSDNDLAEE	214.922	Yes	0.606383
NSGHGIFSDNDEQET	214.801	Yes	0.610526
CRAILALSDNDADNA	213.581	Yes	0.614583
ALVEQEPSDNDLAEE	213.358	No	0.608247
LGSFLDMSDDDRDFH	213.241	Yes	0.612245
MAKLGEVSDTDIRRF	212.951	Yes	0.616162
IISDVNASDEDRWNA	211.487	Yes	0.62
QQIEEATSDYDREKL	211.42	Yes	0.623762
VNNRSTGSDVDRQKL	211.355	No	0.617647
EAFKIILSDDKVKAV	211.321	Yes	0.621359
VRIVRADSDYDVKAE	211.177	No	0.615385
YVVVPGWSDDDDSAH	211.148	Yes	0.619048
AYARILKSDDDLEPV	210.586	Yes	0.622642
HNTRTNLSDLDQYRY	210.55	Yes	0.626168
ISALRDESDKDGMRI	210.435	No	0.62037
ERVRYLHSDIDTVER	210.303	Yes	0.623853
RQLTHVLSDDSVAEQ	210.18	Yes	0.627273
ELGGNYYSDPDVPPR	210.079	Yes	0.630631
VQLDDLLSDYDAVFL	210.039	No	0.625
NSGHGIFSDNDELET	210.016	No	0.619469
AEAWEVLSDEQRRAE	209.962	Yes	0.622807
CGKVIEFSDDSIEAR	209.848	Yes	0.626087
IKRAVTDSDEPPVVR	209.718	Yes	0.62931
EKIWEEGSDEVLVKA	209.71	Yes	0.632479
TDMTRALSDDQRAGI	209.503	No	0.627119
QKRENNRSDDYESFS	209.44	Yes	0.630252
ELEEAVMSDRDTGAA	209.013	Yes	0.633333
PMLPRELSDDLCSLR	208.949	Yes	0.636364
ALVSTLKSDEDNPNI	208.902	No	0.631148
QLYNGFFSDADRAAM	208.651	Yes	0.634146
MQRTLWVSDDAEEQR	208.607	Yes	0.637097
AAFSQFASDLDDATR	208.531	Yes	0.64
MNFQPYDSDADWVIT	208.509	No	0.634921
RMSCMNCSDGDVVVL	208.384	No	0.629921
TRTWSAKSDNDYAQL	208.299	Yes	0.632812
AEQFAALSDNYLKER	208.063	Yes	0.635659
NVQNRTLSDWDGVWQ	207.792	No	0.630769
LCSDLGFSDADRKEN	207.398	Yes	0.633588
HLGPEPLSDDFNGEY	207.307	Yes	0.636364
REAGIELSDFVRGNE	207.252	Yes	0.639098
IEDGLDESDWDGFAY	207.203	Yes	0.641791
DNKLGVGSDDTVAVG	206.881	No	0.637037
LAEIAELSDKVTFKE	206.703	Yes	0.639706
EELLEDGSDPDALYT	206.637	Yes	0.642336
RSERTEGSDNREENR	206.613	No	0.637681
DVFEMELSDKAVRHA	206.264	Yes	0.640288
RQYLDEKSDGAVHQG	206.082	Yes	0.642857
LDDWDGDSDIDCEIN	205.908	No	0.638298
IDAREGISDQDLSLL	205.804	No	0.633803
RARISALSDNGEHFS	205.787	Yes	0.636364
VQQQLESSDLDQYRA	205.735	Yes	0.638889
LRLANELSDAAENKG	205.71	Yes	0.641379
DRFNVPVSDADIEKL	205.608	No	0.636986
AEIDFTMSDIDKLSR	205.243	No	0.632653
DEEIDFLSDGKIEAQ	204.969	No	0.628378
LPRLRDDSDGYGPRG	204.916	Yes	0.630872
AKSDEVLSDRVNAST	204.732	Yes	0.633333
FELREILSDEPGMSP	204.73	No	0.629139
LAGRKLWSDQDVTTA	204.526	No	0.625
EAIRVTQSDRDLFKH	204.418	No	0.620915
DSRLDGLSDAFSVFR	204.366	Yes	0.623377
PSTDKAVSDNDDMMI	203.998	Yes	0.625806
DAADLITSDCDPYDS	203.842	Yes	0.628205
TAGLREASDEVERIG	203.839	No	0.624204
RNSLDSVSDRDHVLE	203.815	No	0.620253
PPYNIEKSDDNHYRI	203.779	No	0.616352
DVRFIDSSDFDAHEI	203.532	No	0.6125
MVLSGEGSDEVFGGY	203.385	No	0.608696
FAIVDTNSDPDGVDF	203.245	No	0.604938
MGGGKGGSDFDPKGK	203.091	No	0.601227
QDAGLSVSDIDDVIL	202.999	Yes	0.603659
QADDADLSDYTNKSY	202.943	Yes	0.606061
LGQRTDTSDADGQIV	202.896	Yes	0.608434
VDGAWELSDNLKELR	202.877	No	0.60479
QQALMKESDEASKKR	202.826	Yes	0.607143
KVGDIVVSDEARYHD	202.8	Yes	0.609467
HKFVRHQSDDYPHNP	202.776	Yes	0.611765
VNVPDIGSDEVEVTE	202.755	Yes	0.614035
VERGDVISDGPEAPH	202.676	Yes	0.616279
ARALALLSDEGLSLP	202.614	No	0.612717
RMKGEMPSDFDAKAK	202.553	Yes	0.614943
ANSAIDLSDGLISDL	202.532	Yes	0.617143
DKLKSLVSDDKKDTG	202.443	Yes	0.619318
VAMSMLGSDADLGVV	202.419	No	0.615819
GKELGMDSDEVLRLK	202.344	Yes	0.617977
VYDPAEQSDGYRILV	202.294	Yes	0.620112
SRYSSTISDPDTNVK	202.25	Yes	0.622222
QEMLTVKSDDVNGRT	202.161	No	0.618785
VFEDPELSDWLPYQD	202.145	Yes	0.620879
EARIASLSDSVSNAR	202.121	Yes	0.622951
IDVRDPLSDKIRELV	202.104	Yes	0.625
QGAIAAGSDDKAIDK	202.049	Yes	0.627027
VCDTIPLSDEIKSLP	201.847	Yes	0.629032
VSNILAKSDEVLSDR	201.72	Yes	0.631016
RPLQAELSDNTLALY	201.61	No	0.62766
AVGYGRLSDDLSKVT	201.608	No	0.624339
RHLHIVDSDGASDTH	201.538	Yes	0.626316
RFMGLEMSDDGALEV	201.515	Yes	0.628272
AVQSGEYSDYQEYAK	201.421	Yes	0.630208
LRDEGYISDSGDAEP	201.35	Yes	0.632124
ATNPGGLSDKLREYF	201.336	Yes	0.634021
RANKPASSDEPEQPS	201.272	Yes	0.635897
SSMASGQSDADLDFA	201.262	No	0.632653
FGGDTAYSDDFFVGR	201.226	No	0.629442
EPELVCDSDDLDALM	201.126	No	0.626263
VYHNGEISDEVAATL	201.081	No	0.623116
ADASHYFSDEFQPLL	200.986	Yes	0.625
DFAQDKKSDFDLTPF	200.872	Yes	0.626866
VGIGGKLSDGHRHDV	200.823	No	0.623762
EAGFVELSDRVTSGS	200.752	No	0.62069
LEFQQVLSDIGEALE	200.553	No	0.617647
PELPCEKSDAYFVLR	200.222	No	0.614634
RIIAPEGSDNAFQTS	200.218	No	0.61165
KQSVLEMSDVNERLE	200.116	Yes	0.613527
EQAGGKASDGKERIL	200.086	No	0.610577
VVEKCAFSDDTVIVN	200.061	No	0.607656
GKNLYKESDENDAQI	199.999	Yes	0.609524
LGISGIDSDGSLLEF	199.904	No	0.606635
GFAVSLDSDDVETRM	199.901	Yes	0.608491
QAGSKWMSDDLYDRA	199.777	No	0.605634
EVDETPRSDESPRQL	199.724	No	0.602804
AGGETDLSDAVRTAV	199.426	Yes	0.604651
SDAKNLMSDGNVQIV	199.41	Yes	0.606481
NDKIDQHSDEIEVES	199.382	Yes	0.608295
QGRRPPSSDVDAIEA	199.376	Yes	0.610092
AKDYGVGSDVYSVTS	199.352	Yes	0.611872
FDEILEASDGIMVAR	199.315	No	0.609091
EESLKEESDSVFMRV	199.296	Yes	0.61086
LANTAIDSDKVAEKI	199.182	Yes	0.612613
PTKKMSKSDDNRNNV	199.153	Yes	0.61435
FNVPVVYSDDIVLQR	199.037	No	0.611607
IDIFPAESDDIALRV	199.024	No	0.608889
RLAIEFCSDKNYIRR	199.008	No	0.606195
VAVNDALSDSPELVN	198.942	No	0.603524
DLLPFTISDMDFATA	198.92	No	0.600877
IKRGFEYSDCWVDDA	198.898	No	0.598253
GAKDLCKSDDAVGGN	198.866	No	0.595652
LGQGIWLSDSAEGNL	198.839	Yes	0.597403
KSFIDKLSDFVEQVY	198.693	No	0.594828
IDENCFFSDEVPDRW	198.658	Yes	0.596566
ALGIKGDSDEKRRAS	198.639	No	0.594017
LRLADNDSDGSPMDS	198.627	No	0.591489
ALRGNRLSDGAPLTV	198.532	Yes	0.59322
INRCRKPSDADILVP	198.53	No	0.590717
VEVRSEKSDLGGTMR	198.506	Yes	0.592437
GQKPYFLSDEFSLVD	198.499	No	0.589958
GKRVVNPSDDPIAAS	198.458	No	0.5875
NTWPIACSDGQLHEV	198.317	Yes	0.589212
RLGMHDASDEALRVE	198.309	No	0.586777
RELISNASDAADKLR	198.143	Yes	0.588477
IPAYDGWSDDGKYSW	198.044	Yes	0.590164
LNAWKEESDNAVCLH	198.025	No	0.587755
VPFAEVASDGSEAFP	198.021	Yes	0.589431
GYSWQDNSDGSGAVR	197.977	No	0.587045
GESMQELSDRVNAAL	197.975	Yes	0.58871
GARKPRLSDYGVQLR	197.928	Yes	0.590361
NAMPELVSDGGRGGK	197.912	No	0.588
LFEGLLVSDLDGHPA	197.882	Yes	0.589641
LEKMVDTSDEWIVTR	197.848	Yes	0.59127
VAFDVLASDKADLER	197.827	No	0.588933
NNLGGEDSDTIVENG	197.791	No	0.586614
KRFDIVVSDCCPEDE	197.781	No	0.584314
QAKDVAESDRGFSLA	197.708	Yes	0.585938
RGYEIHISDEALKLL	197.706	Yes	0.587549
RDAGMVNSDEPAKQL	197.677	No	0.585271
NVTPDSFSDGGTHNS	197.636	No	0.583012
RVNQSDISDAQIKKI	197.613	Yes	0.584615
LMRVPALSDNRTLEI	197.603	No	0.582375
FAPYNTKSDVDALVN	197.599	Yes	0.583969
RGVGEDISDGGNAIS	197.593	Yes	0.585551
VAKVQKLSDISLEEL	197.586	No	0.583333
AARRGIISDRFVEAI	197.574	No	0.581132
YVRSDDDSDKRTHNP	197.535	Yes	0.582707
FDTKGNESDVYSSEI	197.415	Yes	0.58427
WKREGFISDHAARSK	197.385	No	0.58209
KKRVSQASDSYYYRA	197.375	Yes	0.583643
ANDPEKASDEAHTIH	197.366	Yes	0.585185
RAELKSLSDTLEEVL	197.355	Yes	0.586716
IVGYGATSDGADMVA	197.32	No	0.584559
LANFMFDSDEAMVRI	197.278	Yes	0.586081
AARMYEFSDMAEVES	197.187	No	0.583942
DRWDLPLSDMYTPYV	197.145	No	0.581818
KKRFSYSSDGRCIRA	197.136	No	0.57971
VPAKGYISDQLTDEA	197.048	Yes	0.581227
IAGKGVKSDVPQGAA	196.899	No	0.579137
TPTPQPGSDEINRAY	196.888	Yes	0.580645
QAIAMVESDDVAPGN	196.844	No	0.578571
FADLLAHSDGLIKNI	196.803	Yes	0.580071
AEMLSGNSDLNEKLR	196.708	No	0.578014
SVLASEFSDGQALQA	196.682	No	0.575972
NDICAAISDKLERRH	196.643	Yes	0.577465
AGLFPVSSDDYEAFR	196.583	No	0.575439
LRKDAKWSDGTPVTA	196.565	No	0.573427
QQGLADTSDENLKAV	196.469	No	0.571429
NQIKELVSDDFVLLS	196.441	No	0.569444
LEKRPVSSDDVEMAI	196.434	Yes	0.570934
PEYRAPGSDKWQQIS	196.376	Yes	0.572414
KGATPAASDIQEAKE	196.339	Yes	0.573883
RWLQEHFSDKYVQQA	196.323	Yes	0.575342
EAGDQLLSDALALEA	196.292	No	0.573379
EFADNLDSDFKVRQY	196.224	Yes	0.57483
NHIDIVLSDVNMPNM	196.201	No	0.572881
ANWVKMQSDEGEINP	196.093	Yes	0.574324
TTSLVYLSDHGESLG	196.056	No	0.572391
LIVSDEGSDFVDQPW	196.013	No	0.57047
KRVRKQVSDGVAHIH	195.977	No	0.568562
AEQLDKISDGYISAL	195.967	No	0.566667
AAFDIVYSDAQGVKK	195.954	No	0.564784
PTVFTDCSDDMTIVR	195.937	No	0.562914
MGEHPSTSDQDNSFK	195.88	No	0.561056
VGTISANSDETVGKL	195.871	No	0.559211
EETGGCISDSLEMAR	195.86	No	0.557377
DAALDAASDSVRPLT	195.808	Yes	0.558824
SREYAQLSDVSRCFT	195.802	Yes	0.560261
PVEFTWQSDDGISLV	195.771	No	0.558442
FDTANSYSDGSSEEI	195.758	Yes	0.559871
SKLEGAFSDPTMQFY	195.693	No	0.558065
YTGEMAVSDEILKRA	195.669	No	0.55627
KLNSAAISDYAPNGL	195.632	Yes	0.557692
ALAEARLSDAYRITD	195.582	No	0.555911
NMVRGYISDNFGKKY	195.57	No	0.55414
KKLGSIGSDLGASIK	195.555	Yes	0.555556
FKRKPERSDLSADIN	195.524	No	0.553797
AVEGGKLSDIAPTML	195.515	No	0.55205
SEVYGMCSDKYFDED	195.499	No	0.550314
PCRGICQSDERGFCR	195.453	No	0.548589
DIAGYVASDEPLDKA	195.41	Yes	0.55
NVVINLASDEYFKSV	195.301	No	0.548287
RPLCDDESDSPQAIT	195.246	Yes	0.549689
TRAQLLDSDGLLRQS	195.244	Yes	0.551084
EEISYDASDLSGQNI	195.113	No	0.549383
TLKDFLQSDGKPGYF	195.103	Yes	0.550769
ETTARLVSDEVGKNL	194.919	No	0.54908
ITKADFLSDPNKITP	194.918	No	0.547401
TSFDEKLSDRHVDTH	194.897	No	0.545732
PMDKQQASDEKHRRF	194.856	No	0.544073
SVDEAANSDIVDKLV	194.834	Yes	0.545455
VAVVDIQSDKAANVA	194.831	Yes	0.546828
GHHEGNVSDRTTSQR	194.764	No	0.545181
TKTNVAFSDFTPTEY	194.755	Yes	0.546547
VAKAKHMSDETARII	194.738	No	0.54491
AIMIECLSDNRNRTV	194.688	No	0.543284
ENVANFDSDKAQLVP	194.681	Yes	0.544643
TLTIPCKSDPDLCMQ	194.644	No	0.543027
PLKFGAISDWMEARD	194.512	No	0.54142
IDGLVHLSDISWNVA	194.443	No	0.539823
TLVAKDLSDVTLGQF	194.381	Yes	0.541176
ALNGKTFSDDVEMML	194.375	No	0.539589
LTIDRGGSDNCDVES	194.303	Yes	0.540936
DEVYHENSDLKGIAE	194.296	No	0.539359
LALQHMASDDLDRAM	194.271	No	0.537791
GANAEDLSDALMEAG	194.263	No	0.536232
NLFGDILSDLGPACT	194.262	No	0.534682
EKLARPGSDVALDDQ	194.199	No	0.533141
SLRDVIESDKSTLLG	194.197	Yes	0.534483
QAMEDNKSDIGWGSQ	194.182	Yes	0.535817
DHGKSTLSDRIIQIC	194.092	No	0.534286
WRQKEQFSDGVGYSW	194.018	No	0.532764
EAGKTKLSDQIIKLD	193.981	No	0.53125
ELAAFLASDESSYLT	193.944	No	0.529745
ASAIDALSDQMLITF	193.941	No	0.528249
IATVHADSDRLSEVA	193.939	Yes	0.529577
YVDAEDMSDLPNEYR	193.922	Yes	0.530899
ENRLYARSDSPVTRV	193.901	No	0.529412
FVVVRAISDVADQQS	193.793	No	0.527933
RNELLDVSDVSETIN	193.759	Yes	0.529248
DGLIKNISDDLRALD	193.756	No	0.527778
RVIAGTGSDMYSAII	193.742	No	0.526316
RHGVRVISDEIHMDM	193.729	No	0.524862
KLNLRFKSDKLVGDL	193.681	No	0.523416
SVLKSWGSDAKGEAE	193.661	Yes	0.524725
LVLNLFTSDELYDRR	193.589	No	0.523288
AHWSEMHSDGMKIAR	193.587	No	0.521858
IYLIEMESDDPANAL	193.573	No	0.520436
GDNYVVLSDILGDED	193.496	No	0.519022
KFIMGSVSDRSNPRV	193.45	No	0.517615
LQLLATASDGALALI	193.408	No	0.516216
HFKVVLVSDRFTGER	193.366	Yes	0.51752
ANHRLGLSDAFLIKE	193.307	No	0.516129
ARRLRSASDRSKFYR	193.294	No	0.514745
SASHYLLSDQKSRLV	193.215	Yes	0.516043
GATVKAKSDKASEGE	193.213	Yes	0.517333
EVEVNRGSDGWLRAE	193.194	No	0.515957
NNGTLSVSDGAIATD	193.191	No	0.514589
KVATISGSDAKTWLL	193.185	No	0.513228
IIRREIPSDIVYQDD	193.178	Yes	0.514512
FGLECGGSDGLSGIT	193.104	Yes	0.515789
ASFQQQLSDMGYKFQ	193.101	No	0.514436
YMRGVALSDWSTLPD	193.076	No	0.513089
QARLVAQSDVSVLIN	193.012	No	0.511749
VTTASVASDGNLAIT	192.978	Yes	0.513021
TVDVEVASDTPHPAR	192.966	No	0.511688
RKQGVFISDSGVRSV	192.907	No	0.510363
CREGVCGSDGLNMNG	192.905	Yes	0.511628
GNAPAAKSDNGASNL	192.858	No	0.510309
EALAEDFSDKHHALF	192.803	No	0.508997
RKVVRFMSDASIYAF	192.729	No	0.507692
DKRTLTISDNGVGMT	192.711	Yes	0.508951
ESAIDKESDLLEPLR	192.675	No	0.507653
AELKAIISDVNASDE	192.662	Yes	0.508906
REAGGIVSDFTGGHN	192.643	No	0.507614
PKVSDSQSDQVERSA	192.626	No	0.506329
NVRHGLCSDLGFSDA	192.6	Yes	0.507576
ANKLAGASDSNKYRQ	192.593	No	0.506297
KLDEIQQSDKLFKPG	192.566	No	0.505025
FQPYKSLSDITKADF	192.529	Yes	0.506266
GHGTLYASDGRTRKD	192.488	Yes	0.5075
IILVTGASDGIGREA	192.483	Yes	0.508728
ITAEIRLSDLAKVEG	192.459	No	0.507463
LIAEADESDASFLHL	192.451	No	0.506203
LDIRYSLSDRIRYYW	192.442	No	0.504951
AESVKAASDIYAPVS	192.38	No	0.503704
WIFKIKASDESELES	192.375	Yes	0.504926
PVVHTLLSDFKCQQQ	192.358	No	0.503685
QINWDDFSDLSDVVP	192.321	No	0.502451
PGGFLIVSDEGSDFV	192.301	No	0.501222
DELQDIASDLPRFIH	192.284	Yes	0.502439
NKGAPYASDNFWQMG	192.276	No	0.501217
ADMYLEGSDQHRGWF	192.274	No	0.5
DLSDGLISDLGHIVK	192.226	Yes	0.501211
VKTVLAVSDSKNLNK	192.22	No	0.5
RKMHSATSDALQDDG	192.213	No	0.498795
LLAYHDRSDGGLLVT	192.102	No	0.497596
PATLFTLSDIGVSAH	192.069	No	0.496403
NLVGLIDSDYQGQLM	192.053	No	0.495215
ESLDSLGSDRALGQT	192.04	Yes	0.49642
TSTSVTLSDAQAKLM	192.02	Yes	0.497619
AINAVSESDAQTRQQ	192.004	No	0.496437
QAGIPDRSDNRVQRE	191.908	No	0.495261
VRERRFTSDAAHELR	191.873	No	0.49409
VDAFRHVSDAFEQTS	191.836	No	0.492925
NAVAFLASDEAAYIT	191.835	No	0.491765
DKVTAIPSDFITVAS	191.756	No	0.49061
AWEAGVKSDVTPALS	191.708	No	0.489461
TENGTHGSDSVESAA	191.707	Yes	0.490654
DREIFGSSDTDADPV	191.69	No	0.48951
EGLPLRRSDWDAYLQ	191.664	No	0.488372
SFLESLGSDQAKDSQ	191.619	Yes	0.489559
DSAIPTKSDEKVIWS	191.557	No	0.488426
QRILKNMSDLSLETT	191.546	No	0.487298
VVSLCSTSDETIEEA	191.514	No	0.486175
LYGVIDNSDFYRNDV	191.488	No	0.485057
ILLDFNLSDKTLLAD	191.484	No	0.483945
EAEPFTPSDNVDAQL	191.459	No	0.482838
ERRIQGQSDSPLTAK	191.398	Yes	0.484018
EALGLPHSDVFRQAK	191.382	No	0.482916
KRVIVRLSDFKSNEY	191.381	No	0.481818
MPAGLLESDLFGHER	191.238	No	0.480726
RHYLTDDSDKRKLFQ	191.216	No	0.479638
TLLCGWMSDKVFRGN	191.207	No	0.478555
EITGEFTSDDLLGRI	191.203	No	0.477477
GVVAALLSDTQRDDF	191.194	No	0.476404
TLLALLTSDDAPTDD	191.191	No	0.475336
GTVLLVLSDRNIAKD	191.183	No	0.474273
LLINPTDSDAVGNAV	191.161	Yes	0.475446
TIKVLSESDFQVNQL	191.14	No	0.474388
DKIADQISDAVLDAI	191.1	No	0.473333
SYRMLTLSDGHLHGG	191.087	No	0.472284
VITPVDGSDPYEEMI	191.082	No	0.471239
TLISEPPSDFQVDRF	191.049	Yes	0.472406
GYTDRIGSDAYNQGL	190.966	Yes	0.473568
NTIRAFASDNATVVI	190.954	No	0.472527
ADDLRSMSDKALGAL	190.934	No	0.471491
KCPYFYFSDLVVGET	190.909	No	0.47046
AKHGKRYSDGSANNL	190.907	No	0.469432
LDLRVNQSDISDAQI	190.892	Yes	0.470588
NNRRDTWSDHIRRTI	190.89	Yes	0.471739
GAIVTVASDAAHTPR	190.881	No	0.470716
ASGVMLTSDENVVRV	190.859	No	0.469697
ELRNLKASDFTDEKF	190.832	No	0.468682
THPRIYDSDSILSMH	190.826	Yes	0.469828
ELCILDESDSGLDID	190.815	No	0.468817
FTTGRIYSDVLRKER	190.806	No	0.467811
ALHTIYGSDSQVLKD	190.718	No	0.466809
VYGLDIGSDAISRFL	190.714	Yes	0.467949
VVLQIGGSDQWGNIT	190.712	No	0.466951
HKPTTQISDFHVATR	190.696	Yes	0.468085
SSDRYFQSDNAADKL	190.677	Yes	0.469214
LGNAGTVSDLGEDFG	190.675	Yes	0.470339
AVLDHFFSDFTQQLD	190.668	No	0.469345
GDIPVIQSDRGGQVT	190.648	Yes	0.470464
WDDFSDLSDVVPLMA	190.61	No	0.469474
DWSGIYASDNAILAH	190.575	No	0.468487
DAIDVHMSDLLTGRT	190.557	No	0.467505
EGTIVSVSDGVIRIH	190.55	No	0.466527
IIRGEKSSDETIAKV	190.521	No	0.465553
EAGACGVSDNAATFA	190.494	Yes	0.466667
GSNQHAKSDWMEMEK	190.44	No	0.465696
QCPPELASDISERGM	190.414	No	0.46473
RTRYDQQSDAWIMRL	190.39	No	0.463768
NHAFSIESDSGVELF	190.361	No	0.46281
ENGAQAISDYLGANG	190.348	Yes	0.463918
IAKAAFISDFQLGDF	190.344	No	0.462963
DELKPDPSDRRTGRS	190.31	Yes	0.464066
ATILGIQSDRVIRGH	190.254	Yes	0.465164
VTLLAQESDKPLPEE	190.214	No	0.464213
NLNVGCPSDRVQNGM	190.213	Yes	0.465306
ASGRAIASDCADGMT	190.193	Yes	0.466395
RIFIPAESDALRLEE	190.181	No	0.465447
AFLDQEMSDSLSYHF	190.086	No	0.464503
ADEQQAVSDFIRLFN	190.045	Yes	0.465587
EVAAQQVSDQQLETA	190.02	Yes	0.466667
DIIVANKSDRTTPES	189.979	Yes	0.467742
PSSDTEISDTCPAYD	189.969	No	0.466801
QAVRHGASDAPLRLN	189.968	No	0.465863
IFGVKKLSDALSVFD	189.958	No	0.46493
IDKISRKSDNPSITR	189.841	No	0.464
IQDLTERSDVLRGYL	189.717	Yes	0.46507
GEEVSRPSDDILFEI	189.656	No	0.464143
LGVPTHLSDYGLDGS	189.656	No	0.463221
IMTSNLGSDLIQERF	189.62	Yes	0.464286
LQLLKNKSDNKLYKL	189.584	No	0.463366
FSQYLLDSDKRYRVI	189.521	No	0.462451
PLAPMKESDAPNEEL	189.519	No	0.461538
QGADPKVSDSQSDQV	189.499	No	0.46063
RKPGMDRSDLFNVNA	189.48	Yes	0.46169
YIINQIDSDNKLGVG	189.472	No	0.460784
YRPITSHSDEYLIKG	189.464	No	0.459883
PYMRGRMSDEPSYSP	189.452	No	0.458984
GARVITASDSSGTVV	189.439	No	0.45809
RCEVACPSDVKIGDI	189.388	Yes	0.459144
LLGSGDRSDRNRTYN	189.378	No	0.458252
FEPLFADSDCSAMSN	189.377	No	0.457364
QPTQGFNSDNNALHL	189.371	Yes	0.458414
GPAHPGFSDSVQVDR	189.348	No	0.457529
EKVDLVISDLRMDEM	189.331	No	0.456647
KLVYDQVSDWLENTG	189.307	No	0.455769
NLDRDIASDLFGVVN	189.289	Yes	0.456814
EVVSHIASDNVLGGK	189.273	No	0.455939
MPMDSPASDYPVVNL	189.269	No	0.455067
TINKYLGSDYVVKSS	189.224	No	0.454198
SNYVGKVSDLSVPQL	189.207	No	0.453333
REIGYVHSDMGFDAN	189.19	No	0.452471
ADKRPVNSDLRESGS	189.189	Yes	0.45351
LNPNSAGSDIRVPLP	189.178	Yes	0.454545
TAKDVVISDALTFMA	189.167	No	0.453686
RGAGRYVSDSFRDCF	189.065	No	0.45283
SPLLELDSDTLRERL	189.053	No	0.451977
SGMAFYNSDKFPQWQ	189.045	No	0.451128
VKLEYKWSDQQLTFL	189.041	No	0.450281
DQPQTLDSDIMAVGR	189.007	Yes	0.451311
TGEAATISDGLARVN	188.981	No	0.450467
DLYSHLLSDTRLRRE	188.953	No	0.449627
EGIGRDASDLLRKIK	188.884	Yes	0.450652
RQPLAIPSDFGSVHH	188.874	No	0.449814
ANRFFVASDVHPQTL	188.826	No	0.44898
SVEHLNRSDELGLTL	188.818	No	0.448148
SPGVFFDSDKGKTHS	188.812	Yes	0.449168
FDIHGGGSDLMFPHH	188.759	No	0.448339
GAEDAIISDALNHAS	188.753	No	0.447514
FAWRHQSSDEYIDYF	188.715	No	0.446691
EILTNDVSDNSGLGQ	188.671	Yes	0.447706
PRHPEYESDTRAQVI	188.662	No	0.446886
ASSGLCGSDLPRIFK	188.657	Yes	0.447898
APKYIQFSDHIIAPR	188.644	No	0.44708
SKVQVVMSDMAPNMS	188.551	Yes	0.448087
AIVMGSKSDWATMQF	188.517	No	0.447273
VLLGRNGSDYSATQI	188.505	No	0.446461
IRNAKYKSDTGPLDP	188.492	No	0.445652
KCLLVSYSDKPLGLF	188.45	No	0.444846
GPAGIVMSDGRFAAC	188.435	No	0.444043
TIINNTLSDIRRLVM	188.383	No	0.443243
EADYQAASDHLNLVQ	188.351	No	0.442446
GIEVLLLSDRIDEWM	188.342	No	0.441652
VSRVTIWSDVAGVYS	188.335	No	0.44086
LDTVVATSDKKRFSY	188.326	No	0.440072
QGSVEAISDSLLKLS	188.312	No	0.439286
SVKSHLMSDVPYGVL	188.282	No	0.438503
ANRRNMQSDVTGILL	188.258	No	0.437722
EGRTVIRSDTQRELE	188.206	No	0.436945
EILTNDISDNSGLGQ	188.192	No	0.43617
APVANVESDVGCLEL	188.17	No	0.435398
GDSLNGLSDSLNRMG	188.155	No	0.434629
ALEVMANSDNVLRAG	188.129	No	0.433862
GLVVGDVSDPFFGAM	188.079	No	0.433099
VADREFRSDLYYRLN	188.029	No	0.432337
VLTSGQKSDALQGLS	188.024	No	0.431579
QTLTQATSDAQGHVQ	187.952	No	0.430823
FGGGADFSDIFGDVF	187.944	No	0.43007
SNLSLDFSDNTFQPL	187.93	Yes	0.431065
DFRRDHTSDQLHEEF	187.917	No	0.430314
KYALVVGSDVLARTC	187.856	No	0.429565
GQNIALVSDAGTPLI	187.834	Yes	0.430556
KGETQINSDLTGYGQ	187.785	No	0.429809
EGSSLLGSDAGELAG	187.713	Yes	0.430796
VKGVILTSDQVQVVF	187.689	Yes	0.431779
LVGALLPSDAPLTPR	187.61	Yes	0.432759
VAEVYASSDAHEKFV	187.562	No	0.432014
MFEQRVNSDVLTVST	187.519	Yes	0.43299
LMEQITTSDELIDFL	187.495	No	0.432247
HGVSRYNSDALRRIA	187.493	No	0.431507
DILFPVISDSIRQQA	187.483	No	0.430769
LARQMLMSDSCKIAI	187.482	No	0.430034
LSAAGLPSDRFCYEG	187.474	No	0.429302
INPWRSNSDFVPSTT	187.462	Yes	0.430272
AKEIIFNSDTPIDLI	187.457	No	0.429542
SEEIYRLSDQPVLSV	187.369	No	0.428814
MTVMASGSDIAFERL	187.344	No	0.428088
FNQNPLYSDHSRLLR	187.305	No	0.427365
DFRRDHTSDQLHAEF	187.293	No	0.426644
KGEAPKDSDTVVVNY	187.242	No	0.425926
ITPTPFISDKYANSV	187.191	No	0.42521
AVMVLRWSDGSYLED	187.132	No	0.424497
NINKYDNSDIRDCFV	187.123	No	0.423786
NQGLSMSSDEHADEY	187.105	No	0.423077
RELAMQVSDHARELA	187.101	No	0.422371
TTVGASKSDAVRDIY	186.952	No	0.421667
KAAISQASDVAALDN	186.911	No	0.420965
AIFGEKASDVKDSSL	186.892	No	0.420266
PDHLIIGSDQVCVLD	186.886	No	0.419569
RRAHFSYSDSAEMLS	186.878	No	0.418874
DFAYHIHSDVGHRCI	186.871	No	0.418182
LTSSPVISDALVEQA	186.854	No	0.417492
MEGAWLGSDLVDQGK	186.84	No	0.416804
LHNARCKSDVIVISS	186.818	No	0.416118
HLTEQKFSDFALHPK	186.818	No	0.415435
NIEEFSRSDNKRPLD	186.817	No	0.414754
AVPGATGSDLIVKPA	186.803	No	0.414075
ASSPTHKSDLAVAGA	186.796	No	0.413399
NTIKQFNSDITVTNL	186.774	No	0.412724
PFFTISGSDFVEMFV	186.769	No	0.412052
AQNSNLNSDQLVTLQ	186.738	No	0.411382
CSVAEIESDRLHCAK	186.683	No	0.410714
EEQHTPVSDISALTV	186.674	Yes	0.411669
IAATNAISDIFAMGG	186.618	No	0.411003
KLMQPGSSDINLERV	186.611	No	0.410339
AIGIAASSDEHLGLL	186.609	No	0.409677
RQEFNLSSDQAQRFI	186.57	No	0.409018
KKWGLPVSDRVTLCE	186.549	No	0.40836
MTMALGLSDIKAQMG	186.547	No	0.407705
VTAGAIQSDINRLAQ	186.502	Yes	0.408654
QVEMVAQSDSTVLIL	186.461	No	0.408
DVEEMLRSDLALELD	186.448	No	0.407348
NAERNGVSDRLELYL	186.446	Yes	0.408293
MALTALASDRIDKLV	186.395	No	0.407643
MDDIILASDVVMVAR	186.323	No	0.406995
AAVECVISDTCIAGM	186.285	No	0.406349
LELVSRVSDVTVQEA	186.179	No	0.405705
PRFVRNTSDRFEARF	186.156	No	0.405063
AVNQTATSDALANQL	186.147	No	0.404423
GFRLYTESDLQRLKF	186.122	No	0.403785
WTWLVKNSDGKLAIV	186.078	No	0.40315
TCNIPVPSDVRVATE	186.066	Yes	0.404088
QGQSGHSSDPARGVN	186.065	No	0.403454
PFVNETGSDSSSMDN	185.967	No	0.402821
VRFSDHVSDNTMVKL	185.949	No	0.402191
FKVSVKASDVFLAVE	185.941	No	0.401563
DLALLPFSDALSRHV	185.92	No	0.400936
KSPILLYSDFKQLTT	185.911	No	0.400312
DGGRFATSDLNDLYR	185.872	No	0.399689
NSLANWQSDKLLQMA	185.872	No	0.399068
YEGTRSQSDCSVNYG	185.807	No	0.39845
CFGRILASDVVSPLD	185.789	No	0.397833
VGVDFFPSDVGQKPV	185.788	No	0.397218
RTEGLTGSDRREFLA	185.777	No	0.396605
GRHGLGMSDQIENRI	185.739	No	0.395994
SGLLELVSDSPAAVE	185.738	No	0.395385
YSGYPDYSDPSNIRM	185.708	No	0.394777
PDILICRSDRAVPAN	185.705	No	0.394172
LSGFAHISDCMQDRA	185.703	No	0.393568
QLDRYSVSDMINRGG	185.701	No	0.392966
TMQGRRWSDGLHQAV	185.695	Yes	0.393893
VALQLGGSDPAALAQ	185.672	No	0.393293
ELEAYGISDVHDIVY	185.644	No	0.392694
LSDWDTDSDVLSLLD	185.611	No	0.392097
NFKRFQASDMVRVDV	185.57	No	0.391502
KALSVPCSDSKAIAQ	185.547	No	0.390909
AEPTEDSSDYHVTTS	185.54	No	0.390318
NQQIILTSDRYPKEI	185.462	No	0.389728
AFVIPKESDSLEDRD	185.398	No	0.38914
VKDGKVTSDARIRAS	185.396	No	0.388554
KLMRWGASDVHFVRP	185.391	No	0.38797
RRFHDKESDFLAFVN	185.34	No	0.387387
DAHTDTISDLFDVLC	185.333	No	0.386807
NLLHNIQSDILELEN	185.323	No	0.386228
ALQTAGKSDVMVVGF	185.317	No	0.38565
DGDRKMVSDSLRVLE	185.299	No	0.385075
GITHIISSDLGRTRR	185.293	No	0.384501
SDFSSVSSDKAPFIW	185.285	No	0.383929
FNKTSITSDCWQILF	185.276	No	0.383358
AGQPAQQSDLINVAQ	185.271	No	0.382789
IETDYSTSDVGQLST	185.137	No	0.382222
RTIAMGSSDGLRRGL	185.12	No	0.381657
VHPYTVRSDKLPEYT	185.116	No	0.381093
YEYGYSVSDRQQFVG	185.088	No	0.380531
SLLLKIISDILDFSK	185.081	No	0.379971
EFEGGKASDFVLAMG	185.025	No	0.379412
LAKADISSDQIAAIG	184.955	No	0.378855
MASALFASDFSSVSS	184.92	No	0.378299
HLPVQSGSDRILNLM	184.91	No	0.377745
PLADLLWSDPSHTPE	184.859	No	0.377193
HRLVKFVSDLKSGVP	184.851	No	0.376642
VSVPCMFSDMPREHY	184.849	No	0.376093
EIQYDLGSDIVMIFD	184.82	No	0.375546
VLGVASRSDTKQQLA	184.743	No	0.375
VEKAIMASDLGLNPN	184.645	No	0.374456
KDGCMHCSDPGCLKA	184.609	No	0.373913
PVIGGLTSDRAIKLV	184.592	No	0.373372
LLIDDGSSDNSAHML	184.592	No	0.372832
LLPLLLKSDAGSLVF	184.497	No	0.372294
VPEAPRHSDWQRPTF	184.497	Yes	0.373199
LGQTQQMSDLVDVDW	184.385	No	0.372662
LFTGNETSDTWFNAA	184.275	No	0.372126
LTLDIVASDLLTLQA	184.265	No	0.371593
RYLPYAISDRRARQS	184.259	No	0.37106
FRDQEFSSDLGSRAV	184.253	Yes	0.37196
MYDTVKGSDYIGDQD	184.182	No	0.371429
NPMLGRFSDYVIANG	183.967	No	0.370899
DAFIQFASDVMLTRC	183.939	No	0.37037
PDIRHLPSDTGIEVA	183.934	Yes	0.371266
GRVAKFFSDIGGRAL	183.933	No	0.370739
HNVMWAMSDRGIPRS	183.848	No	0.370213
VRGLIDSSDLPLNVS	183.793	No	0.369688
FTSGATESDNLAIKG	183.777	No	0.369165
HGRSKPFSDMYFLAA	183.767	No	0.368644
NRVFLIGSDNLCMAN	183.689	No	0.368124
LSAKDMSSDVKTVLA	183.688	No	0.367606
LRRMLVSSDKLSNDP	183.662	No	0.367089
IGVLEQQSDLKGLLL	183.579	No	0.366573
ALKTPRNSDERIWLG	183.472	No	0.366059
ASFIRKRSDVIEIRE	183.423	Yes	0.366947
NPPALSGSDILKVVY	183.378	No	0.366434
RPDIQISSDFIVGFP	183.357	No	0.365922
TKHFTLKSDVLFNFN	183.34	No	0.365411
AAHGCKVSDHALDVV	183.313	No	0.364902
EVSSVRDSDRILGIL	183.299	No	0.364395
GGWFTPLSDTFTFAD	183.297	No	0.363889
LLQELKRSDKLHLKD	183.277	No	0.363384
VGQGATISDRVAALI	183.263	No	0.362881
AFQIAKPSDLIPELQ	183.178	No	0.362379
PNGVIRNSDVAKGVV	183.139	No	0.361878
LYELSKRSDVPYKVA	183.07	No	0.361379
GGHAVDFSDHKDAFV	183.061	Yes	0.362259
GRFPMGKSDFRVHTF	183.042	No	0.361761
TIVNAGSSDFLEGEQ	183.008	No	0.361264
LPFPIRQSDALGEFI	182.987	No	0.360768
KYHMGFSSDFQTDGG	182.971	No	0.360274
FVHLRVHSDYSMIDG	182.935	No	0.359781
LNYHFDISDIAQLMQ	182.935	No	0.35929
IRSMEKPSDHAPVWA	182.908	No	0.358799
KTRDSQSSDVIIIGG	182.905	No	0.358311
AAEINLRSDILNAVG	182.896	No	0.357823
NFLMQFQSDILGTRV	182.829	No	0.357337
NTILFLASDLASHIT	182.74	No	0.356852
HNVIPIRSDLFRDLP	182.682	No	0.356369
DFAGVHHSDMVTLLA	182.671	No	0.355886
ALMRIFASDRVSGMM	182.656	No	0.355405
LLAELITSDVRLTIE	182.531	No	0.354926
ATYGGRTSDFIESRE	182.44	No	0.354447
ITGIFFGSDTGNTEN	182.409	Yes	0.355316
ELHKRLPSDWLLSAG	182.407	No	0.354839
AEPMQLASDPLSMRI	182.396	No	0.354362
ALTICTVSDHIRTHE	182.263	No	0.353887
GTDGFGRSDSRENLR	182.222	No	0.353414
EVLIMSESDILAIVE	182.07	No	0.352941
LVGFGMSSDAYHMTS	181.984	No	0.35247
GAMSKGSSDRYFQSD	181.945	No	0.352
DGLLRQSSDPYIMVR	181.716	No	0.351531
KTAGLQPSDLIIVAA	181.666	No	0.351064
GWKGINESDMVLMPD	181.607	No	0.350598
LGTPYPISDKRILQA	181.565	No	0.350133
EGEYRPSSDTATHLE	181.509	No	0.349669
RFVGSLTSDQQKLDS	181.332	No	0.349206
AVSGYPVSDSLLDPA	181.275	No	0.348745
TPEGLRNSDALALQR	181.237	No	0.348285
MPEVLGMSDRIIVMH	181.207	No	0.347826
DEIDKMSSDMRGDPA	181.169	No	0.347368
SDDNSHSSDTISNKK	180.963	No	0.346912
VYHVPYPSDLHGIST	180.943	No	0.346457
ATWRVSPSDRLLNDL	180.784	No	0.346003
IVDSDGASDTHYIPG	180.707	Yes	0.346859
IGYKVRFSDHVSDNT	180.555	No	0.346405
GEFDLMTSDYASHPQ	180.508	No	0.345953
WDTQNRESDTAACRE	180.468	No	0.345502
GGGRRQASDTIDYSV	180.449	No	0.345052
MGFIGGTSDRPAPIS	180.372	No	0.344603
GTDQQGRSDPLEGFN	180.313	No	0.344156
SGRNQLTSDLLDEWA	180.29	Yes	0.345006
KAPSTTSSDQTASGE	180.287	No	0.34456
TEYYLLTSDYVSVAD	180.241	No	0.344114
AHEAIRPSDVNVMAE	180.075	No	0.343669
TDSKIRASDLMHLEH	179.697	No	0.343226
TLYKMRFSDVRTGLK	179.597	No	0.342784
PEAYVPSSDTFIEKD	179.456	No	0.342342
NTWVIYTSDHGEMMG	179.325	No	0.341902
DITLFSPSDVPGLYD	179.285	No	0.341463
ALQFLRNSDIAAKGV	179.229	No	0.341026
GPDALIMSDPGLIML	178.98	No	0.340589
KTGSMSRSDRVAKYN	178.749	No	0.340153
RSIISKYSDHIALPV	178.735	No	0.339719
LGHIVKASDCGARID	178.688	No	0.339286
HRCMTIPSDQLYLPG	178.675	No	0.338854
NTIILFTSDNGAVID	178.252	No	0.338422
INLLYNTSDLHKKLA	178.248	No	0.337992
MGENFIASDQLALLP	178.151	No	0.337563
AGSNARTSDISSGEY	177.955	No	0.337136
GGVAIYSSDYSSLDP	177.856	No	0.336709
QRFIQRTSDVMKELK	177.24	No	0.336283
ISTLMRISDKLAGIN	176.969	No	0.335859
GGDIVRGSDLVVTAI	176.961	No	0.335435
ACGVSSTSDFLTLPG	176.705	No	0.335013
FMLAGKASDTLLAGG	176.419	No	0.334591
GSSLVRESDLALMTN	176.233	No	0.334171
FYDGIKTSDIHETII	176.177	No	0.333752
ALVKPKSSDVKALLG	174.996	No	0.333333
NMIVLTPSDHMLVPD	174.969	No	0.332916
NTLIRRYSDTRRLHP	167.301	No	0.3325
IEEEIDESEDETVDE	154.348	No	0.332085
ERLDGEMSEGELVDA	151.515	Yes	0.332918
GISELEISEGEESVR	150.97	No	0.332503
PQVVGAESEEEDASH	150.299	Yes	0.333333
IPCTRGLSEEEVQGE	150.218	Yes	0.334161
MSILTYESEDEVIRR	150.125	No	0.333747
DSVPMTLSEDEIARL	148.725	Yes	0.334572
KTEIIEESEGEVAGI	148.677	Yes	0.335396
ALALGYLSEAEFDSW	148.303	No	0.334981
EEAMALPSEEEFAER	147.78	Yes	0.335802
IAPGTPLSEKEVSVR	147.068	Yes	0.336621
YVKYQPLSEYEAQRR	146.545	No	0.336207
DIVAGIASEEEDEIV	146.255	No	0.335793
SQPKRDFSEEEIIAR	145.764	Yes	0.336609
ASFEKALSELEQIVT	145.629	Yes	0.337423
REPVMNLSESEVQEQ	145.379	No	0.33701
KVLSREESEAEQAVA	145.357	Yes	0.337821
PCVEGLVSEEEYAQQ	144.987	No	0.337408
VKYLDNMSEEEILEL	144.286	No	0.336996
EKKHEIISEAEAEVA	143.856	Yes	0.337805
KGDYLAYSEEEHPVA	143.621	No	0.337393
NCPEANLSEWEQVIF	143.123	No	0.336983
RLAGETLSEHEVAQF	142.507	Yes	0.337789
DPRYAKLSEKELPLT	142.502	Yes	0.338592
DFDPKGKSEGEVMRF	141.785	No	0.338182
MLQSGFPSEEEQVAQ	141.747	No	0.337772
RLLVDNNSEGEYAII	141.628	Yes	0.338573
TAVDKAESEPEFAQL	140.815	Yes	0.339372
GFFNPIASEKEEGTR	139.216	Yes	0.340169
FAPALNVSEEEVTTG	138.931	Yes	0.340964
FRREGRPSEGETLIA	138.919	No	0.340554
KAKSDKASEGELLAQ	138.87	Yes	0.341346
ARPAAQQSEDELLRQ	138.865	Yes	0.342137
GCCKGEKSEHEHCGH	138.775	No	0.341727
RYDDRPWSEKEFNRL	138.74	No	0.341317
DVHFRHLSEAEIDNY	138.685	Yes	0.342105
RDYYWNWSEDEGWQS	138.34	No	0.341697
VVITITPSEGERYQG	138.025	No	0.341289
RIIAVIHSEKERESA	138.025	Yes	0.342074
QPLRMRLSELEQRLR	137.589	No	0.341667
FKRANGYSELEISQK	137.417	Yes	0.342449
HVDFAPNSEEEAIIL	137.389	No	0.342043
ELDEFPASEKEFTSA	137.326	Yes	0.342823
LTGDKPGSEPETQAL	137.118	Yes	0.343602
FGLISTQSEEEIREL	137.079	No	0.343195
KKMVIDRSEQEIIPL	136.822	No	0.34279
DPDRGAVSEYEALHE	136.648	Yes	0.343566
SDKERQYSELEEEWK	136.338	Yes	0.34434
ENARIIISELEKYSQ	135.923	No	0.343934
RVEIMSASEGEHGGY	135.922	Yes	0.344706
LVEESGISELEISEG	135.65	No	0.344301
TSEHVSVSEFEGQEI	135.379	Yes	0.34507
LAQRSGKSELEAFEV	135.106	Yes	0.345838
KIKASDESELESLLD	134.927	Yes	0.346604
EFNHSHPSEVEKRES	134.853	Yes	0.347368
ELEMIAQSEVELSPE	134.782	No	0.346963
DYVPRWASEKEMTRF	133.609	No	0.346558
GKRVGELSGGERGRL	133.159	No	0.346154
GSLVELGSELEPKDV	132.971	Yes	0.346915
AVAGFAESELEITAQ	132.931	No	0.346512
VYRANMQSERERKRG	132.736	No	0.346109
FDSLPESSEQEDDML	132.565	Yes	0.346868
SPQQYMRSEEEMCEL	132.379	No	0.346466
KTGPLNESELEWLDD	132.143	Yes	0.347222
PVSRMMESEREKLLR	131.665	No	0.346821
VDGITSDSESEGGAG	131.638	No	0.34642
DLLTPPPSEVEPVDT	131.418	No	0.346021
LIFIATGSEVELAVA	130.865	No	0.345622
NAVNGELSEDDIQLF	130.443	No	0.345224
RETLSELSVEEVFNR	130.359	Yes	0.345977
LALIAVSSETEEERT	129.876	No	0.34558
IPRIFTISESEHRIH	129.14	No	0.345183
EKTCGVLSEDDTFGT	128.451	No	0.344788
PVFNRYHSETEMMRY	127.608	No	0.344394
DKTQLRISETEKYAH	127.541	No	0.344
SVVTNKISEIEADLE	127.261	No	0.343607
SWTVMRFSEVEQNDK	125.939	No	0.343215
KNFPIQLSGGEQQRV	124.31	Yes	0.343964
LLKDKEISEDDDRRS	124.246	No	0.343572
KKPAKVLSGGEKGRM	124.006	No	0.343182
DAKIANLSGGERRRV	123.877	Yes	0.343927
MKKKTTLSEEDQALF	122.648	Yes	0.344671
IVLHSALSAEEQDED	122.628	Yes	0.345413
NAIDKEESEEDIANA	122.107	Yes	0.346154
ILGMDELSEEDKLVV	121.299	No	0.345763
QALRWALSGGEDYEL	121.293	No	0.345372
SWTVMRFSETEQNGK	121.024	No	0.344983
HKLDHEPSAEEIAEQ	120.916	Yes	0.345721
EIIRGEKSSDETIAK	120.218	No	0.345332
LEAGETLSAEEQSWV	120.041	Yes	0.346067
ERHYVHLSADEATAR	120.006	Yes	0.346801
KSKRDDDSYDEDVED	119.998	Yes	0.347534
RPGAAEVSVEEELQR	119.941	No	0.347144
IQVPEYLSPGEKIRI	119.48	Yes	0.347875
MLRALDLSAEEKAAI	119.028	No	0.347486
AKELREKSVEELNTE	118.951	Yes	0.348214
IAGELYRSADETLSR	117.996	No	0.347826
DLAEQAVSQDEEYRL	117.815	Yes	0.348552
RKSIGTLSAFEQNAL	117.676	No	0.348165
RVVEATLSAKENKRY	117.571	Yes	0.348889
KLLVSELSGVEPKML	117.15	No	0.348502
YAPNENLSNEELIRE	116.856	No	0.348115
FQGEGHFSVDEKSRQ	116.832	No	0.34773
DIGVRADSGAEERAR	116.791	No	0.347345
QKVRYEQSVAEEAVV	116.237	Yes	0.348066
LLENTELSAREIAEK	116.177	Yes	0.348786
ESEVYILSKDEGGRH	116.122	Yes	0.349504
TDKAILDSEDDAELA	116.12	Yes	0.35022
AEKIIERSVDEAANS	116.082	Yes	0.350935
IYALPEMSEEDGYKV	116.067	Yes	0.351648
QTEAFELSAAEREAI	115.895	Yes	0.35236
RAESGALSTGEAIGT	115.837	No	0.351974
DASYQGESGGEPRQL	115.378	Yes	0.352683
DVNAEAVSPEEWQAE	115.284	No	0.352298
LRDNMAFSPEERVQR	115.275	No	0.351913
VKQQGYVSTEELVEH	115.268	No	0.351528
LKTPVADSEADKETA	115.077	Yes	0.352236
KAWLSGLSPKENREI	115.007	No	0.351852
LRPALEASCEEYSAK	114.761	No	0.351469
TFGEPDESGGEQAMT	114.739	No	0.351087
VELERALSNHENDNQ	114.616	No	0.350706
AMLDAGLSAEEASAG	114.616	No	0.350325
KEELFYPSNEEKMRL	114.503	Yes	0.351029
AADAALLSAAERQVI	114.493	Yes	0.351732
ILRDPEASENDKYVA	114.457	Yes	0.352432
QRYLDLISNDESRNT	114.379	Yes	0.353132
QVGGGVRSEEDVAAL	114.287	Yes	0.35383
TDEIHYLSAIEEGNY	114.2	No	0.353448
MIGEIGGSAEEEAAA	114.163	No	0.353068
SGSLSALSEADFEQL	114.137	No	0.352688
DLRDLFGSEDDALFL	113.973	Yes	0.353383
TERDRFLSAPEAVEY	113.936	Yes	0.354077
EALEQEGSNHEVHVD	113.932	No	0.353698
KDPQQIISGNEKVVR	113.903	Yes	0.35439
KGLKGGHSGGEIHVG	113.871	Yes	0.35508
RAQEGGISEVDSETV	113.681	No	0.354701
ALNVEEQSVQETEQE	113.6	Yes	0.35539
DAIVASFSEEDAARI	113.562	No	0.355011
LLPDSEGSVREERRI	113.477	No	0.354633
LADEVDESAKEAEKA	113.351	No	0.354255
ANSYSDGSSEEIVGR	113.278	No	0.353879
ADQQSHLSFDEFLAV	113.19	No	0.353503
IACTGDDSIGESVRQ	113.166	No	0.353128
IPNGEVWSVEEILKR	113.105	No	0.352754
LSSSGEKSKEELSKI	112.87	No	0.352381
MNELGYCSGIENYSR	112.822	No	0.352008
SKTIKVLSESDFQVN	112.816	Yes	0.352693
IWGGPPGSPEEDGDR	112.79	No	0.352321
DGTQDNLSGCEKAVQ	112.777	Yes	0.353003
SFDDSVFSVDELEKA	112.747	No	0.352632
CGSPIPLSFDECGKS	112.671	No	0.352261
PLIDVMGSAGEDLKR	112.599	No	0.351891
PASTRIHSEEDERPI	112.594	Yes	0.352571
GLEMAFLSAEEKRAL	112.552	No	0.352201
KGAVNYLSVPEFPTD	112.52	Yes	0.35288
LRELDGLSYEEIAAI	112.474	No	0.35251
LLNQVEESGFEWQIP	112.305	No	0.352142
LRDNIFGSIEEDAQR	112.263	No	0.351775
LVAQKEASTDEPGVN	112.205	No	0.351408
SALREKLSGAEQGAT	112.202	No	0.351042
LKEETGISELDIAKR	112.184	No	0.350676
AHQDYEFSTDELANE	112.091	No	0.350312
YEMTTLLSPDERTAM	111.951	No	0.349948
LLAGNKLSNDELNML	111.89	No	0.349585
VRSALWLSGKESGLF	111.788	No	0.349223
ELAAAASSADEGASV	111.781	Yes	0.349896
LNKGSAFSMEERRNF	111.659	No	0.349535
KLFSFAESAEENGYQ	111.623	No	0.349174
ERDVRINSNEELALP	111.381	Yes	0.349845
AACTYDNSPDEDFII	111.373	No	0.349485
QHPAHEQSEVDEAGT	111.367	Yes	0.350154
KAQALAESIEEQDDD	111.308	No	0.349794
AEMHQILSEYDINLV	111.222	No	0.349435
LEALEAASIEELQKV	111.153	No	0.349076
DVKISELSEGQIDTL	111.066	Yes	0.349744
DPKMLELSVYEGIPH	110.98	No	0.349385
RSVNVGFSGGEKKRN	110.954	Yes	0.350051
FAAINAVSESDAQTR	110.93	Yes	0.350716
KSADDSVSAQEKQTL	110.917	No	0.350358
KVRERSPSFGEYYSH	110.878	No	0.35
ENGVFWESAGEGEYT	110.704	Yes	0.350663
SDSLLKLSTDEVKVK	110.681	No	0.350305
LLAAVPLSEKDKPLI	110.661	No	0.349949
DLDTIDGSAAEGDDE	110.605	Yes	0.35061
LRANKPASSDEPEQP	110.596	Yes	0.351269
LINNVFLSFGEGSFF	110.577	No	0.350913
TYYPYQLSSEEVVEE	110.519	No	0.350557
IQNDGYKSLDEGQKV	110.349	Yes	0.351215
QTTLQNLSNLEKGET	110.231	No	0.350859
ILHDPEASENDKYVA	110.122	No	0.350505
YWKNDPFSPEEDSRL	110.103	No	0.350151
GALKALFSGGEETKP	110.045	No	0.349798
AAGDAPLSGTETTLP	110.042	No	0.349446
MLAGTEESPGEIELY	110.039	No	0.349095
NGGQVIHSADERVPF	109.967	Yes	0.349749
KHIGVAISGNEEDAL	109.937	Yes	0.350402
EFGDLKLSAAEVALI	109.924	No	0.35005
RNFTGIDSVYEAPES	109.888	No	0.349699
LARGREYSAMERSID	109.867	No	0.349349
KLTPEERSAVENYLE	109.861	No	0.349
AVAEPDGSASETNLF	109.858	No	0.348651
AFTVRKISNGEGVER	109.849	No	0.348303
YAIPHEPSSEEVAME	109.733	No	0.347956
KGINEDLSLEEVAEI	109.661	No	0.34761
LQGLRNASVEEIAKV	109.658	No	0.347264
VATLNELSEEALIQI	109.566	No	0.346918
NELPGAPSQEEAVIA	109.498	Yes	0.347567
DGVGPLQSGDELTVT	109.352	Yes	0.348214
GLQAETFSEDDFDFA	109.334	Yes	0.34886
DIRFVPLSALEGDNV	109.121	No	0.348515
TAAPSEFSAFELELN	109.115	No	0.34817
NARTSDISSGEYAIM	109.01	No	0.347826
NASSAKLSVPERQKL	108.998	No	0.347483
KAEEIVASNPEKYLL	108.942	No	0.34714
DRVTLCESAEEVLAF	108.899	No	0.346798
KTGDRQLSAWEAGIL	108.782	Yes	0.347441
RRNVEDLSEVALRQR	108.625	Yes	0.348083
KQAKKDLSEELQILE	108.601	No	0.347741
ILDIGDASAQELAEI	108.554	Yes	0.348381
QGEDIVLSEENEFPT	108.548	Yes	0.34902
VPAALIDSEIDVLRR	108.547	Yes	0.349657
ADTEGFVSEMDTRAL	108.515	Yes	0.350294
SQMPIAVSHGEGRVE	108.371	No	0.349951
PTITGPHSPDEQVHI	108.361	No	0.349609
TKREKPASRDELAVE	108.335	No	0.349268
QSRRIWLSYSEVGDD	108.273	No	0.348928
LQKDGRISNVELSKR	108.259	Yes	0.349562
LQAANSDSEDAQSAR	108.244	No	0.349222
TLQPVSGSEIDLQLR	108.237	No	0.348882
PPKPTPLSIDEKAYY	108.175	No	0.348544
SDKWQQISWEEAFDR	108.135	No	0.348206
VSAKDKNSGKEQKIT	108.113	No	0.347868
KGLKVALSKAEGEKC	108.076	No	0.347531
RNQGLSMSSDEHADE	108.061	No	0.347195
HDNFTTFSAEEWQPQ	108.022	No	0.34686
QSQFNKPSAEEQDAA	108.002	No	0.346525
FAFALYDSEKDAYLI	107.954	No	0.346191
NFCRKVLSREESEAE	107.935	No	0.345857
TLGQHDFSAGEGLYT	107.87	Yes	0.346487
ELAAATSSADEGASV	107.851	No	0.346154
YALARNESAGEQLRF	107.81	No	0.345821
WPGAATGSGGEIRDE	107.767	No	0.345489
LANVDKLSEDAFDDQ	107.751	Yes	0.346117
ARFDKMLSSQEVATL	107.727	No	0.345785
KIEPREFSPREVMNH	107.72	No	0.345455
GICIRLYSEDDFLSR	107.665	No	0.345124
QTQREGLSEEAARQK	107.637	No	0.344795
PRMLGADSALEIIAA	107.624	No	0.344466
VPMLLWLSEDYQKRY	107.542	No	0.344137
KIENTFLSEDQVDQL	107.524	No	0.34381
YQKQFNYSAEELDSV	107.523	No	0.343482
EVIEGQASALEELDD	107.519	No	0.343156
RNADGTESASEQLYQ	107.514	No	0.34283
PSFKYIPSVKEERFR	107.456	No	0.342505
TIINGSASEADAARK	107.431	No	0.34218
AAAGGARSGHEDRIA	107.403	No	0.341856
AIAYGLDSGQEGVIA	107.377	No	0.341533
EIRKHDLSSLEVLYL	107.376	No	0.34121
VAAKRGKSVEEILGK	107.209	Yes	0.341832
AKGAENISQAEQAKV	107.138	No	0.341509
TCEIDLESHGEFETT	107.051	No	0.341188
AIADSGLSVSELVSV	107.041	No	0.340866
NKPVGIVSTTEDGER	106.959	No	0.340546
VAIGIAASSDEHLGL	106.946	No	0.340226
EGDQYKLSGVEVSGN	106.901	No	0.339906
GNPENEASIEELGEM	106.892	No	0.339587
KMMPGYVSVLESNLT	106.862	Yes	0.340206
AEDPGVVSVSEIYQY	106.85	No	0.339888
NEDLGLLSEEKASAI	106.844	Yes	0.340505
VISSGGVSVGEADYT	106.806	No	0.340187
IEYKGNASEDARPIV	106.779	Yes	0.340803
IRELVAGSSSEQRVT	106.752	No	0.340485
YPVTAVGSVAEDNLR	106.737	Yes	0.3411
QSQLEHLSKSERKVA	106.673	No	0.340782
RWRVEIMSASEGEHG	106.503	Yes	0.341395
VYPGGEASNCEINQG	106.493	No	0.341078
FFANKERSQEEFFHT	106.396	No	0.340761
KRMPGDLSEYSVIQT	106.382	Yes	0.341373
GDKQGARSAWEAGVK	106.345	No	0.341057
TVSEDTASNQEPTLH	106.33	Yes	0.341667
DVHDIAKSSKEDLEA	106.32	No	0.341351
RVWDSVLSEEAVLAF	106.228	No	0.341035
QQKLDSLSKQEISVM	106.186	No	0.34072
TDYCGDFSNPEGVAE	106.178	No	0.340406
PKRGGFESYQERVEG	106.144	No	0.340092
LFKLIENSSSEVKPK	106.112	No	0.339779
ELLEKLKSNIEEVRA	106.109	Yes	0.340386
TFIEKDASVNEHIEQ	106.056	No	0.340074
ETVYRWNSAAEERDV	106.047	No	0.339761
DLEEFAMSYEESLKE	105.971	No	0.33945
KRDVNTVSEPDSQIP	105.928	Yes	0.340055
LLKELAESEGAIERK	105.889	No	0.339744
FLYEKSKSSKEQKKK	105.877	No	0.339433
THVLSDDSVAEQLKS	105.877	Yes	0.340037
IVDTSEMSVHELAEM	105.867	No	0.339726
VRLASQLSGWELNVM	105.862	No	0.339416
AKIEGEISRIENKLA	105.846	No	0.339107
IMFPMIISVEEVRAL	105.82	No	0.338798
VVIDQFISSGEQKWG	105.812	No	0.33849
QICQRDRSEVDLKRK	105.79	Yes	0.339091
AETLRTLSNMEWPGN	105.709	No	0.338783
TKQQYVSSEKDGKAT	105.699	No	0.338475
SDMELLESFEEFDYP	105.682	No	0.338169
RLGDASLSEGLEQHL	105.623	Yes	0.338768
QGALRDASESDVEAS	105.589	No	0.338462
GVDPLGGSGIEYWKR	105.574	No	0.338156
VLEQSAESVPEYGKA	105.57	Yes	0.338753
IKQVIDASHAEGKWT	105.564	No	0.338448
VKKQMEKSQREYYLN	105.558	No	0.338142
EAQDIARSILERDVR	105.511	No	0.337838
HLVSTVVSGKEEEGA	105.475	Yes	0.338434
VEQLALTSEADVRGR	105.439	Yes	0.339029
DAKVNFDSQLEKFEE	105.421	No	0.338724
QAFYMVGSIEEAVEK	105.401	No	0.33842
VILSRELSLEEIEEI	105.394	No	0.338117
QIMDYYDSSLETAID	105.341	No	0.337814
PRFNSSLSEDGQRLT	105.323	Yes	0.338406
GLIDPGESVYEAANR	105.322	Yes	0.338998
QIDVALGSYGENPRG	105.312	Yes	0.339589
DRVTWVKSVDEAIAA	105.257	No	0.339286
AVIGGGNSGVEAAID	105.231	No	0.338983
LVSGVYASKEEAKKA	105.136	No	0.338681
EMMKGFDSPREFYVG	105.118	No	0.338379
PDNRYGVSNGELTGG	105.096	Yes	0.338968
HNFEGGKSVFELTQQ	105.083	No	0.338667
VSTWHLNSPEEFTKV	105.024	No	0.338366
AFSIESDSGVELFVH	104.977	No	0.338066
VLDSVPQSEADETRN	104.885	No	0.337766
NNFIDPISPDELAGL	104.877	No	0.337467
ERFGHEISEDALRDA	104.873	Yes	0.338053
MTLEWQESGVEGANR	104.7	No	0.337754
FAEVDKGSVAEWAVK	104.691	No	0.337456
DLKAEAKSQLEEIIK	104.683	Yes	0.338041
AMDNAIPSVKEVANF	104.652	No	0.337743
AKDYIDESTGELICA	104.592	No	0.337445
SDAEDIHSWVEGKLI	104.59	Yes	0.338028
LVSSEVKSAVEQQMN	104.537	No	0.337731
LDVNGYISEGAGENL	104.451	Yes	0.338313
EKLSAELSRLEALRA	104.411	No	0.338016
ATITDEASALEYCGF	104.409	Yes	0.338596
PMTPITDSGRETVRA	104.373	No	0.3383
MPSFDIVSEVDLQEA	104.327	Yes	0.338879
QQSGTFDSRAETQER	104.327	Yes	0.339458
KKGLAALSLPEHQRW	104.234	No	0.339161
TNALDDESVIERLAH	104.206	Yes	0.339738
EQKDGDISILELNVT	104.189	No	0.339442
ERLAHTTSVDEVLEL	104.159	No	0.339146
EAFRSGMSEFDINIA	104.154	No	0.33885
GLIEEMASAYEDPKE	104.126	Yes	0.339426
AFGERWLSTQESNAL	104.121	No	0.33913
LPLYARLSNSEQNRV	104.117	No	0.338836
RPDTLHCSYEEFCET	104.109	No	0.338542
LGNRRIRSVGEMAEN	104.055	No	0.338248
NAMIRVDSASEFKGY	104.023	Yes	0.338822
YDLQPEMSSAELTEK	103.977	No	0.338528
IELRVYDTDDEENHQ	103.962	No	0.338235
LKGLVQLSEEGAVQV	103.949	No	0.337943
ELPDAYKSVIEALKH	103.935	No	0.337651
AARLLGCSVAEIESD	103.925	No	0.33736
WHQNLIESAAEASEE	103.885	No	0.337069
FFDEDSSSNGELVFK	103.84	No	0.336779
VILLSPTSADENFVV	103.758	No	0.336489
IHPEEGVSAAEVIMT	103.736	No	0.336199
YSVVTAESGAEGLRV	103.734	No	0.335911
GRIPEGESMQELSDR	103.714	Yes	0.336481
KSVTGNFSRGEVIRI	103.713	No	0.336192
QERDPALSELYLVEG	103.695	Yes	0.336761
ESFISAASFQETTRV	103.683	No	0.336473
SDCDPYDSEFITGER	103.67	Yes	0.33704
FNVGSFASGKETMKL	103.608	No	0.336752
LAGLAMESEVDSRLV	103.596	Yes	0.337319
QVVNVVLSERPEDTR	103.561	No	0.337031
DGVLHEYSTKEGVQE	103.536	No	0.336743
KAINATLSKTELEDL	103.482	No	0.336457
EVTDFNFSGFEVTPA	103.454	No	0.33617
VKRAFICSIKENEEA	103.454	No	0.335884
PNADELLSKVEHIQI	103.451	No	0.335599
VSEQTIHSAREQGLH	103.427	No	0.335314
TNNPEDGSNWELLCL	103.401	No	0.33503
IMDAGLVSVREQARP	103.387	No	0.334746
FWDYQQGSWQEEQQT	103.367	No	0.334462
YAVTDAESARECISE	103.218	Yes	0.335025
EPFLMVVSYDEPHHP	103.211	No	0.334742
DQEELEMSLEEIIEY	103.132	No	0.334459
IAELAGFSVPENTKI	103.125	No	0.334177
LMIHSLYSNKEIFLR	103.093	No	0.333895
WEEGVAISPKEVTAI	103.051	No	0.333614
TLTIHAPSVAEEVDD	102.945	No	0.333333
VILAADGSEPDLSQQ	102.941	Yes	0.333894
ELTQRVISHVEEEAK	102.913	Yes	0.334454
TRRIEQASAREVEWQ	102.913	No	0.334173
RGNKRVVSMVEFEKA	102.898	No	0.333893
TLEEVLSSSGEKSKE	102.887	No	0.333613
VLRWSDGSYLEDQDM	102.881	No	0.333333
DTRTVEASEDKFTGF	102.868	No	0.333054
LERDKQLSEQQKQAA	102.862	No	0.332776
WFAWRHQSSDEYIDY	102.839	No	0.332498
VEGLVHVSEMDWTNK	102.778	No	0.33222
ILASQAESVCEAYAD	102.768	No	0.331943
LIPRSVLSELDMMVG	102.762	No	0.331667
QQVTIIDSEGKTRNA	102.758	Yes	0.332223
LDRAQMCSPEEMPHD	102.722	No	0.331947
TSGPIVVSVLEGENA	102.668	No	0.331671
QRVKVLPSGVESNVA	102.646	No	0.331395
EAGASVYSASELAAQ	102.623	No	0.33112
AIHRAAPSYEELSNS	102.552	No	0.330846
GEIRPVPSGQERISE	102.54	No	0.330572
LTPELKASMDELRQA	102.397	No	0.330298
SEGLMDLSKLEGAFS	102.388	No	0.330025
RGALAGHSAVELGSL	102.38	No	0.329752
AERLTGVSEELGATR	102.365	Yes	0.330306
IGVIAAQSIGEPGTQ	102.359	No	0.330033
LYVLTDESSGELLKV	102.359	No	0.329761
AEAIRRISNEESISA	102.267	No	0.329489
RRIAAVASWKEQRCP	102.255	No	0.329218
SSHMIDLSEESLQEN	102.248	No	0.328947
GRRTPDDSFLEWHKP	102.236	No	0.328677
GIRVEKASEVDEALQ	102.214	No	0.328407
FRFDICGSVSEPIPD	102.21	No	0.328138
NLADKVRSVLERTRQ	102.178	No	0.327869
PDMIRSWSFGEVKKP	102.167	No	0.3276
ENQPKLNSSKEVIAF	102.161	No	0.327332
INAEVTNSAIELKVL	102.159	No	0.327065
DRVFFCNSGAEANEA	102.115	No	0.326797
GAFTGAVSNREGLFQ	102.114	Yes	0.327347
AHMLVEASQAENSHI	102.08	No	0.32708
SIRMQIDSKPEELDR	102.058	Yes	0.327628
RHFMAGKSEADIAAE	102.057	No	0.327362
ELRQYDESEESFLVT	101.858	No	0.327095
GEEGNPLSSQEILEG	101.854	No	0.326829
TYGALYLSEGFNPRI	101.832	No	0.326564
TDPASIESVLEKIRA	101.825	No	0.326299
DRTPAWLSEGRLHRS	101.804	Yes	0.326845
VLERARESGAERIIV	101.796	No	0.32658
SDEIEVESEEKERGK	101.792	No	0.326316
GNLDDALSEGILRLF	101.778	No	0.326052
LVCLAPGSEETEAVT	101.773	No	0.325788
SGGGVTASGGEAILQ	101.768	No	0.325525
LVDILGASGAENVQG	101.76	Yes	0.326069
DSGCGWPSFYEPVSE	101.732	No	0.325806
WYVVQAFSGFEGRVA	101.692	No	0.325544
RTPDKLFSFAESAEE	101.682	No	0.325282
RRCLAIASEDVGNAD	101.682	No	0.32502
RQGRIRLSIKEATEQ	101.651	No	0.324759
VPDFPGLSEDGITIT	101.648	No	0.324498
HPHVFADSSAENSSE	101.617	No	0.324238
MTPREIVSELDKHII	101.562	Yes	0.324779
ARTLQPVSGSEIDLQ	101.561	No	0.324519
KDINRRMSIGEAKAR	101.529	No	0.324259
YARRKGMSVTEVERW	101.468	No	0.324
EGKFERISWEEAYDI	101.458	No	0.323741
AGYKPVASGSEKTPE	101.436	No	0.323482
EAHHLVWSEDAPSRE	101.43	No	0.323224
DGENVTVSCAEGDTG	101.426	No	0.322967
GALKSILSELVRQDR	101.399	No	0.322709
ASRLAVHSAMESLSY	101.354	Yes	0.323248
RLSQPGGSEDQRLNA	101.353	No	0.322991
QNELALHSKKEIDEY	101.347	No	0.322735
DEEYRLRSVPEQPND	101.333	No	0.322478
PGDEIIVSVAEHHAN	101.175	No	0.322222
KATEAAVSEEFGLAP	101.174	No	0.321967
THLHADGSYGELLTL	101.138	No	0.321712
RQWRRYLSENAHKAG	101.124	No	0.321457
RCGIGEISIPENEPG	101.121	No	0.321203
ALRLSSVSHPEYIGR	101.119	No	0.320949
RAAGGQLSEKKIVFL	101.05	No	0.320695
NKPKELYSEEAVNGE	101.038	Yes	0.321231
PHTLIDASGLEVGLP	100.985	No	0.320978
WVVIDGGSAPENDIV	100.975	Yes	0.321513
ALLSGGGSGHEPMHC	100.974	No	0.32126
IARPGEFSERAFLND	100.932	No	0.321007
KGIVNSISMKEGVDA	100.894	No	0.320755
VANFVTKSNLEDGVA	100.837	Yes	0.321288
QEYQRLISEEIELSR	100.829	No	0.321036
NDVEYHESIDEMKHA	100.815	No	0.320784
VQARPVPSALEKAPA	100.79	No	0.320533
YFTENGDSPMERIIE	100.783	No	0.320282
HYNFPPYSVGETGMV	100.749	No	0.320031
IRQEKEDSETFQGEG	100.729	Yes	0.320563
LREQGVNSHVEMAAA	100.711	No	0.320312
TAESIVYSALETLAQ	100.668	Yes	0.320843
SPFIIDISTGEHDDY	100.656	No	0.320593
EQSSSYSSGIELIRQ	100.619	No	0.320343
RTMVHWWSQKERGGI	100.617	No	0.320093
IESAAEASEELMEKY	100.615	No	0.319844
NPENLMLSEELRQIV	100.595	No	0.319596
SSKPGGNSEGNGNKG	100.591	Yes	0.320124
KYVRPDVSHFEAKKL	100.568	Yes	0.320652
GLGVWQASNEEVITA	100.549	No	0.320403
QEEILKLSEVFKQFR	100.533	No	0.320155
YNFQGNNSEGADAQT	100.453	Yes	0.320682
QLATGDLSERLQDLS	100.446	Yes	0.321207
QALGKERSSLEAVVD	100.436	Yes	0.321732
FAQLFEESLKEIETR	100.41	No	0.321484
SMQEVAMSSQEASKM	100.401	No	0.321236
SQNESLMSVIEYKGN	100.382	No	0.320988
IPVACRLSGLEPLNI	100.377	No	0.32074
SGGVVLFSAAERGRS	100.372	No	0.320493
DANIISVSQREFEQI	100.32	No	0.320246
GRSQDLASQAEESFV	100.266	Yes	0.320769
LKFFTFMSIEEINAL	100.262	No	0.320523
SQQRETLSELSVEEV	100.214	No	0.320276
ARGYTFVSETDTEVI	100.188	No	0.320031
NIVVILPSSGERYLS	100.165	No	0.319785
FICGTQDSHKELEQK	100.138	No	0.31954
NEEVLIMSESDILAI	100.123	No	0.319296
GVQAMQDSGLEITEE	100.1	No	0.319051
RSPVVDISFPEIEKF	100.079	No	0.318807
LLVDACYSPVERIAY	100.076	Yes	0.319328
PTSPHIISAQEGRPI	100.042	No	0.319084
FNCEDIISRKEQRKM	100.013	Yes	0.319603
HVVRVKCSNCEQSGK	99.9858	No	0.31936
GWYDVDLSEKGVSEA	99.9848	Yes	0.319878
LLKTQLPSGSELSLY	99.9805	No	0.319635
NAIAAYASNIENLPA	99.9527	No	0.319392
VPGGTELSEVVETFV	99.939	No	0.319149
KTKPTQHSVKELLSI	99.9111	No	0.318907
TKHSQVFSTAEDNQS	99.9016	Yes	0.319423
SRIRRFQSFAEISTE	99.8964	No	0.319181
SEKLHDVSEEVHRAL	99.8797	No	0.318939
EDAGLVWSVVESVPI	99.8694	No	0.318698
CHSHGLVSIIEPVVR	99.8439	No	0.318457
EKQDTAGSELLPQAK	99.8309	Yes	0.318972
KDWRAAISSCELLLS	99.829	No	0.318731
DSSQPPLSEVNQEKF	99.8124	No	0.318491
TVQANEVSKQELHAG	99.7607	No	0.31825
TPGHEDFSEDTYRTL	99.704	No	0.318011
MNTIINGSASEADAA	99.693	No	0.317771
GKETSAKSEEKASTP	99.6623	No	0.317532
GMAAFIPSKDEEHNN	99.6598	No	0.317293
TFMAGDRSHVEEAYP	99.6445	No	0.317055
VEPTESESKVELDRF	99.6272	No	0.316817
EQCGELLSENMINGR	99.5849	No	0.316579
EELKKNLSEMQFYVT	99.5611	Yes	0.317091
AMWRYLYSMGEHPST	99.4556	No	0.316854
KREPGKLSELKFGLE	99.4149	No	0.316617
AESIARQSNPEDPES	99.3822	No	0.31638
GSAFTAGSEGTYSER	99.3506	No	0.316143
DAYLYQLSEKVTQNG	99.3205	Yes	0.316654
DAPRALQSMWETWQE	99.293	No	0.316418
AEILTLPSVNEMAEL	99.2816	No	0.316182
YRFPVSQSIDELMEA	99.2488	No	0.315946
HTWYRQPSEADRAKG	99.2362	No	0.315711
IVREGFDSLPESSEQ	99.2255	No	0.315476
IFHIKAFSELDLSLL	99.2068	No	0.315242
LADANVVSEDVLRES	99.2016	No	0.315007
ARVSAVSSAGELLLA	99.1944	Yes	0.315516
FDGANYLSELTEKEI	99.1782	No	0.315282
QNAVTAVSEGKPDSI	99.1673	No	0.315048
QNSLNQLSEQCGEEF	99.1339	No	0.314815
KVLRFDFSHNEAMKP	99.0477	No	0.314582
EELSKIRSKAEQALK	99.0093	No	0.314349
EGVYLAPSAFEAGFM	98.9934	No	0.314117
LLTSEHVSVSEFEGQ	98.9809	No	0.313885
SMIKDSMSYAEQDVK	98.9619	No	0.313653
AGANGFVSKKEGMNN	98.9221	No	0.313422
GKDTHALSEPAFISV	98.9125	No	0.313191
DEALKLLSENGYDPV	98.9112	Yes	0.313697
ESEAQLLSEDQMLGA	98.8965	No	0.313466
GSGKWQSSGGEKSKF	98.8951	No	0.313235
DDAAAHLSEVAQGDD	98.8832	Yes	0.31374
TQHLQEISESVRQIR	98.8783	No	0.31351
EDLVTCRSKGESSLF	98.852	No	0.31328
MKPHWEISQQEADAC	98.8517	No	0.31305
MKNASTVSEDTASNQ	98.8396	Yes	0.313553
DEPTDALTDTETESL	98.8327	Yes	0.314056
DSTVPSASASELIDH	98.8179	No	0.313826
RAKVKNTSSLETIEG	98.7417	Yes	0.314327
RIELISSSEADWNAL	98.7266	No	0.314098
VQKLSDISLEELPRF	98.723	No	0.313869
MDQNNPLSEITHKRR	98.7128	No	0.31364
FQCCGTASTLEKAKE	98.6867	No	0.313411
ESLPAFISQWEYRNS	98.629	No	0.313183
KMDLVDYSEETFTRI	98.6207	No	0.312955
RVEDQERSEAWWPQL	98.6166	No	0.312727
TEAQDWASMLERMYL	98.6162	No	0.3125
MKKNLGFSHLEIIND	98.6161	No	0.312273
EEKKRFLSELTAAEG	98.5955	Yes	0.312772
LQDGPKVSFKEIATK	98.5952	No	0.312545
VLVRTAISQFEGYIK	98.5814	No	0.312319
DQLIHGSSSNEQDPR	98.5701	No	0.312093
LLEKARYSVLEREDK	98.5542	No	0.311867
RRKGNMTSEMDGAIA	98.5381	No	0.311641
LMAKPDGSIIETPIT	98.5309	No	0.311416
EQLTGFNSEGYFFDE	98.5191	No	0.311191
PLDHDGFSAVEAIAP	98.5022	No	0.310967
VLAALRESGVEAIPR	98.4859	No	0.310743
QTTTYGFSEDADVRV	98.4546	Yes	0.311239
RDTFTTRSGREVALE	98.4409	No	0.311015
PLGLEAGSKAELMAV	98.4079	No	0.310791
LFGIIQGSVYEDLRD	98.4056	No	0.310568
LKLADKQSVLEMSDV	98.3821	Yes	0.311063
MKAGGYLTDGTELHD	98.3742	Yes	0.311558
HSRFPVISEDKDHIE	98.3467	No	0.311334
QVLRSVVSQPENGLY	98.3301	No	0.311111
CPNSNCISHAEPVSS	98.3187	No	0.310888
SDNCDVESIPEQELC	98.302	No	0.310666
QAIVAEVSEVAKGAL	98.2892	Yes	0.311159
VNFRTEDSEIPDTEP	98.2314	No	0.310936
SMAQTAHSQFEQAYQ	98.2142	No	0.310714
LGGVLLDSEEALERL	98.1787	No	0.310493
LREAKEKSEQLEQQL	98.1652	No	0.310271
VTEQVAESEKAQPEA	98.1621	Yes	0.310763
ITDEMLMSASETLAQ	98.1524	No	0.310541
DGLVLGMSVKENMSL	98.1387	No	0.31032
DVSETINSIREDVFK	98.1354	No	0.3101
AEVASDGSEAFPFLR	98.1348	Yes	0.31059
MSMGLPSSAGEHGVL	98.1177	No	0.310369
TVTLLFPSTGENRLY	98.1171	No	0.310149
GINQVQCSVAEYPEA	98.0975	Yes	0.310638
DKTLLADSLSELAGR	98.0822	No	0.310418
DWNGLGTSVMEVSHR	98.0182	No	0.310198
HYARTYGSNSELLLG	97.9928	No	0.309979
LLGHRSRSAAELRVQ	97.9713	No	0.30976
RKRIIFPSTSEVYGM	97.9589	No	0.309541
YLDAIVASFSEEDAA	97.9551	No	0.309322
PVVVHGVSEDPTRVL	97.9509	No	0.309104
NDGYGVKSEKIDNEE	97.9504	Yes	0.309591
VDLVFAPSVKEIYPN	97.9382	No	0.309373
TIDFDDGSKTENTRV	97.9123	No	0.309155
MTRADHQSGTERLAE	97.8818	No	0.308937
MLPLLPDSEGSVREE	97.8583	No	0.30872
GGALKEISNPENLML	97.8478	No	0.308503
GSPEAALSEFIKVRD	97.8278	Yes	0.308989
TMNLGTVSEERRSVE	97.8111	Yes	0.309474
ASIRGEESEQIELLN	97.8101	Yes	0.309958
KACQVACSEWNDIRD	97.7948	Yes	0.310441
ASEKEFTSARELGVS	97.7867	No	0.310224
RLAQQNLSEITGEFT	97.7747	No	0.310007
IDPVARNSGAELGKP	97.7149	Yes	0.31049
HGHGSLISGLETALE	97.707	No	0.310273
VGQQLSESGLEGLLP	97.6967	No	0.310056
ILSGGPESTTEENSP	97.6957	No	0.309839
LEGDNVASQSESMPW	97.6696	No	0.309623
TVTTEENSKSEALLD	97.6308	No	0.309408
AAAQTQASSPEQKPE	97.6108	No	0.309192
MSARQLVSFIEEHLD	97.6071	No	0.308977
LIATPSISATEEALD	97.5689	No	0.308762
IHIDDGLSELYPGIY	97.5629	No	0.308548
YSEDDFLSRPEFTDP	97.5602	No	0.308333
NPIDFENSEGNLGLS	97.5496	No	0.308119
RRQAILKSISEQGKL	97.522	No	0.307906
IENLEKASTQELEDM	97.5067	No	0.307692
LEIVVPVSPWEAALG	97.4904	No	0.307479
KHLFTSESVSEGHPD	97.4774	No	0.307266
LKADDAISEQLAQLK	97.448	No	0.307054
TEWVKGKSLDEAQAI	97.447	No	0.306842
KLEPLKLSKIEATMS	97.4155	No	0.30663
TIKFHPWSIEEIVAS	97.3902	No	0.306418
IDACVALSELVHSRL	97.3832	No	0.306207
IAKSGTKSFLESLGS	97.3631	No	0.305996
RGGIRALSEWLNENT	97.3425	No	0.305785
IATDIVQSEGGAISL	97.3322	No	0.305575
GDLRQNRSGAEHFGL	97.2871	Yes	0.306052
SSCELLLSETSGTLR	97.2863	No	0.305842
AWWSEVFSYAEDRFN	97.2692	No	0.305632
SGAQADDSEVAEIEA	97.2404	No	0.305422
ELCVTAKSQTECDIY	97.2338	No	0.305213
LDDDQALSLVEAMVE	97.2239	No	0.305003
VSPNDVVSIREKAKK	97.139	No	0.304795
AEYMHITSTEEKRWI	97.1316	No	0.304586
INQMPCVSLGEPVER	97.1206	No	0.304378
FCRGCFRSRDERFNW	97.1157	No	0.30417
ATFPNELSLSELKIV	97.1018	No	0.303962
SPKLFEGSENFKRDF	97.0861	Yes	0.304437
VEVSANPSTRERKKI	97.0843	No	0.304229
GENIHIISKIENQEG	97.0772	No	0.304022
ESIEEAVSEVVNALK	97.0729	No	0.303815
EELFPLPSAAECVPG	97.0628	No	0.303608
IGLGLLLSEGIGDTL	97.0608	No	0.303401
STSQVAISFAEKTPP	97.0473	No	0.303195
LINDAYDSEYFATKV	97.0343	Yes	0.303668
RPKTRAPSEKQTGKP	97.0333	No	0.303462
FVPSFHLSLDEISQD	97.0063	No	0.303256
LARLLALSETSRTGG	97.0006	No	0.303051
STLFRMISGQEQPDS	96.9997	No	0.302846
SINGGIKSLEEAKAH	96.9866	No	0.30264
FTHKAWHSSSETIAK	96.9781	Yes	0.303112
VEIYEPFSEGQAKAQ	96.9674	Yes	0.303584
EIKPRGTSKGEAIAA	96.9655	No	0.303378
LVAVNLASEEPYHNA	96.9527	No	0.303174
LGRYMENSLKEQEKL	96.9485	No	0.302969
AKVMGDYTDIEIIEA	96.9329	Yes	0.303439
LVADSITSQLERRVM	96.9146	Yes	0.303908
ESARECISENQILKR	96.9128	Yes	0.304377
IDSSHGHSEGVLQRI	96.859	No	0.304172
LGEWRDLTDDELIDL	96.8258	Yes	0.30464
NAPRGDISEFAPRIH	96.8244	Yes	0.305108
ELIDHLDSLGEKIIW	96.7986	No	0.304903
GYAPNLGSNAEALAV	96.7959	No	0.304698
HAEREVLSERFATLS	96.7945	No	0.304494
LSQVPGVSFTEQEVA	96.7802	No	0.30429
LQLGQHCSMAERRAD	96.7684	No	0.304086
KTETAPFSEEKGKYV	96.7631	No	0.303882
FAMSYEESLKEESDS	96.7464	No	0.303679
ETIASVDSILELAQL	96.7438	No	0.303476
EAELTKASGTEHHGG	96.7209	No	0.303273
AVFHEGMSIIERDRA	96.7169	No	0.303071
QSTLKGVSKLEVNRD	96.7109	No	0.302869
LLCSEIGSEGRNFQF	96.7105	No	0.302667
LSEPAFISVLEVLAA	96.6866	No	0.302465
LKEYLPASYHEGSKN	96.662	No	0.302264
VQMPRDYSEGASGLL	96.65	Yes	0.302728
IDGYKNLSESNDYVP	96.6465	Yes	0.303191
AHPELFLSEAKGHAK	96.6377	No	0.30299
TTFTGPKSSQEAGIG	96.6007	No	0.302789
IERCLAGSEPIPESL	96.5759	Yes	0.303252
LRHPLAVSSLEELAN	96.5544	No	0.30305
YDIFQLTSFDEKLSD	96.4996	No	0.30285
TRNDVSDSEKKATVE	96.4604	No	0.302649
QAITNVESIREAVGV	96.4525	No	0.302449
ISDILDFSKIESEQL	96.4499	No	0.302249
AVQEQVASEKAELAK	96.3878	Yes	0.30271
KAVKIEESEINYLLN	96.3765	No	0.30251
GGYQGQATDIEIHAR	96.3203	Yes	0.30297
EEMKVIASELGEERF	96.3182	Yes	0.30343
ISGYMLESALEAGLA	96.3137	No	0.30323
CPCIIFDSSREALVA	96.2858	No	0.30303
ILIVGETSRAENFSL	96.283	No	0.302831
DGFLLTMTDDEGNIH	96.2479	Yes	0.303289
QKGLRAQSLKEIKGV	96.2196	No	0.30309
DSRIELISSSEADWN	96.2132	No	0.302891
QLNSTEISELIKQRI	96.2131	No	0.302692
GQDSRLPSEFDLSAF	96.1915	No	0.302493
IGGNADLSESLLEEV	96.1495	No	0.302295
YITFPEGSEEHTYLH	96.118	No	0.302097
VLVEEGFSTLEELAY	96.116	No	0.301899
GPEIWEDTDGQVDVF	96.1021	Yes	0.302356
RGNLGFLTDLDPDNA	96.0949	Yes	0.302812
ETGGYHYSMEEMLQL	96.0876	No	0.302614
EQYLNDMTDDDFNDF	96.0687	Yes	0.30307
NAAVMEGSEVGRYFA	96.0329	No	0.302872
FRNRLAESEASNDQA	96.0266	Yes	0.303327
YAYPRVQSMPEINDA	96.0264	No	0.303129
LEKRHIDSLTEEEEN	96.0246	Yes	0.303583
NLDLADDSLMETPHR	96.0051	No	0.303385
EMLLIDASENPEPET	95.9914	No	0.303188
LMVDGKKSTAESIVY	95.9707	No	0.302991
IAMHVAASKPEFIKP	95.9546	No	0.302794
WVDGKIKSGFEMLVN	95.9419	No	0.302597
NMRGITNSQAEWMKY	95.9271	No	0.302401
PAQRQQASLEEQNND	95.9063	No	0.302205
ALPAGVESEQSPNCR	95.8748	No	0.302009
FDICGSVSEPIPDNR	95.8543	Yes	0.302461
GVGACLASAHEEGLS	95.809	No	0.302265
RGGISFESEEAKFIF	95.8036	No	0.30207
SLDRDLDSRIELEMR	95.7763	No	0.301875
NAGGVATSGLEMAQN	95.7596	Yes	0.302326
YYHKGYATDIEMIGI	95.7231	Yes	0.302776
FSHYQIESQIESAFQ	95.7078	No	0.302581
PWEGNYSSWLEQKDQ	95.705	No	0.302386
QKLDTWFSEMQPVEE	95.6917	No	0.302191
AAKAEGKSEFAENDA	95.6905	Yes	0.30264
RAKGQFDSEGLMDLS	95.6857	Yes	0.303089
YGVTDLRSFFENDLR	95.6756	No	0.302894
VICCDILSECALNAD	95.6348	No	0.302699
PHEARQVSGMEYTLC	95.6183	No	0.302505
DLSTGARSENIQHTL	95.5957	Yes	0.302952
QRNWIGRSEGVEITF	95.5313	No	0.302758
DRDSGVVSELFDERN	95.474	Yes	0.303205
TPVPDTLSEYAFAGL	95.4678	No	0.303011
LRMRDPDSEKPLNAT	95.4556	No	0.302817
DAPGIALTDGEILSG	95.4509	No	0.302623
PVMGVEFSEDMLDFP	95.4046	No	0.30243
ALQEDEVSEVCWLTP	95.4029	No	0.302236
EIPQVAGSLEEALNE	95.3723	No	0.302043
GVGNLFESVREAYDS	95.3485	No	0.301851
NREDQGISFTEFSYN	95.3279	No	0.301658
LLRLDEASELARLAA	95.3045	No	0.301466
AFLRKHASQKELVWV	95.2852	No	0.301274
LWDEGYLSVGDTHTT	95.2722	Yes	0.301719
AQTATTESKKESAGA	95.1725	No	0.301527
MTLTGAKSISEITQD	95.1046	No	0.301335
LIAQISHSTLEQADG	95.0632	No	0.301144
RDNALMLSLLEENKL	95.0458	Yes	0.301587
VALEAASSIAESAAQ	95.0234	No	0.301396
ISESGICSRREADRY	95.0012	No	0.301205
YLAVGQGSQNESLMS	94.9447	No	0.301014
IKLFASHSTIELPKG	94.9368	No	0.300823
DAYNQGLSERRAQSV	94.9309	No	0.300633
ANGIVYISEDRKRDG	94.8851	No	0.300443
TQVDDLLSEIRQRAA	94.8816	No	0.300253
TLLADSLSELAGRKI	94.8749	No	0.300063
GATIYFGSEESRRQI	94.8739	No	0.299874
TLGNLFRSRGEVDRA	94.8728	No	0.299685
SSSHQRISVVEVMGR	94.8723	No	0.299496
RSLLPEASEPIDQAA	94.8507	No	0.299307
INAIDNMTDIEQEKV	94.8478	Yes	0.299748
SHYCELVSSPEQIPQ	94.8345	No	0.299559
RELVASLSERLRNGE	94.8307	Yes	0.3
SHGQVDLSELGPNAD	94.8019	No	0.299811
YLLSDLESSQELDAF	94.7833	No	0.299623
DEENMPGSRREVKNA	94.7693	No	0.299435
AGLVKGASKGEGLGN	94.7526	No	0.299247
NMLEKIQSQLEHLSK	94.7367	No	0.29906
FMPTYELSEALAEAI	94.7325	No	0.298872
EGNKAFTSEEFTHFL	94.7231	No	0.298685
SRRAVIESENSAERD	94.72	Yes	0.299124
AGVPDVWSWLEMITT	94.7196	No	0.298937
EEKMSFTSKKEADAY	94.7178	No	0.29875
IHAEVPLSEMFGYAT	94.6996	No	0.298563
RGSAARHSFNEPHIL	94.6803	No	0.298377
QRLTWEVSRRETRTY	94.6666	No	0.298191
AMLLDVLSEQHEQHQ	94.6583	No	0.298005
GRTRPDLSEIFDDSS	94.636	No	0.297819
KLARQQKSKLENMFA	94.6249	No	0.297634
AFITGEVSEQTIHSA	94.5605	No	0.297449
[truncated: 26,035 more rows]

## Sheet: S6 - CK K198R Look Up 
Supplementary Table S6 - CK2K198R Probability Look Up Table
[truncated: 21,109 more rows]

[truncated: 1 more sheets: Table S7 - Predictions]
